# Supplementary material for: A transient increase of HIF-1α during the G1 phase (G1-HIF) ensures cell survival under nutritional stress
Source: Cell Death Dis. 2023 Jul 27;14(7):477. doi: 10.1038/s41419-023-06012-7 (PMC10374543; doi:10.1038/s41419-023-06012-7)
Supplement: Supplementary file 2 — suppl. Table 1 [file 41419_2023_6012_MOESM2_ESM.xlsx]

## Sheet: Intracellular metabolites
Sample Name (+Treatment)	Protein content (ug)	6P_Gluconic acid_1	Erythrose_4P_2	Hexose_6P_1	Galactose_6P_1	Glyceraldehyde_3P_1	Ribose5P_2	Ribulose5P_2	Sedoheptulose_7P_1	5P_Ribose_1_diP_8	Ethanolamine	pGLU	Arginine	HArg_IS	Glutamine	Citrulline	Anserine	Methionine sulfoxide	Serine	Asparagine	Proline-hydroxyproline	Theanine	3-Methyl-histidine	1-Methyl-histidine	4-Hydroxyproline	Glycine	Glycine-proline	Threonine	MetSulfone	Alanyl-alanine	MetSulfoximine	β-Alanine	Alanine	δ-Hydroxylysine	4-Aminobutyric acid	Histamine	Sarcosine	β-Aminobutyric acid	α-Aminobutyric acid	beta_AiB	2,4-diaminobutyric acid	Ornithine	Carnosine	Lysine-alanine	Methionine-d3	Methionine	Proline	S-Pyridylethyl-cysteine	Lysine
		pmol/mg	pmol/mg	pmol/mg	pmol/mg	pmol/mg	pmol/mg	pmol/mg	pmol/mg	AreaRatio	AreaRatio	pmol/mg	pmol/mg	pmol/mg	pmol/mg	pmol/mg	pmol/mg	AreaRatio	pmol/mg	pmol/mg	pmol/mg	AreaRatio	pmol/mg	pmol/mg	pmol/mg	pmol/mg	pmol/mg	pmol/mg	pmol/mg	pmol/mg	pmol/mg	AreaRatio	pmol/mg	pmol/mg	pmol/mg	pmol/mg	pmol/mg	AreaRatio	pmol/mg	pmol/mg	pmol/mg	pmol/mg	pmol/mg	pmol/mg	pmol/mg	pmol/mg	pmol/mg	pmol/mg	AreaRatio
OsTIR1_ 0hr Control_1	0.468	90.6062	3251.93	115.022	107.281	N/A	143.035	156.699	96.1552	0.00573145	0.0924935	N/A	928.75	N/A	4341.92	23.1857	N/A	3.18978	15908.6	805.3	0.633933	0.104286	N/A	9.65958	1121.97	24749	N/A	146081	N/A	N/A	<2 points	2.43196	77965.4	N/A	1345.36	<2 points	156.443	0.60828	N/A	N/A	N/A	10.9662	<2 points	N/A	N/A	4402.61	14821.9	N/A	1.54759
OsTIR1_ 0hr Control_2	0.16	154.259	6675.5	346.882	220.591	N/A	290.486	329.546	222.954	0.0121453	0.234226	N/A	2297.92	N/A	8381.11	39.8781	N/A	6.76211	28320.1	1004.55	0.406823	0.145452	N/A	22.4312	1004.22	44323.2	N/A	176047	N/A	N/A	<2 points	1.9769	121981	N/A	3158.49	<2 points	225.941	0.762143	N/A	N/A	N/A	18.5878	N/A	N/A	N/A	10595.2	40478.1	N/A	3.49243
OsTIR1_ 0hr Control_3	0.352	47.1836	2019.07	49.5507	35.1796	N/A	72.6146	67.977	78.0124	0.0025782	0.144306	N/A	775.967	N/A	1302.15	28.8361	N/A	3.74852	23812.7	392.051	0.338444	0.0819484	N/A	15.3374	654.399	40440.7	N/A	161779	N/A	N/A	<2 points	2.23024	75171	N/A	646.628	N/A	157.183	1.74734	N/A	N/A	N/A	8.85201	N/A	N/A	N/A	6341.37	15802.3	N/A	1.53553
OsTIR1_ 0hr Control_4	0.356	9989.92	no root	5981.89	5137.93	N/A	2479.23	1739.19	4551.47	0.280452	0.276582	N/A	751.307	N/A	4350.17	32.422	N/A	7.2898	28400	563.588	0.645065	0.110264	N/A	N/A	831.731	59179	N/A	252692	N/A	N/A	<2 points	3.39133	136700	N/A	822.327	N/A	206.716	1.08759	N/A	N/A	N/A	12.5485	N/A	N/A	N/A	4644.83	19815.1	N/A	1.79401
OsTIR1_ 0hr Control_5	0.2	2995.23	no root	5187.2	4185.29	N/A	3300.83	3836.29	2954.79	0.191715	0.289174	N/A	1285.42	N/A	6260.38	25.0687	N/A	3.28719	34630.1	509.793	0.459639	0.10027	N/A	16.0508	464.53	46960.8	N/A	160813	N/A	N/A	N/A	1.31924	102525	N/A	833.281	N/A	no root	1.2456	N/A	N/A	N/A	18.8772	N/A	N/A	N/A	8431.72	17469.8	N/A	3.52934
OsTIR1_ 0hr Control_6	0.536	1720.69	no root	1353.96	1307.01	N/A	945.452	1382.91	1485.4	0.0821282	0.16797	N/A	1284.45	N/A	3199.54	26.8891	N/A	3.23126	23667.9	468.572	0.672818	0.0801591	N/A	9.49111	457.033	42785.7	N/A	178718	N/A	N/A	N/A	2.16943	87389.7	N/A	1140.76	N/A	180.449	0.298434	N/A	N/A	N/A	26.5841	N/A	N/A	N/A	7064.65	18231.7	N/A	3.1937
OsTIR1_ 4hr DMEM Medium+Dox +Aux_1	0.538	61.3867	2569.17	68.9244	59.1042	N/A	62.2936	53.7085	48.4417	0.00388798	0.0820297	N/A	754.555	N/A	20769.9	26.3077	N/A	2.97491	15001.7	585.287	0.328992	0.113786	N/A	12.3068	1368.45	38743.9	N/A	148761	N/A	N/A	<2 points	1.2638	84099.1	N/A	572.27	<2 points	150.44	0.499075	N/A	N/A	N/A	6.49136	<2 points	N/A	N/A	5252.76	9792.08	N/A	1.11593
OsTIR1_ 4hr DMEM Medium+Dox +Aux_2	0.37	75.2456	2721.84	66.4495	51.5283	N/A	50.6393	50.9101	66.6416	0.00337192	0.181424	N/A	789.172	N/A	19075.7	34.095	N/A	5.31212	16537.1	473.229	0.333133	0.105357	N/A	N/A	882.14	52058.4	N/A	168243	N/A	N/A	N/A	0.814551	114040	N/A	401.949	N/A	43.9324	0.626255	N/A	no root	N/A	3.36138	N/A	N/A	N/A	3865.2	9996.3	N/A	0.762651
OsTIR1_ 4hr DMEM Medium+Dox +Aux_3	0.405	50.0778	2293.65	32.3367	30.0373	N/A	51.2596	57.1606	59.317	N/A	0.153883	N/A	838.275	N/A	11659.6	50.7691	N/A	3.61406	20871.6	547.265	0.924338	0.132072	N/A	19.2624	1241.51	58211.8	N/A	171731	N/A	N/A	<2 points	1.76418	108484	<2 points	475.628	N/A	86.1586	2.73022	N/A	N/A	N/A	12.0283	N/A	N/A	N/A	6438.05	13621.7	N/A	2.23412
OsTIR1_ 4hr DMEM Medium+Dox +Aux_4	0.44	9473.01	no root	4238.34	4084.2	N/A	2158.66	2813.45	5295.98	0.32866	0.203767	N/A	1024.9	N/A	21741	41.1146	N/A	4.31393	18431.1	631.511	0.8361	0.115715	N/A	10.5746	858.703	68332.5	N/A	185522	N/A	N/A	<2 points	1.61154	139766	N/A	636.936	N/A	236.49	0.840413	N/A	N/A	N/A	7.74212	<2 points	N/A	N/A	4825.56	13413.7	N/A	2.53205
OsTIR1_ 4hr DMEM Medium+Dox +Aux_5	0.288	2787.95	no root	4753.14	4144.78	N/A	3156.03	3874.51	3159.69	0.121622	0.205001	N/A	1063.58	N/A	19513.2	27.3677	N/A	2.18168	18254.2	494.801	0.70611	0.095901	N/A	13.5978	488.092	42167.6	N/A	103247	N/A	N/A	N/A	0.57487	113271	N/A	402.768	N/A	152.034	0.2821	N/A	N/A	N/A	16.9596	N/A	N/A	N/A	4722.09	10519.7	N/A	3.17111
OsTIR1_ 4hr DMEM Medium+Dox +Aux_6	0.5948	2777.37	no root	2861.86	2538.04	N/A	2064.2	2632.17	2925.07	0.127036	0.140885	N/A	1748.76	N/A	41746.4	77.4868	N/A	4.48878	23093.3	829.805	1.95924	0.158323	N/A	16.079	1116.88	86763.6	N/A	271388	N/A	N/A	N/A	1.58513	161502	N/A	710.192	N/A	475.049	0.668964	<2 points	N/A	<2 points	25.1627	<2 points	N/A	N/A	8482.16	16344.6	N/A	2.94927
OsTIR1_ 12hr DMEM Medium+Dox +Aux_1	0.364	79.0543	3834.37	1.61665	1.82657	N/A	60.3227	49.4875	44.4583	0.00303865	0.232894	N/A	1165.54	N/A	13.794	111.339	N/A	4.47026	746.797	147.575	0.42995	0.160133	N/A	16.1829	709.691	51232.4	N/A	127945	N/A	N/A	N/A	1.31507	5686.42	N/A	240.678	N/A	no root	1.57169	N/A	N/A	N/A	6.31468	<2 points	N/A	N/A	5781.38	6916.32	N/A	1.35948
OsTIR1_ 12hr DMEM Medium+Dox +Aux_2	0.4404	77.8726	2550.06	118.027	84.0946	N/A	94.2947	109.932	63.1308	0.00334213	0.105024	N/A	651.759	N/A	14076.4	13.2178	N/A	2.10544	2992.25	314.449	0.201539	0.0463637	N/A	N/A	322.214	22187	N/A	47063.6	N/A	N/A	N/A	0.471389	72753.3	N/A	248.129	N/A	83.5835	0.435299	N/A	N/A	N/A	3.03959	N/A	N/A	N/A	2068.08	9260.58	N/A	0.798997
OsTIR1_ 12hr DMEM Medium+Dox +Aux_3	0.376	37.0959	1571.8	33.912	22.873	N/A	45.3786	47.1783	55.4171	0.00204196	0.184308	N/A	573.526	N/A	22802.2	24.5306	N/A	3.07159	6913.62	867.826	0.461647	0.0831393	N/A	7.87632	552.389	51316.6	N/A	118505	N/A	N/A	N/A	1.54303	146112	<2 points	332.517	N/A	162.553	0.534097	N/A	N/A	N/A	10.5673	N/A	N/A	N/A	2648.83	11070.9	N/A	1.91868
OsTIR1_ 12hr DMEM Medium+Dox +Aux_4	0.488	12103.4	no root	9891.45	9407.3	N/A	3740.74	3784.03	8240.13	0.506218	0.215009	N/A	762.237	N/A	50347.3	29.5869	N/A	4.39815	5994.26	1041.22	0.834722	0.0907988	N/A	N/A	633.688	70465	N/A	149929	N/A	N/A	<2 points	2.21724	221771	N/A	537.03	N/A	191.731	0.82761	N/A	N/A	N/A	13.8606	N/A	N/A	N/A	2468.22	15181	N/A	1.95529
OsTIR1_ 12hr DMEM Medium+Dox +Aux_5	0.3708	2621.98	no root	7379.99	7566.36	N/A	3717.41	4262.84	4584.19	0.19593	0.219513	N/A	626.871	N/A	41269.2	24.3567	N/A	1.88619	11175.9	798.347	0.675912	0.0752632	N/A	N/A	483.214	55287.3	N/A	111042	N/A	N/A	N/A	0.899569	159718	N/A	321.177	N/A	158.772	0.226092	N/A	N/A	N/A	9.80811	N/A	N/A	N/A	2282.62	8827.16	N/A	2.08431
OsTIR1_ 12hr DMEM Medium+Dox +Aux_6	0.752	14189.5	no root	16632	16813.7	N/A	6332.27	8407.58	12820.3	1.35554	0.0934902	N/A	695.722	N/A	32420	22.9363	N/A	1.8042	3791.1	736.782	1.24468	0.0611584	N/A	7.21751	426.037	37549.4	N/A	89316.3	N/A	N/A	N/A	0.850792	111635	N/A	347.339	N/A	271.433	0.166509	N/A	N/A	<2 points	10.22	N/A	N/A	N/A	2032.48	10097.6	N/A	1.59838
OsTIR1_ 4hr Starvation Medium+Dox +Aux_1	0.556	65.1747	1681.17	34.1123	23.5875	N/A	27.6558	41.5082	40.4341	0.00180869	0.10989	N/A	994.094	N/A	51008.6	16.6911	N/A	2.5657	1712.53	1353.98	1.10838	0.0666215	N/A	10.1882	434.344	20997.4	N/A	67952.5	N/A	N/A	<2 points	1.90205	142050	N/A	1775.91	<2 points	577.104	0.4294	N/A	N/A	N/A	20.9393	<2 points	N/A	N/A	1735.87	18493.3	N/A	2.29465
OsTIR1_ 4hr Starvation Medium+Dox +Aux_2	0.3	124.141	3755.35	56.3503	41.668	N/A	60.399	74.6661	55.2825	0.00328238	1.00527	N/A	338.697	N/A	418249	120.364	N/A	12.3467	15740.6	12366.4	5.8038	0.39248	N/A	N/A	2937.7	229866	N/A	699620	N/A	N/A	N/A	10.8216	1.27719e+06	N/A	912.536	<2 points	250.644	0.668007	N/A	no root	N/A	18.2768	N/A	N/A	N/A	1162.94	11811.3	N/A	1.82858
OsTIR1_ 4hr Starvation Medium+Dox +Aux_3	0.392	43.4338	1788.18	30.1308	20.7556	N/A	92.392	104.567	66.785	N/A	0.328912	N/A	2451.18	N/A	90005.6	34.4962	N/A	4.01497	7542.37	4053.46	1.97842	0.116623	N/A	16.977	817.96	56470.2	N/A	143274	N/A	N/A	<2 points	3.1122	268238	N/A	1759.02	N/A	869.398	0.932782	N/A	0.924078	N/A	62.7119	<2 points	N/A	N/A	3705.61	22846.3	N/A	5.31552
OsTIR1_ 4hr Starvation Medium+Dox +Aux_4	0.5176	8111.31	no root	4139.9	3330.06	N/A	1784.6	2375.78	3750.26	0.14236	0.167458	N/A	441.412	N/A	56415.1	15.7832	N/A	2.16845	1334.57	1377.11	1.15353	0.0510362	N/A	N/A	209.243	24170.3	N/A	47762.5	N/A	N/A	N/A	1.48071	198497	N/A	683.122	N/A	437.795	0.345615	N/A	N/A	N/A	18.8672	N/A	N/A	N/A	970.316	13024.8	N/A	1.76497
OsTIR1_ 4hr Starvation Medium+Dox +Aux_5	0.588	3383.9	no root	7430.63	7222.56	N/A	3194.16	3952.64	4910.26	0.238013	0.118253	N/A	335.248	N/A	36794.6	7.70197	N/A	0.764289	1134.65	740.426	0.294041	0.029226	N/A	N/A	106.574	11005.5	<2 points	23456.6	N/A	N/A	N/A	0.658491	102578	N/A	458.612	N/A	126.358	0.158942	N/A	no root	N/A	10.1163	N/A	N/A	N/A	740.541	5474.91	N/A	1.51587
OsTIR1_ 4hr Starvation Medium+Dox +Aux_6	0.448	29629.9	no root	21791.1	20831.6	N/A	11976.7	16812.4	22480	1.99887	0.185047	N/A	1023.3	N/A	77179.4	36.7147	N/A	2.24916	2029.1	2264.63	3.58535	0.081479	N/A	6.88087	329.404	27230.2	N/A	72488.6	N/A	N/A	<2 points	1.93481	242226	<2 points	1201.56	N/A	524.662	0.785054	N/A	N/A	N/A	56.8713	N/A	N/A	N/A	1653.95	21622.1	N/A	4.07356
OsTIR1_ 12hr Starvation Medium+Dox +Aux_1	0.5	40.634	2758.46	2.09594	3.42079	N/A	26.0367	32.0096	30.5376	0.0033331	0.176238	N/A	562.53	N/A	18.0967	56.1482	N/A	4.54936	5829.6	134.005	0.243498	0.119808	N/A	14.4426	885.033	55060.9	N/A	147867	N/A	N/A	N/A	1.07217	13332.3	N/A	318.414	N/A	23.5119	0.374615	N/A	N/A	N/A	4.08916	N/A	N/A	N/A	6798.15	6645.01	N/A	0.862994
OsTIR1_ 12hr Starvation Medium+Dox +Aux_2	0.384	79.1526	2325.66	2.43715	2.70297	N/A	29.6804	35.7378	46.7106	N/A	0.273735	N/A	556.123	N/A	25.7372	61.2688	N/A	7.96713	14217.5	156.587	0.227253	0.128199	N/A	N/A	917.63	75663.3	N/A	195734	N/A	<2 points	N/A	0.895447	13564.6	N/A	273.734	<2 points	no root	0.646313	N/A	no root	N/A	2.74645	N/A	N/A	N/A	4360.28	5793.62	N/A	0.541363
OsTIR1_ 12hr Starvation Medium+Dox +Aux_3	0.342	50.2548	2889.42	2.35079	3.13745	N/A	92.4469	89.0728	63.713	0.00289934	0.297714	N/A	1267.27	N/A	24.2061	206.699	N/A	8.03616	24538.6	368.939	0.783933	0.255823	N/A	34.9978	1990	97028.6	N/A	274371	N/A	N/A	N/A	2.15774	28995.2	N/A	575.443	N/A	134.21	1.01059	N/A	N/A	N/A	16.2799	N/A	N/A	N/A	11216.2	13050.4	N/A	3.09964
OsTIR1_ 12hr Starvation Medium+Dox +Aux_4	0.46	7096.37	no root	766.842	354.422	N/A	1497.27	1557.97	3791.38	0.175669	0.411109	N/A	1078.98	N/A	23.7909	103.52	N/A	7.03131	9245.44	241.664	0.451062	0.160395	N/A	19.3899	1161.02	93440.1	N/A	205847	N/A	N/A	N/A	2.02298	24543.5	N/A	446.975	N/A	99.6595	1.65096	N/A	N/A	<2 points	18.3147	N/A	N/A	N/A	7504.49	11104.9	N/A	2.76112
OsTIR1_ 12hr Starvation Medium+Dox +Aux_5	0.232	4961.12	no root	842.697	749.297	<2 points	5649.75	6752.13	4205.77	0.142304	0.311034	N/A	882.834	N/A	25.5929	36.8037	N/A	3.57217	15358	198.003	0.279823	0.0990442	N/A	12.3156	487.115	45804.9	N/A	98501.1	N/A	N/A	N/A	0.487536	10922.4	N/A	246.106	N/A	no root	0.39184	<2 points	N/A	N/A	21.2699	N/A	N/A	N/A	5372.23	7079.54	N/A	3.72629
OsTIR1_ 12hr Starvation Medium+Dox +Aux_6	0.5392	15112.6	no root	1387.81	1142.78	N/A	5281.13	6794.13	8134.04	0.184152	0.283841	N/A	1903.57	N/A	10.5484	152.619	<2 points	6.33358	14702.3	267.943	0.600233	0.202226	N/A	31.1609	1368.54	94220.3	N/A	249433	N/A	N/A	N/A	1.34302	32408.7	N/A	491.6	N/A	187.201	0.425611	N/A	N/A	N/A	37.2872	<2 points	N/A	N/A	13665.3	13941.1	N/A	3.69324
OsTIR1_ 24hr Starvation Medium+Dox +Aux_1	0.724	41.2365	1918.53	53.5088	48.0072	N/A	60.2399	53.0608	30.8429	0.00302966	0.0748765	N/A	547.42	N/A	22503.1	14.9546	N/A	1.25959	2294.06	453.523	0.323272	0.0530386	N/A	5.15011	510.575	23859.9	N/A	78014	N/A	N/A	N/A	0.937327	81618.9	N/A	269.11	<2 points	86.5727	0.283371	N/A	N/A	N/A	2.6317	N/A	N/A	N/A	1716.82	6861.37	N/A	0.617129
OsTIR1_ 24hr Starvation Medium+Dox +Aux_2	0.39	90.5108	3284.54	6.75416	4.5736	N/A	144.222	165.256	58.9879	0.00339035	0.16371	N/A	1167.08	N/A	7.32321	75.2128	N/A	4.00042	1675.51	118.949	0.199301	0.105781	N/A	9.96086	344.954	30013.7	<2 points	66146.2	N/A	<2 points	N/A	0.427115	3953.03	N/A	132.295	N/A	no root	0.833385	N/A	N/A	N/A	4.87717	N/A	N/A	N/A	5749.95	5759.88	N/A	1.37576
OsTIR1_ 24hr Starvation Medium+Dox +Aux_3	0.3228	68.4131	2036.58	0.55854	1.24583	N/A	37.0504	58.4758	58.3891	N/A	0.304893	N/A	1030.64	N/A	9.23799	120.926	N/A	6.01893	2424.14	176.202	0.354984	0.17875	N/A	18.923	700.185	60903.1	N/A	131766	N/A	N/A	N/A	1.15827	9049.16	N/A	324.669	N/A	no root	0.840106	N/A	N/A	N/A	10.6525	N/A	N/A	N/A	6138.2	8431.37	N/A	2.60916
OsTIR1_ 24hr Starvation Medium+Dox +Aux_4	0.3504	13740.3	no root	690.099	540.814	N/A	2654.39	3511.74	3929.23	N/A	0.311	N/A	1579.74	N/A	9.976	168.251	N/A	8.14146	812.812	182.915	0.354873	0.215458	N/A	21.6947	795.097	83358.3	N/A	170780	N/A	N/A	N/A	1.52697	11670.9	N/A	511.182	N/A	39.7383	0.692859	N/A	N/A	N/A	16.395	N/A	N/A	N/A	7879.19	11181.6	N/A	3.60789
OsTIR1_ 24hr Starvation Medium+Dox +Aux_5	0.2348	6764.57	no root	956.627	844.9	N/A	13924.5	18214.6	6910.8	0.136727	0.408367	N/A	794.295	N/A	17.4891	49.8613	N/A	3.28911	8070.79	190.46	0.345618	0.101988	N/A	N/A	369.733	41103.3	N/A	74890.5	N/A	N/A	N/A	0.401096	7221.15	N/A	92.5984	<2 points	N/A	0.211384	N/A	N/A	N/A	18.6623	N/A	N/A	N/A	2685.23	3346.96	N/A	3.02496
OsTIR1_ 24hr Starvation Medium+Dox +Aux_6	0.736	17915.3	no root	3099.09	2714.96	N/A	12487.8	18225.5	14145.3	0.743439	0.173808	N/A	1104.13	N/A	9.52814	82.7992	N/A	3.50593	1202.43	163.761	0.248671	0.101381	N/A	14.1572	505.782	45093.4	N/A	94851.9	N/A	N/A	N/A	0.651831	6503.49	N/A	172.891	N/A	24.8442	0.498117	N/A	N/A	N/A	22.6743	N/A	N/A	N/A	4359.52	5842.76	N/A	2.73339
HIF-1α AID_ 0hr Control_1	0.39	126.714	3911.17	2.61183	0.735262	N/A	76.7745	67.5591	87.8827	0.00259263	0.174902	N/A	772.583	N/A	24.4737	124.92	N/A	8.82159	1971.56	276.057	0.379566	0.176807	N/A	19.6079	603.909	46983.5	<2 points	129734	N/A	<2 points	N/A	0.74944	6732.45	N/A	472.346	N/A	no root	0.969048	N/A	N/A	N/A	94.1801	N/A	N/A	N/A	6004.41	10289.4	N/A	1.65781
HIF-1α AID_ 0hr Control_2	0.244	129.124	4157.72	1.23372	0.570343	<2 points	110.669	158.905	77.8203	0.00252385	2.33112	N/A	466.739	N/A	274.916	758.353	N/A	40.3759	18802.1	3459.13	5.46293	1.78116	N/A	N/A	5640.96	790969	N/A	2.52901e+06	N/A	N/A	N/A	8.09158	76419.3	N/A	302.778	N/A	N/A	0.83747	N/A	no root	N/A	44.7207	N/A	N/A	N/A	4091.44	5868.97	N/A	3.10435
HIF-1α AID_ 0hr Control_3	24.24	0.559939	22.9689	0.00513774	0.011781	N/A	1.09622	1.22556	0.562806	N/A	0.00454283	N/A	8.26911	N/A	0.19425	1.41702	N/A	0.122203	8.24906	1.91407	0.00499427	0.00237907	N/A	0.236879	6.07801	713.042	N/A	1553.72	N/A	N/A	N/A	0.0126546	79.0271	N/A	5.65747	N/A	no root	0.0145626	N/A	N/A	N/A	0.311408	N/A	N/A	N/A	47.3219	108.678	N/A	0.0364212
HIF-1α AID_ 0hr Control_4	0.3372	6651.95	no root	443.982	352.811	N/A	2505.14	3791.79	2512.72	0.259273	0.313186	N/A	701.095	N/A	11.8074	98.0368	N/A	7.34144	559.192	226.541	0.358615	0.145302	N/A	11.6805	386.965	61193.2	N/A	102587	N/A	N/A	N/A	1.01827	7205.27	N/A	335.739	N/A	no root	1.30485	N/A	N/A	N/A	33.8457	N/A	N/A	N/A	4599.58	10724	N/A	2.79261
HIF-1α AID_ 0hr Control_5	0.414	2504.96	no root	374.653	328.208	N/A	6602.59	8730.47	3220.63	N/A	0.196075	N/A	229.512	N/A	9.21188	22.8024	N/A	1.56896	333.85	67.9201	0.110507	0.0405933	N/A	N/A	74.4275	9571.84	N/A	16828.9	N/A	N/A	N/A	0.0996592	1944.73	N/A	59.5262	N/A	N/A	0.0950414	N/A	no root	N/A	30.2575	N/A	N/A	N/A	844.424	1486.02	N/A	1.58346
HIF-1α AID_ 0hr Control_6	0.584	14906.9	no root	2588.17	2795.7	N/A	16284.2	22966.5	23787.9	0.694447	0.16594	N/A	568.181	N/A	11.2652	54.9058	N/A	2.20085	334.446	129.884	0.180508	0.0693022	N/A	2.70385	186.85	25583.5	N/A	47028.4	N/A	N/A	N/A	0.350188	2680.97	N/A	126.038	N/A	no root	0.518554	N/A	N/A	N/A	34.7656	N/A	N/A	N/A	2077.02	5024.08	N/A	2.3682
HIF-1α AID_ 4hr DMEM Medium+Dox +Aux_1	0.4032	49.884	2969.22	75.5943	73.1208	N/A	77.7597	77.5802	66.6076	0.00500687	0.100456	N/A	459.762	N/A	6234.46	18.3711	<2 points	2.30766	15148.8	1028.24	0.305487	0.083119	N/A	7.51523	742.128	23232	N/A	143625	N/A	N/A	<2 points	2.12311	93323.3	N/A	729.184	<2 points	153.264	0.798457	N/A	N/A	N/A	6.95845	<2 points	N/A	N/A	2960.95	14914.8	N/A	0.952072
HIF-1α AID_ 4hr DMEM Medium+Dox +Aux_2	0.3448	61.0618	2355.06	64.0508	48.753	N/A	45.835	61.4899	59.0402	N/A	0.193903	N/A	718.463	N/A	8713.62	41.6353	N/A	5.94162	19670.7	824.996	0.31565	0.11669	N/A	N/A	851.768	41577.9	N/A	183806	N/A	<2 points	N/A	1.36443	115221	N/A	804.995	<2 points	136.906	0.429542	N/A	N/A	N/A	6.9553	N/A	N/A	N/A	4280.56	17768.4	N/A	0.849463
HIF-1α AID_ 4hr DMEM Medium+Dox +Aux_3	0.31	61.1317	2574.18	37.5111	27.3214	<2 points	70.4764	61.2549	64.2877	0.00264817	0.17854	N/A	1628.2	N/A	3276.32	81.8796	N/A	7.60867	56467.1	1008.71	0.68719	0.198652	N/A	31.1477	2446.44	77034	N/A	390878	N/A	N/A	<2 points	3.74934	132279	N/A	1109.97	N/A	385.383	2.7786	31983	N/A	N/A	16.9854	N/A	N/A	N/A	13293.2	27207.2	N/A	2.94556
HIF-1α AID_ 4hr DMEM Medium+Dox +Aux_4	0.42	20870	no root	5382.13	5109.71	N/A	2842.16	2432.12	7175.41	0.367707	0.225316	N/A	1247.12	N/A	4382.87	60.3212	N/A	8.59081	34432	795.123	0.724756	0.147828	N/A	16.5491	981.044	68371.3	N/A	298641	N/A	N/A	<2 points	4.02419	149359	N/A	1353.38	N/A	154.509	2.65825	N/A	N/A	N/A	22.2927	N/A	N/A	N/A	6839.97	22515.2	N/A	3.05156
HIF-1α AID_ 4hr DMEM Medium+Dox +Aux_5	0.208	2844.49	no root	4537.77	3683.88	N/A	3888.11	3805.64	2599.82	N/A	0.252364	N/A	726.196	N/A	3769	21.9549	N/A	3.61062	24927.1	401.696	0.200534	0.0737632	N/A	15.3691	334.543	33078.6	N/A	107736	N/A	N/A	N/A	0.83948	73294.8	N/A	669.436	N/A	no root	0.394011	N/A	N/A	N/A	16.9029	N/A	N/A	N/A	6718.22	17755.8	N/A	3.36087
HIF-1α AID_ 4hr DMEM Medium+Dox +Aux_6	0.576	1610.89	no root	1002.17	833.626	N/A	758.409	1113.99	1301.89	0.0771637	0.111332	N/A	1258.22	N/A	3281.7	36.9908	N/A	4.2118	24713.1	596.522	0.636878	0.0820903	N/A	8.50502	543.402	39229.4	N/A	179840	N/A	N/A	N/A	1.83665	89500.6	N/A	1006.27	N/A	140.151	0.433078	N/A	N/A	N/A	28.1095	N/A	N/A	N/A	6689.09	20211.7	N/A	2.8492
HIF-1α AID_ 12hr DMEM Medium+Dox +Aux_1	0.52	71.5455	3945.71	67.7434	56.1387	N/A	102.334	120.982	48.8495	0.00549011	0.0719544	N/A	623.662	N/A	21504.4	17.4211	N/A	1.54884	8816.02	391.775	0.345327	0.0651773	N/A	7.28246	520.404	23326.2	N/A	79336	N/A	N/A	N/A	0.62645	65624.6	N/A	249.819	N/A	77.4591	0.343809	N/A	N/A	N/A	4.32672	N/A	N/A	N/A	3142.42	6697.68	N/A	0.951694
HIF-1α AID_ 12hr DMEM Medium+Dox +Aux_2	0.436	105.388	2408.93	56.3674	38.8055	N/A	51.8758	76.2752	61.618	0.00333002	0.131352	N/A	815.551	N/A	27888.9	34.2849	N/A	4.81278	14740.3	431.57	0.284344	0.105576	N/A	10.5146	668.112	41006.9	N/A	149910	N/A	N/A	N/A	0.652615	107481	N/A	247.592	<2 points	68.1617	0.615049	N/A	N/A	N/A	3.41116	N/A	N/A	N/A	4505.71	8505.4	N/A	0.854068
HIF-1α AID_ 12hr DMEM Medium+Dox +Aux_3	0.2508	63.3321	2574.72	28.6983	19.5916	<2 points	64.4139	92.514	70.8016	N/A	0.315461	N/A	1273.35	N/A	27648.1	81.6192	N/A	6.8345	35056.1	863.789	1.49937	0.216567	N/A	24.8484	1534.54	96883.2	N/A	299769	N/A	N/A	N/A	1.95518	186255	N/A	478.009	N/A	284.953	1.21619	N/A	N/A	N/A	16.6687	N/A	N/A	N/A	7756.74	15769.1	N/A	3.03585
HIF-1α AID_ 12hr DMEM Medium+Dox +Aux_4	0.424	7887.45	no root	4514.12	3796.14	N/A	2462.51	3403.55	4046.15	0.29387	0.260521	N/A	996.932	N/A	16309.4	82.4249	<2 points	8.08103	12901.6	524.254	0.900258	0.141901	N/A	11.4881	381.138	62019.5	N/A	160227	N/A	N/A	N/A	1.48819	124384	N/A	513.927	N/A	252.329	1.29082	N/A	N/A	N/A	24.4528	N/A	N/A	N/A	4821.05	12102	N/A	2.66015
HIF-1α AID_ 12hr DMEM Medium+Dox +Aux_5	0.244	2986.95	no root	5933.14	5290.33	N/A	5227.21	6068.93	3799.8	0.132178	0.228731	N/A	1018.95	N/A	23763.1	34.5135	N/A	2.00776	20871.7	527.503	0.500852	0.104946	N/A	13.4067	464.526	44042.8	N/A	116144	N/A	N/A	N/A	0.534845	93378.1	N/A	242.065	N/A	no root	0.242185	N/A	N/A	N/A	13.5265	N/A	N/A	N/A	5367.36	9477.94	N/A	3.17209
HIF-1α AID_ 12hr DMEM Medium+Dox +Aux_6	0.728	12094.8	no root	16890.2	16713.7	N/A	5966.98	9107.16	14822.6	1.28042	0.0937314	N/A	840.929	N/A	16841.5	25.126	N/A	2.2174	11426.3	383.856	0.925729	0.060719	N/A	6.07264	416.476	38442.6	N/A	103026	N/A	N/A	N/A	0.721394	78833.8	N/A	392.974	N/A	151.518	0.559883	N/A	N/A	N/A	12.0165	N/A	N/A	N/A	3279.64	8550.29	N/A	1.59489
HIF-1α AID_ 24hr DMEM Medium+Dox +Aux_1	0.4048	84.3006	3100.88	186.794	148.61	N/A	158.269	207.988	106.816	0.0125537	0.112502	N/A	901.197	N/A	52943.7	25.5371	N/A	2.03469	5570.89	876.324	0.581802	0.0854519	N/A	8.97886	690.738	42609.4	N/A	114713	N/A	N/A	N/A	1.61932	152443	N/A	528.165	N/A	196.936	0.536115	N/A	no root	N/A	5.53202	N/A	N/A	N/A	2805.87	10971	N/A	1.26113
HIF-1α AID_ 24hr DMEM Medium+Dox +Aux_2	0.3088	173.143	4008.51	294.319	218.565	<2 points	270.977	296.195	135.005	0.00766166	0.79747	N/A	826.115	N/A	327962	324.383	N/A	19.7992	93812.3	13348.5	7.71026	0.765271	N/A	N/A	11652.3	383265	N/A	2.00632e+06	N/A	N/A	N/A	5.31123	621276	N/A	435.92	N/A	57.5012	0.246875	N/A	N/A	N/A	14.5015	N/A	N/A	N/A	3530.61	9088.09	N/A	2.47393
HIF-1α AID_ 24hr DMEM Medium+Dox +Aux_3	0.3308	211.569	7192.96	42.9953	30.8799	N/A	59.8881	87.5459	86.6289	0.00264982	0.2172	N/A	1060.66	N/A	34499.7	45.0162	N/A	4.44213	9843.94	930.631	0.927884	0.127003	N/A	16.7411	675.401	70486	N/A	167478	N/A	N/A	N/A	2.00668	205743	N/A	533.307	N/A	339.565	0.994663	N/A	N/A	N/A	11.9202	N/A	N/A	N/A	3992.07	11960.4	N/A	2.45005
HIF-1α AID_ 24hr DMEM Medium+Dox +Aux_4	0.392	24500.2	no root	5395.18	4696.36	N/A	2503.46	3426.67	4639.39	0.748288	0.191991	N/A	964.366	N/A	42373	27.8147	N/A	3.71835	4775.58	918.33	0.691199	0.0820808	N/A	N/A	459.23	54215.2	N/A	106226	N/A	N/A	N/A	1.43605	176050	N/A	410.921	N/A	360.955	0.525942	N/A	N/A	N/A	13.8865	N/A	N/A	N/A	2312.59	13594.1	N/A	2.11746
HIF-1α AID_ 24hr DMEM Medium+Dox +Aux_5	0.212	4020.83	no root	3709.64	3148.45	N/A	5551.46	6595.93	4051.66	N/A	0.308796	N/A	937.189	N/A	39168.6	27.2545	N/A	2.94982	12829.5	840.534	1.07595	0.0964092	N/A	N/A	460.156	49983.2	N/A	99264.1	N/A	N/A	N/A	0.873581	162274	N/A	343.793	N/A	229.752	0.697945	N/A	N/A	N/A	16.831	N/A	N/A	N/A	3095.75	11108.1	N/A	3.17788
HIF-1α AID_ 24hr DMEM Medium+Dox +Aux_6	0.814	10142.6	no root	13430.6	14034.3	N/A	5300.44	8018.92	8786.94	1.20994	0.0905147	N/A	876.364	N/A	42640.4	36.1022	N/A	2.38037	5635.46	952.946	1.46962	0.0821337	N/A	9.03726	571.491	52950.2	N/A	145536	N/A	N/A	<2 points	1.26644	134001	N/A	546.569	N/A	315.774	0.599681	N/A	N/A	N/A	17.8949	N/A	N/A	N/A	3271.63	11383	N/A	2.09271
HIF-1α AID_ 4hr Starvation Medium+Dox +Aux_1	0.488	98.3779	2384.05	46.3526	35.6613	N/A	59.6304	67.4854	53.0668	0.00304872	0.13323	N/A	539.13	N/A	65830.7	17.179	N/A	3.01694	1497.94	1211.14	0.610395	0.0544798	N/A	N/A	276.421	19993.8	N/A	53832	N/A	<2 points	N/A	1.39001	159742	N/A	834.899	<2 points	194.868	0.301032	N/A	0.230022	N/A	6.57142	N/A	N/A	N/A	1108.51	11582.6	N/A	0.905114
HIF-1α AID_ 4hr Starvation Medium+Dox +Aux_2	0.4132	74.6281	2827.93	51.3252	42.3955	N/A	79.0248	90.692	50.8672	0.00205818	0.985711	N/A	428.32	N/A	551622	165.194	N/A	11.1975	22910.4	16358.4	6.3884	0.441321	N/A	N/A	2864.41	342629	N/A	877978	N/A	N/A	<2 points	10.8619	1.32066e+06	N/A	880.48	<2 points	46.1926	0.505782	N/A	no root	N/A	19.8236	N/A	N/A	N/A	1249.55	8579	N/A	1.96065
HIF-1α AID_ 4hr Starvation Medium+Dox +Aux_3	0.344	56.2742	4573.85	48.6421	36.5141	N/A	133.302	148.124	105.342	0.00265105	0.27979	N/A	1044.5	N/A	83853.3	29.7622	N/A	5.70732	2829.22	1877.02	1.32837	0.0910619	N/A	11.8384	358.151	41936.2	N/A	90770.9	N/A	N/A	N/A	2.45314	294954	N/A	1507.21	N/A	557.511	0.676959	N/A	N/A	N/A	32.4339	N/A	N/A	N/A	2059.93	18426.3	N/A	3.7329
HIF-1α AID_ 4hr Starvation Medium+Dox +Aux_4	0.588	5284.15	no root	3999.16	3432.27	N/A	1957.38	3131.01	2857.6	0.177603	0.179618	N/A	743.801	N/A	65442.8	20.1923	N/A	2.74034	1708.84	1665.86	1.96625	0.0741702	N/A	5.91717	373.377	31646.5	N/A	83179.7	N/A	N/A	<2 points	2.3004	240929	N/A	1194.35	N/A	551.323	0.569879	N/A	0.238062	N/A	22.4409	N/A	N/A	N/A	1432.6	18616	N/A	2.44906
HIF-1α AID_ 4hr Starvation Medium+Dox +Aux_5	0.504	3055.67	no root	3913.22	3686.81	N/A	4360.33	5319.88	4336.4	N/A	0.144258	N/A	502.399	N/A	40378.4	12.3452	N/A	1.3838	1778.89	656.85	0.37313	0.033799	N/A	N/A	102.799	15711.1	N/A	23924.7	N/A	N/A	N/A	0.644932	116886	N/A	497.316	N/A	141.04	0.199711	N/A	no root	N/A	15.8568	N/A	N/A	N/A	962.33	6679.75	N/A	1.89854
HIF-1α AID_ 4hr Starvation Medium+Dox +Aux_6	0.548	25688.4	no root	16032.3	17130.6	N/A	15471.6	21730.1	25201.8	1.59914	0.146589	N/A	913.762	N/A	69009.1	25.395	N/A	1.85876	2174.75	2335.56	1.9876	0.0604033	N/A	3.94511	289.987	25305.1	N/A	57753.8	N/A	N/A	N/A	1.42154	175323	N/A	892.286	N/A	661.361	0.532362	N/A	N/A	N/A	45.5679	<2 points	N/A	N/A	1580.9	18802.7	N/A	3.60443
HIF-1α AID_ 12hr Starvation Medium+Dox +Aux_1	0.456	48.9636	3095.06	2.86654	1.73873	N/A	36.4906	49.0723	36.4245	0.0024563	0.195955	N/A	1413.31	N/A	33.0109	131.026	N/A	6.63251	21515.6	275.037	0.609772	0.2399	1580.74	29.7565	2053.93	86633.5	N/A	295232	N/A	N/A	N/A	1.8142	28477.9	N/A	416.828	<2 points	75.1612	1.17741	N/A	N/A	N/A	7.08434	<2 points	N/A	N/A	12247.4	9961.11	N/A	1.45689
HIF-1α AID_ 12hr Starvation Medium+Dox +Aux_2	0.38	80.2869	3356.75	4.82628	4.32085	N/A	60.8995	56.4992	43.6828	0.00333914	0.204827	N/A	920.457	N/A	25.2201	68.5655	N/A	9.51053	23498.8	201.841	0.332868	0.166629	N/A	14.7867	1201.76	83872.6	N/A	279820	N/A	N/A	N/A	0.988232	20004.6	N/A	209.457	<2 points	no root	1.26414	N/A	N/A	N/A	2.17369	N/A	N/A	N/A	8908.44	8418.88	N/A	0.664751
HIF-1α AID_ 12hr Starvation Medium+Dox +Aux_3	0.336	57.2926	2564.66	3.70888	2.61392	N/A	84.8465	95.9208	49.9348	0.00270424	0.255028	N/A	1355.86	N/A	23.6165	150.383	N/A	8.14732	27013.3	285.652	0.562916	0.246703	N/A	40.9067	1827.43	96090	N/A	272578	N/A	N/A	N/A	2.41068	32410.8	N/A	466.967	N/A	132.398	3.34402	N/A	N/A	N/A	13.4901	N/A	N/A	N/A	12377.6	13391.9	N/A	2.88991
HIF-1α AID_ 12hr Starvation Medium+Dox +Aux_4	0.456	13444.6	no root	748.229	727.446	N/A	2611.31	3293.59	5243.42	0.393616	0.333034	N/A	1581.84	N/A	22.5229	121.545	N/A	9.68251	15568.5	266.329	0.543197	0.193194	N/A	28.4449	1437.58	123520	N/A	288272	N/A	N/A	N/A	2.04485	37364.2	N/A	466.373	N/A	178.24	2.02086	N/A	N/A	N/A	21.008	N/A	N/A	N/A	11000.1	13202.1	N/A	2.85061
HIF-1α AID_ 12hr Starvation Medium+Dox +Aux_5	0.238	4841.26	no root	1870.49	1381.88	N/A	10386.8	12903.3	7237.96	0.180928	0.295688	N/A	974.146	N/A	27.9074	45.1194	N/A	4.64964	21849.6	193.811	0.213531	0.104093	N/A	17.7194	506.695	54830	N/A	126364	N/A	N/A	N/A	0.52943	13968.2	N/A	182.511	N/A	no root	0.673214	8243.96	no root	N/A	18.1298	N/A	N/A	N/A	6793.77	8215.86	N/A	3.56681
HIF-1α AID_ 12hr Starvation Medium+Dox +Aux_6	0.584	12409.6	no root	2090.28	2344.47	N/A	5368.9	7305.58	9967.24	0.470939	0.297182	N/A	1214.99	N/A	19.3646	94.9862	N/A	4.72957	6927.99	222.633	0.476268	0.127824	N/A	13.2361	933.464	79020.5	N/A	168219	N/A	N/A	N/A	1.20572	18781	N/A	370.743	N/A	117.817	0.826442	N/A	N/A	N/A	22.1614	N/A	N/A	N/A	7010.73	9870.17	N/A	2.77518
HIF-1α AID_ 24hr Starvation Medium+Dox +Aux_1	0.484	54.4915	1966.19	5.32529	2.65343	N/A	73.5773	73.6471	44.7043	0.00353962	0.121512	N/A	1189.65	N/A	11.9937	83.4569	N/A	2.94638	695.866	133.976	0.211339	0.10176	N/A	15.6904	553.838	37041	N/A	83564.1	N/A	N/A	N/A	0.91599	5290.42	N/A	199.826	N/A	no root	1.78264	N/A	N/A	N/A	6.01533	N/A	N/A	N/A	6543.72	6952.95	N/A	1.2875
HIF-1α AID_ 24hr Starvation Medium+Dox +Aux_2	0.268	158.018	4188.3	3.5339	5.10184	N/A	158.035	175.128	70.0095	0.00370188	2.97414	N/A	1323.78	N/A	399.122	3036.89	N/A	155.766	177603	7047.97	12.2458	3.66834	N/A	N/A	38752.6	1.60625e+06	N/A	9.88586e+06	N/A	N/A	N/A	10.0893	66188.8	N/A	267.089	<2 points	N/A	0.801962	N/A	no root	N/A	22.6922	N/A	N/A	N/A	10479.4	6297.56	N/A	3.64679
HIF-1α AID_ 24hr Starvation Medium+Dox +Aux_3	0.2856	77.2639	2860.07	0.982002	0.502653	N/A	38.6442	50.4353	45.8324	N/A	0.378268	N/A	1072.39	<2 points	15.9513	85.4844	N/A	5.96163	1222.86	171.128	0.223452	0.126524	N/A	14.7977	443.77	64921.1	N/A	100203	N/A	N/A	N/A	1.30694	7680.62	N/A	258.027	N/A	no root	1.5852	19031	N/A	N/A	17.2652	N/A	N/A	N/A	5500.07	7606.1	N/A	2.98172
HIF-1α AID_ 24hr Starvation Medium+Dox +Aux_4	0.388	11307.3	no root	455.419	396.534	N/A	2224.85	2020.72	4878.99	N/A	0.435898	N/A	2644.15	N/A	19.6787	464.065	N/A	13.6289	2095.05	436.711	1.17267	0.446546	N/A	60.0998	2312.32	152223	<2 points	403793	N/A	N/A	N/A	3.6415	26082.8	N/A	986.738	N/A	268.47	3.16312	N/A	N/A	N/A	32.7639	N/A	N/A	N/A	17824.8	17977.1	N/A	5.29448
HIF-1α AID_ 24hr Starvation Medium+Dox +Aux_5	0.1788	4271.42	no root	843.747	614.885	N/A	6898.46	7817.53	3392.25	N/A	0.487692	N/A	1104.51	N/A	24.4246	132.497	N/A	7.16808	17906.1	269.681	0.592189	0.199292	N/A	22.8267	873.286	95016.3	N/A	190725	N/A	N/A	N/A	0.840945	14293.3	N/A	189.729	N/A	no root	0.344569	N/A	N/A	N/A	24.6458	N/A	N/A	N/A	8434.93	8540.96	N/A	3.75785
HIF-1α AID_ 24hr Starvation Medium+Dox +Aux_6	0.764	14280.5	no root	2374.61	2049.81	N/A	7724.12	10985.5	8071.21	0.426875	0.212425	N/A	1181.79	N/A	11.0086	158.613	N/A	5.30314	1010.05	207.595	0.528159	0.160308	N/A	21.1787	859.005	66658.6	N/A	169955	N/A	N/A	N/A	1.26947	11420.2	N/A	306.95	N/A	34.4738	1.38438	N/A	N/A	N/A	23.6006	N/A	N/A	N/A	8010.38	8616.54	N/A	2.8641
HIF-1α AID_ 24hr Starvation Medium+Dox +Aux	0.412	118.192	2569.4	2.33239	1.08238	N/A	44.6534	58.9341	47.3035	0.00285478	0.183024	N/A	763.996	N/A	17.0636	85.9816	N/A	5.29684	542.264	199.708	0.271371	0.125182	N/A	10.5486	522.172	51218	N/A	113832	N/A	N/A	N/A	0.654474	4649.03	N/A	262.063	<2 points	no root	0.425127	N/A	N/A	N/A	7.69592	N/A	N/A	N/A	5693.16	7134.1	N/A	0.946137
HIF-1α AID_ 24hr Starvation Medium+Dox +Aux	0.354	131.564	4034.14	3.25804	3.20038	N/A	141.003	173.288	59.5181	0.00349756	1.15653	N/A	416.044	N/A	76.0447	497.074	N/A	18.4398	7382.7	1605.51	1.91185	0.669805	N/A	N/A	2468.57	351213	N/A	941324	<2 points	N/A	N/A	3.4608	29323.6	N/A	217.899	N/A	N/A	0.653712	N/A	N/A	N/A	31.507	<2 points	N/A	N/A	4261.02	4685.65	N/A	2.11407
HIF-1α AID_ 24hr Starvation Medium+Dox +Aux	0.268	113.702	3509.03	6.34108	3.09006	N/A	197.231	224.883	121.186	0.00313531	0.391172	N/A	1527.75	<2 points	20313.4	129.42	N/A	9.4485	15581	717.893	0.766566	0.231984	N/A	21.6701	1046.22	116001	N/A	314685	N/A	N/A	N/A	1.96127	153036	N/A	619.999	N/A	47.3244	1.37647	N/A	N/A	N/A	31.0694	N/A	N/A	N/A	8002.15	15546.6	N/A	3.79434
HIF-1α AID_ 24hr Starvation Medium+Dox +Aux	0.38	4608.14	no root	341.786	124.908	N/A	1307.26	1699.04	1739.9	N/A	0.254947	N/A	423.93	N/A	7.19551	57.9597	N/A	4.5702	275.315	121.362	0.208106	0.0862924	N/A	N/A	238.336	38353.7	N/A	56490.1	N/A	N/A	N/A	0.677261	4511.91	N/A	218.685	N/A	no root	0.895068	N/A	N/A	N/A	20.2465	N/A	N/A	N/A	2854.27	7890.95	N/A	1.99394
HIF-1α AID_ 24hr Starvation Medium+Dox +Aux	0.404	4382.19	no root	620.2	515.933	N/A	9826.79	13392.5	5336.71	0.113255	0.185927	N/A	225.342	N/A	4.36085	17.8844	N/A	1.37485	389.229	62.5525	0.0695968	0.0347752	N/A	N/A	65.3356	9474.03	N/A	13442.8	N/A	N/A	N/A	0.104186	1394.43	N/A	54.6695	N/A	N/A	0.127045	N/A	no root	N/A	24.6879	N/A	N/A	N/A	988.402	1272.79	N/A	1.55184
HIF-1α AID_ 24hr Starvation Medium+Dox +Aux	0.648	16083.6	no root	2323.39	1999.06	N/A	14827.3	20954.4	21639	0.504256	0.161422	N/A	731.256	N/A	11.8385	65.4789	N/A	2.827	444.275	184.166	0.223119	0.0742557	N/A	9.45133	246.674	31168.5	N/A	59552.3	N/A	N/A	N/A	0.471429	3440.47	N/A	156.911	N/A	15.8651	0.817197	N/A	N/A	N/A	44.0116	N/A	N/A	N/A	3091.63	6336.16	N/A	2.63176
[truncated: 60 more columns]

## Sheet: Extracellular metabolites
Sample Name (+Treatment)	Ethanolamine	Pyroglutamic acid	Arginine	Homoarginine	Glutamine	Citrulline	Anserine	Methionine sulfoxide	Serine	Asparagine	Proline-hydroxyproline	Theanine	3-Methyl-histidine	1-Methyl-histidine	4-Hydroxyproline	Glycine	Glycine-proline	Threonine	MetSulfone	Alanyl-alanine	MetSulfoximine	GABA	Alanine	δ-Hydroxylysine	β-Alanine	Histamine	Sarcosine	β-Aminobutyric acid	α-Aminobutyric acid	beta_AiB	DABA	Ornithine	Carnosine	LYSALA	Methionine-d3	Methionine	Proline	S-Pyridylethyl-cysteine	Lysine	Aspartic acid	Histidine	Thiaproline	Seleno-methionine	HSER	Valine	Aspartame	Glutamic acid	Tryptophan	CMCys
	AreaRatio	pmol(mg	pmol(mg	pmol(mg	pmol(mg	pmol(mg	pmol(mg	AreaRatio	pmol(mg	pmol(mg	pmol(mg	pmol(mg	pmol(mg	pmol(mg	pmol(mg	pmol(mg	pmol(mg	pmol(mg	pmol(mg	pmol(mg	pmol(mg	pmol(mg	pmol(mg	pmol(mg	pmol(mg	pmol(mg	pmol(mg	pmol(mg	pmol(mg	pmol(mg	pmol(mg	pmol(mg	pmol(mg	pmol(mg	pmol(mg	pmol(mg	pmol(mg	pmol(mg	AreaRatio	pmol(mg	pmol(mg	pmol(mg	pmol(mg	pmol(mg	pmol(mg	pmol(mg	pmol(mg	pmol(mg	pmol(mg
OsTIR1_ 0hr Control_1	0.0468751	N/A	182719	N/A	451034	1622.62	N/A	4.40566	6285.82	11096.9	148.512	<2 points	12769.4	591.871	5439.11	231293	N/A	988433	N/A	N/A	N/A	<2 points	1.23471e+06	N/A	2106.99	N/A	7467.34	N/A	12592.9	68.6541	N/A	30073.5	<2 points	N/A	N/A	118049	111558	N/A	17.9244	16219.4	239697	708.495	degenerate	N/A	1.04292e+06	N/A	3.20624e+06	95881	N/A
OsTIR1_ 0hr Control_2	0.0584552	N/A	199922	N/A	665659	1682.8	N/A	5.60493	6602.6	23993.2	178.059	<2 points	N/A	589.643	8353.48	449088	N/A	1.45844e+06	N/A	N/A	N/A	<2 points	1.79362e+06	N/A	3016.49	N/A	3255.09	N/A	14123.7	58.3798	N/A	25259.1	<2 points	N/A	N/A	120709	143283	N/A	18.1962	18012.7	263277	925.508	degenerate	N/A	1.02849e+06	N/A	2.63973e+06	119875	N/A
OsTIR1_ 0hr Control_3	0.0976461	N/A	119150	N/A	815886	2994.39	N/A	5.24267	8990.93	43993.2	157.633	<2 points	N/A	750.905	16208.4	590780	N/A	2.9112e+06	N/A	N/A	N/A	<2 points	3.11052e+06	N/A	2183.62	N/A	8782.11	N/A	11322.5	42.6805	N/A	17402.9	<2 points	N/A	N/A	85962.1	110883	N/A	13.977	12887.3	152258	867.375	degenerate	N/A	807301	N/A	3.20616e+06	49945.6	N/A
OsTIR1_ 0hr Control_4	0.0577657	N/A	186343	N/A	630635	1784.19	N/A	3.74102	5596.44	9305.12	235.383	<2 points	N/A	458.268	5591.8	364099	N/A	1.26997e+06	N/A	N/A	N/A	<2 points	1.75648e+06	N/A	1127.31	N/A	8032.61	N/A	10984.6	42.5257	N/A	19085.7	<2 points	N/A	N/A	123725	108111	N/A	18.7407	11599.1	251373	995.441	degenerate	N/A	1.12697e+06	N/A	1.55324e+06	113905	N/A
OsTIR1_ 0hr Control_5	0.0539703	N/A	231028	N/A	594148	1100.64	<2 points	3.20039	6435.07	15930.7	139.37	<2 points	12540.5	692.048	4857.98	370620	N/A	1.08015e+06	N/A	N/A	N/A	<2 points	1.4586e+06	N/A	2066.58	N/A	10097.3	N/A	13616.9	N/A	N/A	25260.8	<2 points	N/A	N/A	150668	115590	N/A	19.6145	19606.8	247844	1137.29	degenerate	N/A	1.10187e+06	N/A	2.89009e+06	101981	N/A
OsTIR1_ 0hr Control_6	0.0607617	N/A	210578	N/A	894725	1538.25	<2 points	3.50303	8313.42	14994.8	265.835	<2 points	N/A	632.779	6668	363561	N/A	1.44015e+06	N/A	N/A	N/A	<2 points	1.96993e+06	N/A	1517.28	N/A	7062.48	N/A	11877.4	35.3514	N/A	30616.4	<2 points	N/A	N/A	131492	113897	N/A	19.1522	13233.7	235556	1534.49	degenerate	N/A	1.06898e+06	N/A	2.58801e+06	107116	N/A
OsTIR1_ 4hr DMEM Medium+Dox +Aux_1	0.060043	N/A	350689	N/A	344766	2802.72	N/A	6.48686	149461	3702.05	479.308	<2 points	12905.2	901.802	7286.84	361990	N/A	1.61144e+06	N/A	N/A	N/A	<2 points	1.15344e+06	N/A	688.765	N/A	5198.86	N/A	10937.3	21.5029	N/A	23669.4	<2 points	N/A	N/A	211677	96217.2	N/A	20.3569	9944.59	292846	213.309	degenerate	N/A	1.15392e+06	N/A	1.35274e+06	161758	N/A
OsTIR1_ 4hr DMEM Medium+Dox +Aux_2	0.0707601	N/A	345212	N/A	561297	2689.99	N/A	7.81543	211664	3757.11	477.827	<2 points	15992.7	679.402	7979.41	401724	N/A	2.10529e+06	N/A	<2 points	N/A	<2 points	1.37537e+06	N/A	535.249	N/A	6489.8	N/A	13078.3	50.777	N/A	27384.6	<2 points	N/A	N/A	208206	77016	N/A	20.6868	11689	288535	194.035	degenerate	N/A	1.13518e+06	N/A	737154	167846	N/A
OsTIR1_ 4hr DMEM Medium+Dox +Aux_3	0.0919075	N/A	267474	N/A	653723	3644.51	<2 points	6.16486	275215	4131.4	850.815	<2 points	N/A	793.425	9727.64	730726	N/A	3.4759e+06	N/A	N/A	N/A	<2 points	2.12014e+06	N/A	748.136	N/A	6563.98	N/A	17223.3	N/A	N/A	43672.9	<2 points	N/A	N/A	369687	102165	N/A	34.0816	15628.5	441033	264.86	degenerate	N/A	1.67253e+06	N/A	3.02383e+06	237145	N/A
OsTIR1_ 4hr DMEM Medium+Dox +Aux_4	0.0767409	N/A	313221	N/A	731707	2852.19	N/A	5.2649	162361	3202.62	778.86	<2 points	N/A	541.016	6313.68	600920	N/A	2.02582e+06	N/A	N/A	N/A	<2 points	1.96106e+06	N/A	448.083	N/A	4526.6	N/A	10125.5	63.2603	N/A	17362.6	<2 points	N/A	N/A	198660	76862.7	N/A	18.5971	8372.5	279010	174.149	degenerate	N/A	1.16045e+06	N/A	686527	164974	N/A
OsTIR1_ 4hr DMEM Medium+Dox +Aux_5	0.0593482	N/A	321070	N/A	541625	1700.29	<2 points	5.55019	174034	1682.1	414.518	<2 points	N/A	609.207	4065.83	293203	<2 points	1.32004e+06	N/A	N/A	<2 points	<2 points	1.24647e+06	N/A	337.973	N/A	4704.67	N/A	13075.5	53.0153	N/A	29204.7	<2 points	N/A	N/A	210532	57254.2	N/A	25.7459	10117.8	354541	226.673	degenerate	N/A	1.42087e+06	N/A	756725	209252	N/A
OsTIR1_ 4hr DMEM Medium+Dox +Aux_6	0.0793757	N/A	371159	N/A	828512	2267.79	<2 points	5.98338	190089	3943.09	1109.02	<2 points	12393.6	618.984	5240.01	564809	N/A	2.30325e+06	N/A	N/A	N/A	<2 points	1.89801e+06	N/A	652.735	N/A	6308.35	<2 points	15487.4	26.8476	N/A	33012	<2 points	N/A	N/A	271693	91504.5	N/A	23.1012	8554.54	310101	203.637	degenerate	N/A	1.32757e+06	N/A	1.2839e+06	164109	N/A
OsTIR1_ 12hr DMEM Medium+Dox +Aux_1	0.061132	N/A	253848	N/A	709033	1919.23	N/A	5.50287	30919.9	8663	369.421	<2 points	N/A	715.385	6803.08	428579	N/A	1.41778e+06	N/A	N/A	N/A	<2 points	1.70479e+06	N/A	1085.54	N/A	7615.86	N/A	13769.3	59.8344	N/A	24354	<2 points	N/A	N/A	155228	141208	N/A	20.8131	13140.9	292457	387.676	degenerate	<2 points	1.10465e+06	N/A	2.51808e+06	154635	N/A
OsTIR1_ 12hr DMEM Medium+Dox +Aux_2	0.0896	N/A	310253	N/A	969663	2921.32	N/A	10.0337	157014	9041.94	526.81	<2 points	N/A	751.153	9836.61	675737	N/A	2.6953e+06	N/A	N/A	N/A	<2 points	2.28306e+06	N/A	954.943	N/A	6151.73	N/A	13952.6	70.7061	N/A	30292	<2 points	N/A	N/A	205358	119212	N/A	23.1945	11727	366890	447.86	degenerate	N/A	1.25505e+06	N/A	1.72023e+06	214973	N/A
OsTIR1_ 12hr DMEM Medium+Dox +Aux_3	0.0816884	N/A	255351	N/A	750582	3068.36	<2 points	4.6523	94600.1	11531.6	722.065	<2 points	N/A	760.292	8105.91	701650	N/A	2.41136e+06	N/A	N/A	N/A	<2 points	2.24851e+06	N/A	595.341	N/A	4642.78	N/A	11000.8	34.3511	N/A	24317.5	<2 points	N/A	N/A	195031	98387.5	N/A	20.3419	8701.33	245811	263.889	degenerate	N/A	1.11683e+06	N/A	2.16521e+06	130856	N/A
OsTIR1_ 12hr DMEM Medium+Dox +Aux_4	0.0571157	N/A	312325	N/A	479.59	3315.03	N/A	5.13581	17150.9	2241.16	288.344	<2 points	N/A	784.181	7820.19	849505	N/A	2.25144e+06	N/A	N/A	N/A	<2 points	110825	N/A	1203.6	N/A	3893.27	N/A	19319.3	103.45	N/A	86385.8	<2 points	N/A	N/A	401702	172629	N/A	30.5973	4811.47	475192	574.849	degenerate	N/A	1.77601e+06	N/A	803418	339925	N/A
OsTIR1_ 12hr DMEM Medium+Dox +Aux_5	0.0640405	N/A	312781	N/A	960731	1951.06	<2 points	4.27172	148889	5040.5	534.474	<2 points	N/A	640.834	6110.77	409286	N/A	1.74703e+06	N/A	N/A	N/A	<2 points	1.83611e+06	N/A	884.49	N/A	8481.71	N/A	17013.8	118.653	N/A	48257.7	<2 points	N/A	N/A	355480	115244	N/A	33.3626	15819.5	484697	501.19	degenerate	N/A	1.72296e+06	N/A	2.62035e+06	340618	N/A
OsTIR1_ 12hr DMEM Medium+Dox +Aux_6	0.0790621	N/A	268441	N/A	1.35648e+06	1767.32	<2 points	4.25245	49492.3	7659.63	935.333	<2 points	N/A	513.744	4887.4	675856	N/A	1.93011e+06	N/A	N/A	N/A	<2 points	2.70051e+06	<2 points	846.244	N/A	4258.3	N/A	13737.8	29.3047	N/A	21459	<2 points	N/A	N/A	192934	124666	N/A	21.7231	10420.9	303596	349.496	degenerate	N/A	1.21307e+06	N/A	2.09696e+06	149738	N/A
OsTIR1_ 4hr Starvation Medium+Dox +Aux_1	0.0475183	N/A	255759	N/A	469.964	2870.3	N/A	6.04568	107112	1517.46	383.085	<2 points	14711.5	785.912	7357.43	415499	N/A	1.59318e+06	N/A	N/A	N/A	<2 points	150382	N/A	585.176	N/A	2717.62	N/A	11796.7	50.8649	N/A	35584.3	<2 points	N/A	N/A	191631	84614.2	N/A	15.8748	4088.2	215940	195.25	degenerate	N/A	1.0068e+06	N/A	523867	108055	N/A
OsTIR1_ 4hr Starvation Medium+Dox +Aux_2	0.0731541	N/A	270446	N/A	2553.62	3458.72	N/A	8.02958	249816	1038.27	514.181	<2 points	13326.9	623.838	9077.23	551615	N/A	2.61644e+06	N/A	<2 points	N/A	<2 points	164306	N/A	374.846	N/A	1885.78	N/A	7883.65	18.5345	N/A	32158.6	<2 points	N/A	N/A	178669	59962.9	N/A	14.6317	3681.31	216717	151.285	degenerate	N/A	928981	N/A	251808	113185	<2 points
OsTIR1_ 4hr Starvation Medium+Dox +Aux_3	0.0765475	N/A	222802	N/A	1505.25	3570.39	N/A	6.25459	245649	2063.84	407.603	<2 points	N/A	845.593	10790	800714	N/A	3.39601e+06	N/A	N/A	N/A	<2 points	216912	N/A	493.609	N/A	1570.19	N/A	10772.6	22.7857	N/A	38954.6	<2 points	N/A	N/A	172491	57002.1	N/A	14.6063	2773.5	168793	167.025	degenerate	N/A	868483	N/A	319725	76147.8	N/A
OsTIR1_ 4hr Starvation Medium+Dox +Aux_4	0.0604153	N/A	279406	N/A	655.48	2762.51	N/A	5.02213	104199	1273.41	299.665	<2 points	N/A	592.291	7931.57	718943	N/A	2.10953e+06	N/A	N/A	N/A	<2 points	198497	N/A	471.002	N/A	1942.62	N/A	10551.8	N/A	N/A	38615.3	<2 points	<2 points	N/A	193580	76707.9	N/A	16.275	3421.13	242937	247.013	degenerate	N/A	1.05048e+06	N/A	270523	130494	N/A
OsTIR1_ 4hr Starvation Medium+Dox +Aux_5	0.0533309	N/A	230610	N/A	3357	1939.06	N/A	3.75097	179362	452.668	180.471	<2 points	N/A	632.855	4792.7	293442	N/A	1.25048e+06	N/A	N/A	N/A	<2 points	101506	N/A	279.019	N/A	1485.07	N/A	10687.6	29.2157	N/A	50746.7	<2 points	N/A	N/A	184419	42517.6	<2 points	16.2344	4051.56	200322	126.506	degenerate	<2 points	938156	N/A	196849	95827.4	N/A
OsTIR1_ 4hr Starvation Medium+Dox +Aux_6	0.0638157	N/A	251699	N/A	808.733	2344.41	N/A	5.52827	103673	1594.86	270.179	<2 points	N/A	689.548	7020.26	664229	<2 points	2.29826e+06	N/A	N/A	N/A	<2 points	184340	N/A	531.713	N/A	1806.29	<2 points	12310.9	36.5996	N/A	47330.2	<2 points	N/A	N/A	164105	78534.2	N/A	16.1425	2830.64	194373	221.315	degenerate	N/A	981831	N/A	285760	92364.2	N/A
OsTIR1_ 12hr Starvation Medium+Dox +Aux_1	0.0537449	N/A	252708	N/A	2024.69	2701.58	N/A	6.75545	12114.6	2452.47	381.74	<2 points	N/A	860.759	8952.02	631644	N/A	1.88086e+06	N/A	N/A	N/A	<2 points	80926.2	N/A	784.918	N/A	2001.33	N/A	10423.9	35.8331	N/A	29449	<2 points	N/A	N/A	182526	105503	N/A	16.1794	3014.16	227798	246.435	degenerate	N/A	1.02582e+06	N/A	463871	118336	N/A
OsTIR1_ 12hr Starvation Medium+Dox +Aux_2	0.0582239	N/A	247508	N/A	760.818	2614.88	N/A	6.06164	80159.1	1526.51	354.276	<2 points	N/A	558.748	6770.93	585268	N/A	1.93013e+06	N/A	N/A	N/A	<2 points	65096.4	N/A	589.002	N/A	1750.54	N/A	11379.4	8.67658	N/A	31450.1	<2 points	N/A	N/A	170882	78452.8	N/A	15.7937	2410.77	222196	174.632	degenerate	N/A	970885	N/A	251301	112463	N/A
OsTIR1_ 12hr Starvation Medium+Dox +Aux_3	0.072772	N/A	268456	N/A	736.492	4411.11	N/A	6.01569	105762	2354.85	376.071	<2 points	N/A	927.708	10990.8	978188	N/A	3.26607e+06	N/A	N/A	N/A	<2 points	122415	<2 points	690.961	N/A	1743.81	N/A	11260.2	33.9653	N/A	51305	<2 points	N/A	<2 points	223515	86969.1	N/A	17.4746	3083.89	216387	320.311	degenerate	N/A	1.04219e+06	N/A	454356	106011	N/A
OsTIR1_ 12hr Starvation Medium+Dox +Aux_4	0.0676887	N/A	300573	N/A	1.22292e+06	2616.78	<2 points	4.35685	53852.7	11250.3	650.754	<2 points	N/A	586.711	6027.29	579594	N/A	1.90547e+06	N/A	N/A	N/A	<2 points	2.47665e+06	N/A	817.356	N/A	6113.91	N/A	13173.9	45.9463	N/A	32296.5	<2 points	N/A	N/A	219177	142061	N/A	22.6034	13029.8	318619	411.894	degenerate	N/A	1.28351e+06	N/A	2.48902e+06	182623	N/A
OsTIR1_ 12hr Starvation Medium+Dox +Aux_5	0.0661491	N/A	310083	N/A	1.14511e+06	2120.2	<2 points	5.456	177401	5146.66	543.581	<2 points	N/A	603.135	6705.63	456015	N/A	1.88171e+06	N/A	N/A	N/A	<2 points	1.94935e+06	N/A	358.994	N/A	6417.96	N/A	11470.3	34.6066	N/A	32943	<2 points	N/A	N/A	214911	74163.4	N/A	23.5572	10789.7	332891	380.855	degenerate	N/A	1.31702e+06	N/A	850012	191577	N/A
OsTIR1_ 12hr Starvation Medium+Dox +Aux_6	0.0795206	N/A	269942	N/A	440.302	3092.53	N/A	5.38933	31197.2	1638.82	275.746	<2 points	N/A	627.801	7806.41	1.01617e+06	N/A	2.73973e+06	N/A	N/A	N/A	<2 points	144019	N/A	636.419	N/A	1954.3	N/A	10967.1	50.6264	N/A	48088	<2 points	N/A	N/A	200715	94072.7	N/A	18.7967	2110.2	249221	255.83	degenerate	N/A	1.07615e+06	<2 points	257707	130350	N/A
OsTIR1_ 24hr Starvation Medium+Dox +Aux_1	0.0725824	N/A	228248	N/A	6051.86	2349.53	N/A	7.06354	4735.15	4600.91	276.162	<2 points	14506.2	664.464	7257.61	766580	N/A	1.97078e+06	N/A	N/A	N/A	<2 points	80119.9	N/A	1752.9	N/A	1872.62	N/A	12948.6	65.31	N/A	40695.3	<2 points	N/A	N/A	196407	165665	N/A	20.5461	3199.31	284862	371.028	degenerate	N/A	1.14105e+06	N/A	754362	144077	N/A
OsTIR1_ 24hr Starvation Medium+Dox +Aux_2	0.0665019	N/A	353117	N/A	2.21881e+06	2894.77	N/A	4.28865	53958.6	40013.3	480.881	<2 points	N/A	935.699	10804.8	685633	<2 points	2.26025e+06	N/A	N/A	<2 points	<2 points	3.05144e+06	N/A	2986.52	N/A	15776.9	<2 points	17440.6	N/A	N/A	50581.2	<2 points	N/A	N/A	288462	237802	N/A	28.9761	26607.5	454150	778.154	degenerate	N/A	1.36549e+06	N/A	6.33216e+06	277443	N/A
OsTIR1_ 24hr Starvation Medium+Dox +Aux_3	0.0771245	N/A	245553	N/A	419.095	3488.37	N/A	6.03859	7717.18	3455.62	234.557	<2 points	N/A	772.918	7772.43	969494	N/A	2.60148e+06	<2 points	N/A	N/A	<2 points	66500.5	<2 points	893.609	N/A	1566.54	N/A	10501.9	28.1749	N/A	37144.4	<2 points	N/A	N/A	187980	106227	N/A	15.7937	2352.99	192906	406.938	degenerate	N/A	984585	N/A	437016	95556.4	N/A
OsTIR1_ 24hr Starvation Medium+Dox +Aux_4	0.0634098	N/A	237854	N/A	568.022	2107.17	N/A	3.82402	3578.88	3886.03	203.466	<2 points	13031.2	509.396	6997.78	806780	N/A	1.91843e+06	N/A	N/A	N/A	<2 points	46584.6	N/A	918.764	N/A	1027.71	<2 points	11563.5	46.6915	N/A	12269.2	<2 points	N/A	N/A	187504	131019	N/A	16.2417	1945.93	234863	390.237	degenerate	N/A	933620	N/A	295290	109506	N/A
OsTIR1_ 24hr Starvation Medium+Dox +Aux_5	0.0764926	N/A	260666	N/A	245.935	2036.13	N/A	5.59062	31969.8	1755.46	188.305	<2 points	13956.5	718.378	7601.59	793524	N/A	2.23151e+06	N/A	N/A	N/A	<2 points	62238.6	N/A	578.293	N/A	1567.08	<2 points	13743.9	40.4428	N/A	58346.8	<2 points	N/A	N/A	211485	94482.6	N/A	17.2226	2413.27	233579	332.006	degenerate	N/A	1.07148e+06	N/A	215129	115297	N/A
OsTIR1_ 24hr Starvation Medium+Dox +Aux_6	0.103613	N/A	334863	N/A	505.52	3936.03	N/A	6.01987	6369.03	5082.57	305.157	<2 points	16768	832.356	11723.7	1.32871e+06	N/A	3.42865e+06	N/A	N/A	N/A	<2 points	97627.4	N/A	1636.82	N/A	1220.63	<2 points	20874.7	112.01	N/A	68718.4	<2 points	N/A	N/A	279858	179623	<2 points	22.4514	1742.83	321789	539.525	degenerate	N/A	1.23461e+06	N/A	432741	195080	N/A
HIF-1α AID_ 0hr Control_1	0.0551048	N/A	177709	N/A	795667	1882.54	N/A	5.19145	10817	22737.3	246.107	<2 points	14230.7	745.957	9028.75	385460	N/A	1.33245e+06	N/A	N/A	<2 points	<2 points	2.03324e+06	N/A	1779.31	N/A	10195.4	N/A	14187.8	66.1134	N/A	29788.5	<2 points	N/A	N/A	130673	127209	N/A	20.8641	16675.8	291877	1093.68	degenerate	N/A	1.17488e+06	N/A	3.86699e+06	129078	N/A
HIF-1α AID_ 0hr Control_2	0.0691043	N/A	233632	N/A	733232	2527.87	N/A	7.07318	11595.6	32057	245.138	<2 points	18197.7	773.402	10722.8	604795	N/A	2.038e+06	N/A	N/A	N/A	<2 points	2.23948e+06	N/A	5464.07	N/A	16202.9	<2 points	25185.4	169.963	N/A	89105.9	<2 points	N/A	N/A	356823	290505	N/A	44.1351	50999.2	765917	2644.64	degenerate	N/A	2.1897e+06	N/A	2.0525e+07	520615	N/A
HIF-1α AID_ 0hr Control_3	0.0864515	N/A	130737	N/A	976848	2893.83	N/A	4.89226	11580.7	47248.7	174.009	<2 points	N/A	1038.85	18509.5	653573	N/A	3.11658e+06	N/A	N/A	<2 points	<2 points	3.56611e+06	N/A	2836.65	N/A	8959.61	N/A	16817.8	106.138	N/A	26677.7	<2 points	N/A	N/A	157542	127523	N/A	23.3157	17850.6	250038	1340.85	degenerate	N/A	1.1954e+06	N/A	6.13651e+06	96492	N/A
HIF-1α AID_ 0hr Control_4	0.0653596	N/A	183823	N/A	620883	2386.58	N/A	4.0066	8839.52	15333.9	313.368	<2 points	11799	575.493	6022.02	410972	N/A	1.28284e+06	N/A	N/A	N/A	<2 points	2.26526e+06	N/A	1196.83	N/A	6106.46	N/A	10463.8	45.363	N/A	15612.9	<2 points	N/A	N/A	116040	70399.6	N/A	18.4067	9017.97	246972	1066.71	degenerate	N/A	1.09679e+06	N/A	1.35068e+06	111111	N/A
HIF-1α AID_ 0hr Control_5	0.0325803	N/A	257703	N/A	654556	1759.58	<2 points	4.30158	7890.58	29946.8	231.491	<2 points	11094.4	909.558	7292.66	543909	N/A	1.50328e+06	N/A	N/A	N/A	<2 points	2.10936e+06	N/A	2792.28	N/A	10559.1	N/A	14580.6	60.9789	N/A	32984	<2 points	N/A	N/A	168760	118759	N/A	23.8406	18035.3	303646	1143.29	degenerate	N/A	1.26021e+06	N/A	4.1673e+06	138703	N/A
HIF-1α AID_ 0hr Control_6	N/A	N/A	234535	N/A	1.63813e+06	5058.65	N/A	6.16513	15392.9	24545.5	229.06	<2 points	N/A	N/A	6795	898311	N/A	2.76146e+06	N/A	N/A	N/A	N/A	6.28849e+06	N/A	798.917	N/A	N/A	N/A	10032.1	N/A	N/A	29427.6	N/A	N/A	N/A	171750	96636.6	N/A	67.254	20283.1	720627	1648.44	degenerate	N/A	1.97546e+06	N/A	6.23556e+06	251823	N/A
HIF-1α AID_ 4hr DMEM Medium+Dox +Aux_1	0.0642071	N/A	328808	N/A	721153	2905.51	N/A	6.75002	202291	5088.53	514.075	<2 points	14052.2	878.607	10083.4	431135	N/A	1.79891e+06	N/A	N/A	N/A	<2 points	1.65427e+06	N/A	579.52	N/A	7320.81	<2 points	15270	69.0675	N/A	26000.5	<2 points	N/A	N/A	217707	97660.8	N/A	21.7665	14167.7	328932	150.665	degenerate	N/A	1.27565e+06	N/A	1.01547e+06	204557	N/A
HIF-1α AID_ 4hr DMEM Medium+Dox +Aux_2	0.059855	N/A	261322	N/A	755178	2574.95	N/A	3.79249	232992	3456.54	459.843	<2 points	N/A	451.886	6633.42	392913	N/A	1.87963e+06	N/A	N/A	N/A	<2 points	1.51023e+06	N/A	233.178	N/A	4018.68	<2 points	9155.56	23.8224	N/A	11581.5	<2 points	N/A	N/A	156313	47681	N/A	13.3254	6929.8	183564	122.855	degenerate	N/A	829608	N/A	212751	100665	N/A
HIF-1α AID_ 4hr DMEM Medium+Dox +Aux_3	0.077523	N/A	274850	N/A	703444	3042.79	<2 points	4.54483	273776	3198.27	775.856	<2 points	N/A	872.205	9045.8	693936	N/A	3.12589e+06	N/A	N/A	N/A	<2 points	1.85069e+06	N/A	359.584	N/A	2862.05	<2 points	9446.82	22.2914	N/A	20615	<2 points	N/A	N/A	218003	55819.9	N/A	25.0606	9178.61	302484	136.351	degenerate	N/A	1.09905e+06	N/A	797562	154810	N/A
HIF-1α AID_ 4hr DMEM Medium+Dox +Aux_4	0.0688115	N/A	277235	N/A	742955	2401.6	<2 points	4.89914	135129	3350.58	609.865	<2 points	N/A	463.082	4733.54	451231	N/A	1.58136e+06	N/A	N/A	N/A	<2 points	1.7078e+06	N/A	318.024	N/A	4789.48	N/A	9795.01	27.7652	N/A	15344.8	<2 points	N/A	N/A	190419	71430.2	N/A	20.4609	8391.77	301723	169.134	degenerate	N/A	1.24713e+06	N/A	499182	173448	N/A
HIF-1α AID_ 4hr DMEM Medium+Dox +Aux_5	0.0655263	N/A	338575	N/A	625480	2081.08	<2 points	4.53655	215790	1826.13	274.514	<2 points	12583.3	612.817	5680.82	340489	N/A	1.63633e+06	N/A	N/A	N/A	<2 points	1.3031e+06	N/A	239.147	N/A	4926.07	<2 points	12190.5	49.9476	N/A	27170.7	<2 points	N/A	N/A	236466	53780.7	N/A	22.5209	9059.49	301174	179.739	degenerate	N/A	1.26928e+06	N/A	626632	164072	N/A
HIF-1α AID_ 4hr DMEM Medium+Dox +Aux_6	0.0821747	N/A	316259	N/A	773871	2079.85	<2 points	4.58899	148638	4037.12	906.652	<2 points	N/A	554.842	4572.21	533998	N/A	2.01086e+06	N/A	N/A	N/A	<2 points	1.82842e+06	N/A	410.083	N/A	4835.77	N/A	11586.3	29.5665	N/A	19224.7	<2 points	N/A	N/A	209550	78489.6	N/A	20.1588	6316.89	271714	137.729	degenerate	N/A	1.15998e+06	N/A	566054	142359	N/A
HIF-1α AID_ 12hr DMEM Medium+Dox +Aux_1	0.063194	N/A	320967	N/A	1.10082e+06	2634.5	N/A	5.68889	90349.2	12989	483.483	<2 points	N/A	873.428	9715.64	460656	N/A	1.84209e+06	<2 points	N/A	N/A	<2 points	1.99277e+06	N/A	839.659	N/A	13671.4	N/A	14292.7	74.8137	N/A	29127.4	<2 points	N/A	N/A	220213	144814	N/A	21.603	13426.1	337622	298.571	degenerate	N/A	1.21425e+06	N/A	1.87657e+06	194129	N/A
HIF-1α AID_ 12hr DMEM Medium+Dox +Aux_2	0.0670569	N/A	325806	N/A	991317	2728.04	N/A	5.88061	161909	7951.16	417.701	<2 points	N/A	594.788	6943.62	455535	N/A	1.89272e+06	N/A	N/A	N/A	<2 points	1.94003e+06	N/A	573.553	N/A	3631.16	N/A	12429.8	48.3692	N/A	26789	<2 points	N/A	N/A	219578	99558.2	N/A	20.993	11096.6	287807	250.099	degenerate	N/A	1.07255e+06	N/A	1.1343e+06	159554	N/A
HIF-1α AID_ 12hr DMEM Medium+Dox +Aux_3	0.0695768	N/A	309722	N/A	952176	3291.34	N/A	3.94413	129425	9183.22	696.543	<2 points	N/A	885.217	7153.07	629402	N/A	2.34769e+06	N/A	N/A	N/A	<2 points	2.2579e+06	N/A	664.852	N/A	6166.64	N/A	13028.8	28.6133	N/A	29985	<2 points	N/A	N/A	234754	96784	N/A	22.4249	10613.8	279999	324.659	degenerate	N/A	1.21174e+06	N/A	1.99205e+06	151180	N/A
HIF-1α AID_ 12hr DMEM Medium+Dox +Aux_4	0.069629	N/A	293577	N/A	1.2098e+06	2147.23	<2 points	8.65609	62081	10869.5	607.16	<2 points	N/A	464.128	5309.6	570071	N/A	1.67093e+06	N/A	N/A	N/A	<2 points	2.32517e+06	N/A	751.305	N/A	14383.3	<2 points	13076.3	49.2352	N/A	28107.2	<2 points	N/A	N/A	171983	155115	N/A	26.8105	14392.7	415560	466.172	degenerate	N/A	1.52388e+06	N/A	2.46056e+06	238840	<2 points
HIF-1α AID_ 12hr DMEM Medium+Dox +Aux_5	0.0612983	N/A	258303	N/A	1375.59	2384.2	N/A	4.71362	189089	759.161	231.858	<2 points	N/A	799.005	7329.09	486879	N/A	1.78052e+06	N/A	N/A	N/A	<2 points	109065	N/A	258.846	N/A	1124.33	N/A	11575.7	57.8489	N/A	52281.3	<2 points	N/A	N/A	179558	50628.9	N/A	16.3872	2983.35	204566	193.405	degenerate	N/A	986128	N/A	147174	100782	N/A
HIF-1α AID_ 12hr DMEM Medium+Dox +Aux_6	0.0829471	N/A	290817	N/A	1.32949e+06	1966.16	<2 points	4.61695	57894	8288.13	961.981	<2 points	N/A	511.51	5179.07	642281	N/A	1.98948e+06	N/A	N/A	N/A	<2 points	2.54778e+06	N/A	816.088	N/A	9868.71	N/A	13108.7	46.2627	N/A	25783.2	<2 points	N/A	N/A	204295	121905	N/A	21.8807	7400.04	292067	279.002	degenerate	N/A	1.16744e+06	N/A	1.28029e+06	154798	N/A
HIF-1α AID_ 24hr DMEM Medium+Dox +Aux_1	0.0584397	N/A	229844	N/A	1.51949e+06	2262.27	N/A	5.72187	11743.4	47548.8	432.111	<2 points	N/A	664.509	8422.31	431954	N/A	1.46695e+06	N/A	N/A	<2 points	<2 points	2.55877e+06	N/A	2728.73	N/A	10868.5	N/A	16207	128.573	N/A	55882.2	<2 points	N/A	N/A	196398	311033	N/A	29.9884	33501.7	447660	791.395	degenerate	N/A	1.4815e+06	N/A	1.13446e+07	238313	N/A
HIF-1α AID_ 24hr DMEM Medium+Dox +Aux_2	0.0756416	N/A	288741	N/A	47225.5	2606.11	N/A	6.80187	11361.4	3865.26	279.603	<2 points	N/A	807.726	8426.09	865735	N/A	2.19781e+06	N/A	N/A	N/A	<2 points	279793	N/A	1027.26	N/A	3131.34	N/A	13476.4	37.2768	N/A	52753.6	<2 points	N/A	N/A	244822	151158	N/A	28.2986	4329.94	433890	379.522	degenerate	N/A	1.3962e+06	N/A	378162	217796	N/A
HIF-1α AID_ 24hr DMEM Medium+Dox +Aux_3	0.0740562	N/A	230792	N/A	2.07573e+06	3354.95	N/A	4.21179	29916.1	33538.5	633.313	<2 points	N/A	650.977	5487.8	558727	N/A	1.83163e+06	N/A	N/A	N/A	<2 points	3.40614e+06	N/A	1570.84	N/A	11754.7	N/A	11665.3	59.9441	N/A	28275.2	<2 points	N/A	N/A	167061	156569	N/A	19.7312	18183.3	251468	503.929	degenerate	N/A	1.10701e+06	N/A	4.46365e+06	124450	N/A
HIF-1α AID_ 24hr DMEM Medium+Dox +Aux_4	0.0743992	N/A	197338	N/A	1.69576e+06	1744.18	N/A	2.79225	9277.01	31162.2	563.557	<2 points	N/A	433.733	5243.48	622144	N/A	1.70209e+06	N/A	N/A	<2 points	<2 points	3.1298e+06	N/A	1304.39	N/A	8048.98	N/A	12270.7	32.9955	N/A	27150.9	<2 points	N/A	N/A	147054	197397	N/A	19.5421	14342.3	273163	518.311	degenerate	N/A	1.05841e+06	N/A	3.45658e+06	148586	N/A
HIF-1α AID_ 24hr DMEM Medium+Dox +Aux_5	0.0792102	N/A	305179	N/A	2.35873e+06	3397.72	N/A	4.54714	93228.6	27216.8	572.225	<2 points	N/A	721.078	8697.43	590104	N/A	1.98156e+06	N/A	N/A	N/A	<2 points	3.18967e+06	N/A	1203.53	N/A	11245.4	N/A	12403.4	N/A	N/A	42363.7	<2 points	N/A	N/A	242694	149866	N/A	23.3351	15987.3	329773	935.062	degenerate	N/A	1.32891e+06	N/A	2.77176e+06	196528	N/A
HIF-1α AID_ 24hr DMEM Medium+Dox +Aux_6	0.0892166	N/A	266380	N/A	2.76078e+06	3234.56	N/A	3.32964	21580.2	70501.8	1265.61	<2 points	N/A	792.115	8346.29	864991	N/A	2.63703e+06	N/A	N/A	N/A	<2 points	4.25901e+06	N/A	2532.33	N/A	16932.8	N/A	17458.9	59.9735	N/A	55944.9	<2 points	N/A	N/A	224137	280270	N/A	27.3008	22572	345945	595.994	degenerate	N/A	1.3308e+06	N/A	7.55538e+06	177382	N/A
HIF-1α AID_ 4hr Starvation Medium+Dox +Aux_1	0.0491436	N/A	294288	N/A	1545.97	2855.93	N/A	6.793	183223	1349.52	447.993	<2 points	14714.7	927.492	8901.92	434609	N/A	1.8594e+06	N/A	N/A	N/A	<2 points	148806	N/A	483.933	N/A	2853.9	<2 points	12821.9	60.8537	N/A	47825.2	<2 points	N/A	N/A	213462	82898.6	N/A	18.8599	4993.07	282159	164.742	degenerate	N/A	1.1469e+06	N/A	457029	155981	N/A
HIF-1α AID_ 4hr Starvation Medium+Dox +Aux_2	0.0688737	N/A	151094	N/A	3382.44	2953.14	N/A	6.78922	229194	1104.57	411.466	<2 points	N/A	581.952	7196.79	454101	N/A	2.17726e+06	N/A	N/A	N/A	<2 points	166026	N/A	351.989	N/A	1832.88	N/A	9684.18	35.3303	N/A	42171.8	<2 points	N/A	N/A	184553	57007.8	N/A	16.1647	3799.49	228339	119.275	degenerate	N/A	980032	N/A	222314	115913	N/A
HIF-1α AID_ 4hr Starvation Medium+Dox +Aux_3	0.0744797	N/A	224598	N/A	2864.53	4034.49	N/A	5.56786	248572	1479.03	362.025	<2 points	14511	736.255	9757.53	632774	N/A	2.7001e+06	N/A	N/A	N/A	<2 points	205351	N/A	355.246	N/A	1554.96	N/A	9285.61	35.7833	N/A	45223.7	<2 points	N/A	N/A	172318	54389.9	N/A	15.2505	2988.57	171664	134.79	degenerate	N/A	897934	N/A	258712	77962.7	N/A
HIF-1α AID_ 4hr Starvation Medium+Dox +Aux_4	0.0591004	N/A	270947	N/A	1055.78	2629.16	N/A	4.59131	131303	1410.15	255.043	<2 points	N/A	606.2	6450.06	513890	N/A	1.72136e+06	N/A	N/A	N/A	<2 points	175927	N/A	403.348	N/A	1852.92	N/A	10412.8	25.2603	N/A	18198.8	<2 points	N/A	N/A	192225	73473.7	N/A	15.7562	2977.08	216259	174.241	degenerate	N/A	1.01943e+06	N/A	217521	117353	N/A
HIF-1α AID_ 4hr Starvation Medium+Dox +Aux_5	0.0629597	N/A	325671	N/A	7845.32	2767.21	N/A	5.34395	277315	892.723	303.134	<2 points	14665.4	982.103	8161.73	439792	N/A	2.00779e+06	N/A	N/A	N/A	<2 points	195639	N/A	296.687	N/A	2631.33	N/A	14149	55.4693	N/A	87567.7	<2 points	N/A	N/A	255456	53726.1	N/A	18.9053	4591.25	248152	130.793	degenerate	N/A	1.1393e+06	N/A	289888	132155	N/A
HIF-1α AID_ 4hr Starvation Medium+Dox +Aux_6	0.0658015	N/A	271638	N/A	1270.79	2380.84	N/A	5.22868	142146	1336.97	265.439	<2 points	N/A	699.578	7542.49	610682	N/A	2.31531e+06	N/A	N/A	N/A	<2 points	217065	N/A	471.219	N/A	2225.66	N/A	11723.5	31.7264	N/A	57781.7	<2 points	N/A	N/A	199838	77306.4	N/A	17.2734	2684.06	229449	183.064	degenerate	N/A	1.10127e+06	N/A	237904	123184	N/A
HIF-1α AID_ 12hr Starvation Medium+Dox +Aux_1	0.0520396	N/A	241080	N/A	4482.92	2495.05	N/A	5.80081	20438.9	2138.22	361.512	<2 points	N/A	715.069	7284.54	567404	N/A	1.69811e+06	N/A	N/A	N/A	<2 points	89140.9	N/A	571.705	N/A	1459.5	<2 points	11369.9	29.1119	N/A	28529.2	<2 points	N/A	N/A	171452	93662.7	N/A	15.9595	3228.31	220470	176.341	degenerate	N/A	966179	N/A	314507	111314	N/A
HIF-1α AID_ 12hr Starvation Medium+Dox +Aux_2	0.0697766	N/A	230574	N/A	1.73651e+06	2164.64	N/A	3.91128	14096.6	27953.9	396.299	<2 points	N/A	611.921	8812.13	583014	N/A	1.85433e+06	N/A	N/A	N/A	<2 points	2.96358e+06	N/A	2551.82	N/A	10179.3	N/A	13441	57.619	N/A	26925	<2 points	N/A	N/A	156599	183654	N/A	20.2037	20922.7	285943	487.137	degenerate	N/A	1.02939e+06	N/A	5.1468e+06	141552	N/A
HIF-1α AID_ 12hr Starvation Medium+Dox +Aux_3	0.0714954	N/A	256049	N/A	586.607	3371.11	N/A	5.76457	54113	2284.67	332.05	<2 points	N/A	796.049	8798.21	965128	N/A	2.82335e+06	N/A	N/A	N/A	<2 points	84885.6	N/A	490.039	N/A	1683.97	<2 points	10028.1	24.7505	N/A	35384	<2 points	N/A	N/A	169461	79926.4	N/A	15.4452	2464.84	200441	232.166	degenerate	N/A	962241	N/A	292328	95892	N/A
HIF-1α AID_ 12hr Starvation Medium+Dox +Aux_4	0.0632664	N/A	245809	N/A	632.061	2653.68	N/A	5.36138	13494.9	1911.21	243.505	<2 points	11489.6	513.134	5009.45	643969	N/A	1.80019e+06	N/A	N/A	N/A	<2 points	97990.3	N/A	489.783	N/A	1696.62	N/A	8036.81	43.5852	N/A	33456.7	<2 points	N/A	N/A	162269	91593.7	N/A	15.786	2181.78	212205	258.317	degenerate	N/A	1.02026e+06	N/A	235119	106941	N/A
HIF-1α AID_ 12hr Starvation Medium+Dox +Aux_5	0.0556716	N/A	247894	N/A	1674.37	1760.72	N/A	4.59956	159151	790.08	184.531	<2 points	N/A	664.116	6049.63	410422	N/A	1.56755e+06	N/A	N/A	N/A	<2 points	99686.6	N/A	265.79	N/A	1551.04	N/A	9843.36	30.5232	N/A	56048.3	<2 points	N/A	N/A	185142	55786	N/A	18.3051	3348.46	230467	173.004	degenerate	N/A	1.02235e+06	N/A	164899	108573	N/A
HIF-1α AID_ 12hr Starvation Medium+Dox +Aux_6	0.0656837	N/A	253733	N/A	404.748	2304.06	N/A	5.2058	13100.8	1618.19	225.03	<2 points	N/A	666.746	6867.45	841963	N/A	2.19149e+06	N/A	N/A	N/A	<2 points	108361	N/A	737.75	N/A	1957.17	<2 points	14517.8	60.991	N/A	48186.5	<2 points	N/A	N/A	197776	114432	N/A	19.4724	2270.93	259414	270.246	degenerate	N/A	1.139e+06	N/A	301093	119617	N/A
HIF-1α AID_ 24hr Starvation Medium+Dox +Aux_1	0.0816563	N/A	292811	N/A	775.918	3170.08	N/A	7.46506	6284.55	4379.6	372.753	<2 points	N/A	745.982	9572.77	870047	N/A	2.41218e+06	<2 points	N/A	N/A	<2 points	45551.8	N/A	1186.13	N/A	1852.38	N/A	11683.3	86.644	N/A	34517.6	<2 points	N/A	N/A	201526	147394	N/A	19.6417	3673.12	284357	371.807	degenerate	N/A	1.09646e+06	N/A	471045	157259	N/A
HIF-1α AID_ 24hr Starvation Medium+Dox +Aux_2	0.0606302	N/A	< 0	N/A	1760.29	5.78709	N/A	0.187373	216.046	N/A	0.789227	<2 points	N/A	N/A	42.8092	4548.92	N/A	4900.21	N/A	N/A	N/A	<2 points	14649.6	N/A	156.246	N/A	N/A	N/A	3527.87	N/A	N/A	90.1334	N/A	N/A	N/A	373.592	2618.65	N/A	0.434073	242.346	1580.88	1.84755	degenerate	N/A	39182.8	N/A	4212.35	418.862	N/A
HIF-1α AID_ 24hr Starvation Medium+Dox +Aux_3	0.0844235	N/A	249723	N/A	3839.68	3223.2	N/A	5.27718	17304	3560.98	239.483	<2 points	N/A	677.77	8179.75	1.05486e+06	N/A	2.8099e+06	N/A	N/A	N/A	<2 points	81423.5	N/A	1270.14	N/A	2358.41	N/A	14163.9	108.045	N/A	60337.7	<2 points	N/A	N/A	310531	155935	N/A	25.3104	4300.78	354109	641.351	degenerate	N/A	1.42358e+06	N/A	791779	190243	N/A
HIF-1α AID_ 24hr Starvation Medium+Dox +Aux_4	0.087892	N/A	240860	N/A	1085.66	2610.66	N/A	3.71219	4279.63	3421	226.93	<2 points	N/A	511.01	6443.15	1.01613e+06	N/A	2.49171e+06	N/A	N/A	N/A	<2 points	54319.4	N/A	989.379	N/A	649.521	N/A	10249.2	29.7585	N/A	29467.6	<2 points	N/A	N/A	179437	119353	N/A	16.6698	1596.51	225181	340.686	degenerate	N/A	889602	N/A	244289	113050	N/A
HIF-1α AID_ 24hr Starvation Medium+Dox +Aux_5	0.101838	N/A	259868	N/A	547.758	4241.54	N/A	6.95227	70607.4	2120.48	256.982	<2 points	N/A	589.298	10190.4	1.02697e+06	N/A	2.96326e+06	N/A	N/A	N/A	<2 points	82033.3	N/A	428.014	N/A	2105.32	<2 points	10562.2	24.9467	N/A	60823.9	<2 points	N/A	N/A	202015	91791.6	N/A	18.2791	2713.49	242560	321.596	degenerate	N/A	1.13358e+06	N/A	180100	133111	N/A
HIF-1α AID_ 24hr Starvation Medium+Dox +Aux_6	0.113127	N/A	470592	N/A	1120.64	7485.08	N/A	6.92433	10513.3	6837.39	376.161	<2 points	17210.7	1511.06	14004.5	1.17101e+06	N/A	3.8956e+06	N/A	N/A	N/A	<2 points	103817	N/A	5284.28	N/A	6376.75	N/A	33556.3	339.007	N/A	259115	<2 points	N/A	N/A	760914	360296	N/A	51.0815	6781.09	769783	1370.13	degenerate	N/A	2.28944e+06	N/A	3.43422e+06	537613	N/A
[truncated: 49 more columns]
