# Supplementary material for: A transient increase of HIF-1α during the G1 phase (G1-HIF) ensures cell survival under nutritional stress
Source: Cell Death Dis. 2023 Jul 27;14(7):477. doi: 10.1038/s41419-023-06012-7 (PMC10374543; doi:10.1038/s41419-023-06012-7)
Supplement: Supplementary file 3 — suppl. Table 2 [file 41419_2023_6012_MOESM3_ESM.xlsx]

## Sheet: DEG List
gene IDs		unnormalized read counts																												Log2 Fold Changes																			statistical significance
		Treatment : +Dox +Aux														Treatment : +Dox +Aux														Treatment : +Dox +Aux																			Treatment : +Dox +Aux
x	x	OsTIR1														HIF-1α AID														HIF-1α AID_vs_OsTIR1	OsTIR1_D_vs_OsTIR1			HIF-1α AID_D_vs_HIF-1α AID			OsTIR1_S_vs_OsTIR1			HIF-1α AID_S_vs_HIF-1α AID			HIF-1α AID_D_vs_OsTIR1_D			HIF-1α AID_S_vs_OsTIR1_S			HIF-1α AID_vs_OsTIR1
x	x	Nocodazole arrested cells		Nutrient rich medium(D)						Nutrient poor medium(S)						Nocodazole arrested cells		Nutrient rich medium(D)						Nutrient poor medium(S)						x	x	x	x	x	x	x	x	x	x	x	x	x	x	x	x	x	x	x	x
x	x	0h		4h		12h		24h		4h		12h		24h		0h		4h		12h		24h		4h		12h		24h		x	x	x	x	x	x	x	x	x	x	x	x	x	x	x	x	x	x	x	HIF-1α AID_vs_OsTIR1
Ensembl-ID	Gene Name	OsTIR1_1	OsTIR1_2	OsTIR1_4_D1	OsTIR1_4_D2	OsTIR1_12_D1	OsTIR1_12_D2	OsTIR1_24_D1	OsTIR1_24_D2	OsTIR1_4_S1	OsTIR1_4_S2	OsTIR1_12_S1	OsTIR1_12_S2	OsTIR1_24_S1	OsTIR1_24_S2	HIF-1α AID_1	HIF-1α AID_2	HIF-1α AID_4_D1	HIF-1α AID_4_D2	HIF-1α AID_12_D1	HIF-1α AID_12_D2	HIF-1α AID_24_D1	HIF-1α AID_24_D2	HIF-1α AID_4_S1	HIF-1α AID_4_S2	HIF-1α AID_12_S1	HIF-1α AID_12_S2	HIF-1α AID_24_S1	HIF-1α AID_24_S2	HIF-1α AID_vs_OsTIR1	OsTIR1_D_4h_vs_OsTIR1	OsTIR1_D_12h_vs_OsTIR1	OsTIR1_D_24h_vs_OsTIR1	HIF-1α AID_D_4h_vs_HIF-1α AID	HIF-1α AID_D_12h_vs_HIF-1α AID	HIF-1α AID_D_24h_vs_HIF-1α AID	OsTIR1_S_4h_vs_OsTIR1	OsTIR1_S_12h_vs_OsTIR1	OsTIR1_S_24h_vs_OsTIR1	HIF-1α AID_S_4h_vs_HIF-1α AID	HIF-1α AID_S_12h_vs_HIF-1α AID	HIF-1α AID_S_24h_vs_HIF-1α AID	HIF-1α AID_D_4h_vs_OsTIR1_D_4h	HIF-1α AID_D_12h_vs_OsTIR1_D_12h	HIF-1α AID_D_24h_vs_OsTIR1_D_24h	HIF-1α AID_S_4h_vs_OsTIR1_S_4h	HIF-1α AID_S_12h_vs_OsTIR1_S_12h	HIF-1α AID_S_24h_vs_OsTIR1_S_24h	p-value
ENSG00000121410	A1BG	0	1	3	0	3	1	1	8	4	0	5	6	0	2	0	1	0	0	2	4	3	3	0	0	0	1	1	6	NA	NA	NA	NA	NA	NA	NA	NA	3.69297	NA	NA	NA	2.88247	NA	NA	NA	NA	NA	NA	NA
ENSG00000268895	A1BG-AS1	2	1	1	0	5	2	6	9	2	2	1	1	2	4	3	3	1	0	2	3	6	8	3	2	3	4	6	4	NA	NA	NA	NA	NA	NA	NA	NA	NA	1.15639	NA	0.33454	0.863934	NA	NA	NA	NA	NA	NA	NA
ENSG00000148584	A1CF	2	13	10	11	22	39	21	3	8	7	18	24	11	17	3	10	2	3	13	25	13	3	9	10	18	22	11	3	NA	NA	1.93321	NA	NA	1.19954	0.0569758	0.375945	1.76022	1.1569	0.603705	1.7009	0.203177	NA	-0.73973	NA	NA	NA	NA	NA
ENSG00000175899	A2M	4	2	5	0	10	14	7	15	1	4	3	4	2	1	1	6	0	0	1	8	7	4	0	0	1	1	0	1	NA	NA	1.83358	NA	NA	NA	NA	NA	0.395665	-0.832666	NA	-1.75067	-2.74788	NA	NA	NA	NA	NA	NA	NA
ENSG00000245105	A2M-AS1	6	5	3	1	12	23	8	18	0	5	1	0	5	1	10	4	7	5	14	15	13	19	0	0	5	4	2	5	NA	NA	1.50829	NA	NA	0.781659	1.00078	NA	-3.24126	-0.674461	NA	-0.491634	-0.854571	NA	NA	NA	NA	NA	NA	NA
ENSG00000166535	A2ML1	0	0	2	0	1	0	0	0	1	0	2	2	5	3	0	0	0	1	1	0	0	0	1	0	1	4	0	1	NA	NA	NA	NA	NA	NA	NA	NA	NA	4.64641	NA	NA	NA	NA	NA	NA	NA	NA	NA	NA
ENSG00000256661	A2ML1-AS1	0	0	0	0	0	0	0	0	0	0	0	0	0	0	0	0	0	0	0	0	0	0	0	0	0	0	0	0	NA	NA	NA	NA	NA	NA	NA	NA	NA	NA	NA	NA	NA	NA	NA	NA	NA	NA	NA	NA
ENSG00000256904	A2ML1-AS2	0	0	0	0	0	0	0	0	0	0	0	0	0	0	0	0	0	0	0	0	0	0	0	0	0	0	0	0	NA	NA	NA	NA	NA	NA	NA	NA	NA	NA	NA	NA	NA	NA	NA	NA	NA	NA	NA	NA
ENSG00000256069	A2MP1	1	1	0	0	2	4	2	1	0	1	3	2	0	1	0	0	0	0	1	0	0	0	0	0	0	1	0	0	NA	NA	NA	NA	NA	NA	NA	NA	NA	NA	NA	NA	NA	NA	NA	NA	NA	NA	NA	NA
ENSG00000184389	A3GALT2	0	5	0	0	2	6	6	8	0	0	1	4	12	10	1	3	3	0	1	4	1	6	0	2	3	1	9	3	NA	NA	NA	NA	NA	NA	NA	NA	0.290342	2.41225	NA	NA	1.69027	NA	NA	NA	NA	NA	NA	NA
ENSG00000128274	A4GALT	333	312	156	174	204	216	268	381	110	108	72	75	102	88	336	293	182	173	258	273	318	380	115	131	78	95	103	101	0.0591647	-0.80628	-0.7551	-0.268011	-0.568703	-0.537184	-0.0630896	-1.27697	-1.92618	-1.57295	-1.25574	-1.74499	-1.49755	0.306323	0.277824	0.284862	0.0808091	NA	NA	0.755481
ENSG00000118017	A4GNT	0	2	0	0	2	2	0	3	0	0	0	0	0	0	0	1	0	1	5	2	0	1	0	0	1	0	0	1	NA	NA	NA	NA	NA	NA	NA	NA	NA	NA	NA	NA	NA	NA	NA	NA	NA	NA	NA	NA
ENSG00000265544	AA06	0	0	0	0	0	0	0	0	0	0	0	0	0	0	0	0	0	0	0	0	0	0	0	0	0	0	0	0	NA	NA	NA	NA	NA	NA	NA	NA	NA	NA	NA	NA	NA	NA	NA	NA	NA	NA	NA	NA
ENSG00000094914	AAAS	990	1255	919	995	983	1109	877	1244	776	881	742	911	709	828	1186	1066	865	872	1048	1189	941	1086	906	1008	889	958	764	829	0.117916	-0.0520112	-0.22422	-0.343798	-0.119507	-0.305432	-0.366024	-0.134743	-0.221217	-0.343812	-0.136735	-0.169722	-0.374762	0.060674	0.0363904	0.115514	0.117358	0.135373	0.0676545	0.254164
ENSG00000081760	AACS	564	636	510	517	626	665	636	737	471	470	453	499	489	566	611	544	435	429	576	624	554	567	441	524	442	458	436	566	0.0514322	-0.0534208	-0.0206609	-0.0630524	-0.163211	-0.239049	-0.255487	-0.0518766	-0.117137	0.010982	-0.162582	-0.243116	-0.0821092	-0.0483362	-0.16666	-0.120285	-0.0580137	-0.108455	-0.061706	0.703866
ENSG00000250420	AACSP1	42	52	69	79	79	80	81	121	51	41	15	25	5	13	45	49	55	57	65	48	60	68	52	52	25	22	9	14	0.11885	0.831547	0.638702	0.837914	0.501055	-0.0261337	0.224851	0.276616	-1.02007	-2.1901	0.239353	-0.890678	-1.91688	-0.201749	-0.545505	-0.475094	0.0831699	NA	NA	0.790999
ENSG00000114771	AADAC	73	131	92	65	111	101	131	164	105	94	310	325	572	704	138	103	73	85	136	134	143	147	134	123	306	268	623	646	0.36502	-0.182103	-0.0410564	0.292456	-0.347802	-0.121369	0.0610385	0.29005	1.87784	2.85857	0.20212	1.37508	2.52693	0.210111	0.285086	0.151213	0.278989	-0.172932	0.00959809	0.246792
ENSG00000197953	AADACL2	0	1	0	0	0	0	1	0	1	0	0	0	3	1	0	0	0	0	1	0	0	1	0	0	0	1	0	0	NA	NA	NA	NA	NA	NA	NA	NA	NA	NA	NA	NA	NA	NA	NA	NA	NA	NA	NA	NA
ENSG00000242908	AADACL2-AS1	0	5	2	3	11	2	2	3	4	0	7	13	13	4	2	2	9	3	4	4	3	4	5	8	12	10	2	6	NA	NA	NA	NA	NA	NA	NA	NA	2.28349	2.06046	NA	2.57408	1.11038	NA	NA	NA	NA	NA	NA	NA
ENSG00000188984	AADACL3	0	0	0	0	0	0	0	0	0	0	0	0	0	0	0	0	0	0	0	0	0	0	0	0	0	0	0	0	NA	NA	NA	NA	NA	NA	NA	NA	NA	NA	NA	NA	NA	NA	NA	NA	NA	NA	NA	NA
ENSG00000204518	AADACL4	0	0	0	0	0	0	0	1	0	0	0	0	0	0	0	0	0	0	0	0	0	0	0	0	0	0	0	0	NA	NA	NA	NA	NA	NA	NA	NA	NA	NA	NA	NA	NA	NA	NA	NA	NA	NA	NA	NA
ENSG00000240602	AADACP1	64	92	96	81	96	155	67	82	94	119	217	320	289	319	109	99	126	125	115	138	112	68	129	153	279	244	294	266	0.534957	0.365773	0.554975	-0.314659	0.525992	-0.0149411	-0.416298	0.756954	2.00331	2.16985	0.535152	1.44685	1.55558	0.705389	-0.0374044	0.455531	0.314335	-0.0557374	NA	0.100837
ENSG00000109576	AADAT	391	455	363	358	441	421	463	606	232	318	165	214	179	211	378	316	309	280	400	428	414	453	292	324	241	228	200	214	-0.179684	-0.0577659	-0.0931526	0.0756432	0.0217061	-0.0368421	0.110374	-0.325924	-0.94386	-0.918904	-0.0713005	-0.445942	-0.617661	-0.0901309	-0.122925	-0.124804	0.0759907	0.285148	NA	0.271319
ENSG00000103591	AAGAB	1635	2221	1759	1848	1556	1858	1559	1807	1575	1831	1688	1885	1671	1667	1970	1786	1619	1747	1850	2065	1460	1540	1808	1963	1740	1997	1646	1757	0.0800958	0.0859735	-0.296398	-0.443545	0.0962157	-0.235935	-0.537765	0.128127	0.117064	0.000792103	0.103873	0.108432	-0.0178616	0.100525	0.139904	0.00569009	0.0572889	0.0366866	0.0421334	0.38123
ENSG00000115977	AAK1	871	1018	905	877	1030	1254	1050	1090	880	857	2502	2187	3014	3107	816	765	729	720	1093	1158	958	824	906	924	2442	2397	2698	2777	-0.146381	0.0889033	0.144072	-0.0698444	0.127887	0.214224	-0.0398291	0.180361	1.53744	1.89645	0.309463	1.72905	1.91606	-0.0973172	-0.0763705	-0.0948958	-0.0159326	0.0113268	-0.145468	0.204756
ENSG00000087884	AAMDC	31	36	40	26	30	23	62	62	43	26	33	33	47	34	28	35	28	24	42	25	44	74	33	35	33	22	38	47	NA	0.149833	-0.450856	0.639605	-0.0329267	-0.202989	0.675841	0.351343	0.199372	0.478571	0.197237	-0.0908318	0.543879	NA	0.282425	0.0864051	-0.120634	NA	NA	NA
ENSG00000127837	AAMP	2135	2659	2184	2263	2095	2226	2823	3439	2005	2199	1553	1589	1414	1352	2424	2066	1907	1982	2373	2406	2422	2910	2161	2278	1642	1648	1366	1449	0.0159424	0.0686062	-0.27046	0.130517	0.0496347	-0.200597	0.0354643	0.113532	-0.385024	-0.588633	0.08481	-0.330031	-0.546524	0.0071531	0.0860903	-0.0597126	-0.0113985	0.0371329	0.0392097	0.842037
ENSG00000129673	AANAT	9	4	7	10	14	12	13	24	7	2	5	5	0	2	13	11	6	2	12	13	12	14	15	9	5	6	4	6	NA	NA	0.842891	NA	-1.32296	-0.233438	-0.0963808	-0.262581	-0.205513	-2.5677	0.114401	-1.00708	-1.13913	NA	NA	NA	NA	NA	NA	NA
ENSG00000131043	AAR2	709	902	1041	1028	794	920	661	766	1001	1016	820	970	966	816	764	763	856	892	816	1058	656	734	1024	997	899	961	849	890	0.0403801	0.538834	-0.0339607	-0.426275	0.44605	-0.00834484	-0.353675	0.629717	0.373462	0.353207	0.501612	0.396895	0.308713	-0.0425057	0.0654725	0.132961	-0.0864756	0.029649	-0.0227845	0.74579
ENSG00000205002	AARD	0	0	0	0	0	0	2	0	0	0	0	2	0	0	0	0	0	0	0	0	0	0	0	0	0	0	1	0	NA	NA	NA	NA	NA	NA	NA	NA	NA	NA	NA	NA	NA	NA	NA	NA	NA	NA	NA	NA
ENSG00000090861	AARS	5840	6389	4141	3764	3251	4065	3758	4263	3812	4097	12910	13004	12447	12562	6265	5202	3904	3892	4533	5196	3772	3951	4555	5182	14225	12959	13096	13378	0.00835796	-0.461139	-0.876531	-0.866609	-0.298338	-0.529982	-0.779858	-0.333495	1.30085	1.22891	-0.135445	1.36533	1.33575	0.181262	0.354726	0.116022	0.207763	0.0401125	0.0974658	0.906187
ENSG00000124608	AARS2	499	684	400	428	544	616	521	598	184	228	179	239	165	196	570	493	406	357	564	614	506	488	206	296	189	198	166	210	-0.0380135	-0.332261	-0.146866	-0.327347	-0.221096	-0.145029	-0.307424	-1.21491	-1.27762	-1.50535	-0.988675	-1.33983	-1.37465	0.083632	-0.036738	0.00182064	0.189774	-0.133456	NA	0.788629
ENSG00000266967	AARSD1	30	42	115	101	92	112	81	125	59	41	78	52	68	42	37	32	74	88	73	68	52	58	60	77	49	58	37	35	NA	1.76594	1.38036	1.2539	1.48681	0.741909	0.460598	0.790416	1.09379	0.827315	1.08525	0.750453	0.189109	-0.214768	-0.585069	-0.720069	0.352548	NA	NA	NA
ENSG00000249038	AARSP1	0	0	0	0	0	0	0	0	0	0	0	0	0	0	0	0	0	0	0	0	0	0	0	0	0	0	0	0	NA	NA	NA	NA	NA	NA	NA	NA	NA	NA	NA	NA	NA	NA	NA	NA	NA	NA	NA	NA
ENSG00000157426	AASDH	293	302	154	152	352	369	353	441	115	142	223	354	176	262	325	271	161	152	369	419	383	395	108	136	277	311	193	253	0.101715	-0.793483	0.147047	0.1509	-0.670872	0.10987	0.174456	-0.920898	0.157497	-0.253451	-1.19007	0.0995587	-0.292869	0.233975	0.0652503	0.146473	-0.166955	0.00930888	NA	0.588574
ENSG00000149313	AASDHPPT	1633	2068	1297	1492	1383	1632	1529	1722	1030	1226	771	1000	578	657	1949	1657	1241	1206	1442	1560	1328	1523	1395	1301	904	949	652	754	0.0737899	-0.229761	-0.419949	-0.436838	-0.301953	-0.556811	-0.55071	-0.411578	-0.844344	-1.38009	-0.315038	-0.841937	-1.23257	0.0119908	-0.0634004	-0.0205868	0.171743	0.0424757	0.201581	0.397486
ENSG00000008311	AASS	132	146	68	62	171	252	179	185	64	82	131	148	157	153	153	123	50	89	198	201	196	158	79	95	147	110	129	135	0.0915591	-0.926828	0.465412	0.13632	-0.733032	0.242889	0.153091	-0.635265	0.220537	0.355552	-0.565088	0.0184957	0.0650713	0.29417	-0.131528	0.130146	0.162533	NA	NA	0.729508
ENSG00000215458	AATBC	17	20	52	27	17	24	33	25	108	72	70	70	111	100	13	15	30	10	24	16	17	18	55	59	51	51	65	79	NA	1.26586	0.0131833	0.414007	0.76669	0.223709	0.100082	2.59134	2.14193	2.71432	2.11783	1.97463	2.47978	NA	-0.0733608	NA	-0.75768	NA	NA	NA
ENSG00000275700	AATF	1940	2619	2352	2537	1733	1859	1531	1850	2077	2337	2039	2210	2259	1964	2282	2253	2234	2242	1910	2213	1459	1701	2272	2466	2329	2404	1891	2206	0.113714	0.282897	-0.460327	-0.681212	0.232514	-0.437877	-0.739664	0.260771	0.126001	0.100486	0.157779	0.17417	-0.026694	0.0733716	0.135952	0.0747842	0.0120469	0.127773	-0.0331379	0.216564
ENSG00000181409	AATK	114	122	100	83	116	141	146	213	44	60	40	38	29	40	125	102	92	84	130	126	155	176	71	65	33	42	38	28	0.0446496	-0.199198	-0.0109681	0.334182	-0.107919	-0.114708	0.333786	-0.891129	-1.38005	-1.58185	-0.633127	-1.4779	-1.64995	0.145758	-0.0588149	0.0646134	0.303572	NA	NA	0.877198
ENSG00000254180	AB015752.1	0	0	0	2	6	1	2	0	0	0	4	0	0	0	2	0	0	0	0	0	1	0	2	1	0	2	1	1	NA	NA	NA	NA	NA	NA	NA	NA	NA	NA	NA	NA	NA	NA	NA	NA	NA	NA	NA	NA
ENSG00000281376	ABALON	194	221	148	114	59	76	188	190	121	108	53	75	37	43	163	183	109	94	72	95	183	166	91	139	69	80	45	65	-0.146866	-0.492668	-1.75258	-0.385075	-0.521952	-1.3589	-0.207469	-0.55659	-1.4851	-2.17745	-0.50748	-1.10811	-1.54012	-0.165487	0.247025	0.0523048	-0.0954863	NA	NA	0.532561
ENSG00000183044	ABAT	274	260	151	132	331	381	407	483	170	149	199	163	349	330	218	208	109	110	423	416	520	497	153	152	169	164	298	289	-0.226682	-0.755387	0.277022	0.47034	-0.707122	0.683925	1.04148	-0.452272	-0.345894	0.537726	-0.383839	-0.241017	0.586505	-0.168603	0.181369	0.366983	-0.15707	NA	NA	0.289519
ENSG00000283544	ABBA01000935.2	1	1	1	2	0	2	0	0	0	0	0	1	0	0	1	1	0	1	4	0	0	1	1	2	3	0	1	0	NA	NA	NA	NA	NA	NA	NA	NA	NA	NA	NA	NA	NA	NA	NA	NA	NA	NA	NA	NA
ENSG00000265233	ABBA01006766.1	0	0	0	0	0	0	0	0	0	0	0	0	0	0	0	0	0	0	0	0	0	0	0	0	0	0	0	0	NA	NA	NA	NA	NA	NA	NA	NA	NA	NA	NA	NA	NA	NA	NA	NA	NA	NA	NA	NA
ENSG00000165029	ABCA1	19	15	6	7	55	70	163	165	7	8	17	13	19	21	16	13	9	4	45	50	150	96	6	6	25	24	25	22	NA	-1.23564	1.73139	3.01135	-0.894816	1.41984	2.8799	-0.903752	0.0271859	0.415195	-1.16897	0.876831	0.827245	NA	-0.451186	-0.242608	NA	NA	NA	NA
ENSG00000154263	ABCA10	5	6	3	8	13	13	12	17	9	0	34	63	37	49	4	3	0	0	19	13	10	9	3	4	50	24	35	70	NA	NA	1.12051	NA	NA	1.91575	1.2349	0.0467699	3.34625	3.16445	NA	3.5243	4.02727	NA	NA	NA	NA	NA	NA	NA
ENSG00000251595	ABCA11P	45	59	63	48	75	70	49	75	27	40	66	118	45	61	61	44	46	34	79	92	49	33	54	39	72	63	49	44	0.120973	0.272429	0.365851	-0.00973335	-0.127442	0.414823	-0.556924	-0.333315	1.03469	0.229617	-0.0587695	0.487246	-0.0402268	-0.268966	0.170288	-0.404985	0.396339	NA	NA	0.77732
ENSG00000144452	ABCA12	23	30	18	19	132	120	79	87	16	13	56	38	48	55	13	10	6	13	60	48	25	34	4	3	43	41	37	51	NA	-0.339118	2.13613	1.39851	-0.0187208	1.94965	1.14826	-0.55985	1.06398	1.16222	-1.60477	1.98999	2.06209	NA	-1.28234	-1.32629	NA	NA	NA	NA
ENSG00000179869	ABCA13	0	0	0	0	0	0	0	0	0	0	0	0	0	0	0	0	0	0	0	0	0	0	0	0	0	0	2	1	NA	NA	NA	NA	NA	NA	NA	NA	NA	NA	NA	NA	NA	NA	NA	NA	NA	NA	NA	NA
ENSG00000238098	ABCA17P	14	7	3	1	10	8	14	13	4	5	0	3	0	2	5	9	0	1	7	9	9	3	1	0	2	0	4	2	NA	NA	-0.377517	NA	NA	-0.130591	-0.450039	-0.971012	-2.66928	-3.25125	NA	-2.7154	-1.11581	NA	NA	NA	NA	NA	NA	NA
ENSG00000107331	ABCA2	4668	5211	3480	3283	3243	3412	5289	6216	2958	2702	1733	1815	1005	1039	4772	4341	2885	3207	3188	3651	4590	4543	2915	3499	1644	2032	1090	1327	-0.0100291	-0.376865	-0.696337	-0.0390875	-0.327043	-0.710875	-0.209808	-0.503908	-1.26006	-2.07549	-0.411468	-1.19447	-1.79194	0.0496496	-0.0242006	-0.159486	0.0837149	0.0203229	0.254097	0.885706
ENSG00000167972	ABCA3	390	298	230	128	213	201	563	699	221	138	91	89	101	103	321	273	165	128	222	250	589	600	220	166	105	106	93	143	-0.130248	-0.799349	-0.876059	0.594509	-0.761002	-0.62509	0.790574	-0.655186	-1.73757	-1.57676	-0.512599	-1.37458	-1.20844	-0.084693	0.122662	0.0898459	0.0131999	NA	NA	0.545964
ENSG00000198691	ABCA4	5	9	7	8	4	9	7	7	10	1	18	16	22	20	10	12	6	4	6	5	4	4	15	7	14	13	12	25	NA	NA	-0.237493	NA	-0.891477	-1.30002	-1.6832	0.00356865	1.52369	1.80384	0.106955	0.40194	0.857523	NA	NA	NA	NA	NA	NA	NA
ENSG00000154265	ABCA5	223	261	149	148	247	318	267	305	166	157	305	237	388	348	188	189	127	139	310	364	299	284	182	201	283	311	372	388	-0.247548	-0.531322	0.0914019	-0.013816	-0.252658	0.537636	0.41301	-0.281618	0.391785	0.807044	0.116723	0.768262	1.13296	0.0413747	0.197978	0.200222	0.152381	0.0943806	0.0597476	0.25214
ENSG00000154262	ABCA6	1	4	1	6	3	7	2	3	0	0	5	13	3	8	0	2	0	0	4	4	4	0	1	1	8	5	6	6	NA	NA	NA	NA	NA	NA	NA	NA	2.08842	1.371	NA	2.76805	2.66039	NA	NA	NA	NA	NA	NA	NA
ENSG00000064687	ABCA7	1733	2021	1509	1254	2488	2797	3159	4022	1220	962	1664	1551	1937	2109	1893	1601	1144	1171	2619	2646	3253	3076	1172	1572	1502	1435	2121	1851	0.00280395	-0.269977	0.366809	0.674902	-0.336521	0.301382	0.647821	-0.477668	-0.00017834	0.307356	-0.253132	-0.131525	0.314882	-0.0538541	-0.0623627	-0.00333513	0.228391	-0.16214	-0.00710543	0.974317
ENSG00000141338	ABCA8	0	2	0	0	0	2	0	0	0	0	0	0	0	1	0	0	0	0	0	1	0	0	2	0	0	0	0	0	NA	NA	NA	NA	NA	NA	NA	NA	NA	NA	NA	NA	NA	NA	NA	NA	NA	NA	NA	NA
ENSG00000154258	ABCA9	1	2	0	0	3	6	4	9	2	2	17	10	11	25	1	0	0	0	2	6	6	5	0	0	6	8	21	18	NA	NA	NA	NA	NA	NA	NA	NA	3.42104	3.78637	NA	3.93473	5.41862	NA	NA	NA	NA	NA	NA	NA
ENSG00000231749	ABCA9-AS1	1	0	0	0	0	0	0	0	0	0	0	1	0	0	0	0	0	0	0	2	0	0	0	0	0	5	1	0	NA	NA	NA	NA	NA	NA	NA	NA	NA	NA	NA	NA	NA	NA	NA	NA	NA	NA	NA	NA
ENSG00000085563	ABCB1	128	126	108	78	146	142	102	117	149	155	751	712	1867	1538	177	142	112	132	190	181	121	117	202	178	745	659	1356	1502	0.42448	-0.287062	0.0518458	-0.477374	-0.128183	-0.069183	-0.630436	0.55045	2.7427	3.9432	0.360226	2.25824	3.29063	0.592348	0.304861	0.292717	0.235233	-0.0896123	-0.241779	0.109284
ENSG00000135776	ABCB10	836	1065	619	679	637	644	652	722	480	603	181	276	153	140	1084	975	635	689	636	782	560	597	652	769	238	321	147	189	0.228874	-0.37203	-0.687209	-0.717309	-0.38237	-0.835934	-1.04482	-0.509702	-1.84031	-2.49174	-0.438557	-1.76526	-2.49211	0.228766	0.0797772	-0.0786742	0.301468	0.269667	NA	0.0354546
ENSG00000274099	ABCB10P1	0	0	0	2	0	0	0	0	0	0	0	0	0	0	0	0	0	0	0	0	0	0	0	0	0	0	0	0	NA	NA	NA	NA	NA	NA	NA	NA	NA	NA	NA	NA	NA	NA	NA	NA	NA	NA	NA	NA
ENSG00000261524	ABCB10P3	0	1	0	0	0	0	0	0	0	0	0	0	0	0	0	0	0	0	0	0	0	0	0	0	1	0	0	0	NA	NA	NA	NA	NA	NA	NA	NA	NA	NA	NA	NA	NA	NA	NA	NA	NA	NA	NA	NA
ENSG00000260053	ABCB10P4	0	0	0	0	0	0	0	0	0	0	0	0	0	0	0	0	0	0	0	0	0	0	0	0	0	1	0	0	NA	NA	NA	NA	NA	NA	NA	NA	NA	NA	NA	NA	NA	NA	NA	NA	NA	NA	NA	NA
ENSG00000073734	ABCB11	0	0	0	0	0	0	0	1	0	0	0	0	0	0	0	0	0	0	1	1	0	0	0	0	0	0	0	0	NA	NA	NA	NA	NA	NA	NA	NA	NA	NA	NA	NA	NA	NA	NA	NA	NA	NA	NA	NA
ENSG00000005471	ABCB4	0	0	2	2	1	0	0	0	1	0	6	4	8	7	0	0	1	0	0	0	0	1	1	1	4	2	7	14	NA	NA	NA	NA	NA	NA	NA	NA	4.99318	5.5478	NA	NA	5.94994	NA	NA	NA	NA	NA	NA	NA
ENSG00000004846	ABCB5	1	0	0	0	1	5	0	1	0	0	1	0	0	0	1	3	2	0	1	1	2	1	0	0	0	1	0	0	NA	NA	NA	NA	NA	NA	NA	NA	NA	NA	NA	NA	NA	NA	NA	NA	NA	NA	NA	NA
ENSG00000115657	ABCB6	30	42	118	61	108	145	77	83	69	57	102	120	122	133	35	26	68	55	135	129	79	47	65	68	112	96	120	142	NA	1.49383	1.68653	0.907681	1.27434	1.82812	0.846344	1.12063	1.8494	2.03093	1.23021	1.89236	2.23159	-0.337121	0.0122183	-0.168068	-0.0163421	NA	NA	NA
ENSG00000131269	ABCB7	427	612	422	431	511	613	471	527	363	409	460	487	494	448	470	416	353	340	461	480	387	427	387	420	457	474	420	401	-0.110139	-0.0997969	-0.00515874	-0.301657	-0.0985243	-0.206059	-0.335233	-0.118045	0.0972591	0.0712377	-0.0356572	0.188484	0.0168707	-0.09857	-0.311933	-0.124648	-0.0262507	-0.0531045	-0.183229	0.476616
ENSG00000197150	ABCB8	806	959	726	679	700	866	860	963	538	599	741	826	739	974	868	757	725	632	865	980	878	928	647	852	738	657	827	823	-0.0104771	-0.155171	-0.302074	-0.206297	-0.0029599	-0.111402	-0.0595675	-0.334368	0.0478099	0.154412	-0.0216043	-0.102235	0.148902	0.15191	0.179702	0.156477	0.303631	-0.193339	-0.034724	0.927286
ENSG00000150967	ABCB9	185	194	163	158	284	392	261	352	149	144	148	167	149	180	175	191	179	152	349	409	260	332	142	199	211	208	180	153	0.0597345	-0.0724911	0.694626	0.425494	0.103815	0.746989	0.471368	-0.0758487	-0.0543919	-0.0114631	-0.0172421	0.304486	-0.0159905	0.246323	0.111343	0.126045	0.120281	NA	NA	0.801671
ENSG00000103222	ABCC1	3144	3914	2347	2204	2535	2518	3664	4334	1714	2052	1488	1819	1616	1712	3549	2996	2033	2212	2387	2591	3271	3277	1997	2229	1490	1783	1447	1614	0.00119388	-0.4564	-0.599586	-0.0728367	-0.367499	-0.686903	-0.209186	-0.604804	-0.874185	-0.88128	-0.530795	-0.881138	-0.969498	0.100152	-0.085792	-0.114838	0.0765246	-0.0406545	-0.106377	0.986793
ENSG00000124574	ABCC10	681	863	714	624	1092	978	1155	1431	363	349	451	458	476	524	813	729	592	625	1053	989	1101	1150	434	521	420	441	504	453	0.111389	-0.0292792	0.310706	0.488958	-0.0865248	0.114645	0.332882	-0.810548	-0.538881	-0.423117	-0.594985	-0.724257	-0.561254	0.0642448	-0.0835073	-0.0247264	0.328412	-0.108062	-0.0447194	0.353974
ENSG00000121270	ABCC11	4	3	1	1	5	9	21	16	3	2	1	2	3	1	11	2	2	2	14	8	15	6	2	2	2	1	3	4	NA	NA	NA	NA	NA	0.527587	0.535375	NA	-1.04012	-0.616577	NA	-1.94543	-0.721026	NA	NA	NA	NA	NA	NA	NA
ENSG00000140798	ABCC12	2	0	1	0	3	2	2	0	0	0	2	0	0	0	0	0	0	0	2	1	2	2	0	0	0	0	1	0	NA	NA	NA	NA	NA	NA	NA	NA	NA	NA	NA	NA	NA	NA	NA	NA	NA	NA	NA	NA
ENSG00000243064	ABCC13	0	0	0	0	0	0	0	0	0	0	0	0	0	0	0	0	0	0	0	0	1	0	0	0	0	0	0	0	NA	NA	NA	NA	NA	NA	NA	NA	NA	NA	NA	NA	NA	NA	NA	NA	NA	NA	NA	NA
ENSG00000023839	ABCC2	839	1091	863	648	1576	1734	2950	3306	650	589	962	1037	1144	1290	728	584	467	423	1212	1233	2049	2067	443	430	969	983	1184	1266	-0.446034	-0.174642	0.658148	1.4482	-0.299871	0.609471	1.44117	-0.330549	0.275961	0.539137	-0.482174	0.693871	1.02994	-0.561142	-0.495118	-0.433382	-0.596506	-0.0621542	0.0253244	0.000266321
ENSG00000108846	ABCC3	744	634	376	274	457	411	1317	2014	373	333	557	638	932	1179	675	639	303	324	535	510	2146	2108	416	419	524	508	1135	1049	0.0234038	-0.931628	-0.802157	0.985566	-0.814663	-0.623836	1.48075	-0.681185	-0.00613053	0.795411	-0.555992	-0.23397	0.857844	0.149459	0.204054	0.540896	0.149821	-0.23726	0.0693377	0.883093
ENSG00000125257	ABCC4	1733	1991	1555	1394	1027	1041	1853	1713	1451	1584	830	879	321	361	1795	1562	1282	1284	985	1167	1236	1193	1427	1558	782	1058	294	366	-0.0430928	-0.165007	-0.972061	-0.306627	-0.13129	-0.937086	-0.677594	0.00309475	-0.904914	-2.2508	-0.0698567	-0.750432	-2.22188	0.000573001	-0.00830649	-0.393231	-0.114816	0.0752354	NA	0.623161
ENSG00000114770	ABCC5	763	914	463	455	918	980	961	946	391	430	359	378	247	273	766	684	435	435	975	995	936	759	477	484	393	331	255	256	-0.0998352	-0.694837	0.0554639	-0.0603188	-0.481584	0.149467	0.0154334	-0.729734	-0.96484	-1.48864	-0.493182	-0.884888	-1.37886	0.123521	-0.00556296	-0.00268663	0.138114	-0.0523823	NA	0.400709
ENSG00000223882	ABCC5-AS1	0	0	0	0	6	1	0	0	0	0	1	4	0	1	1	0	1	0	0	3	1	1	1	0	1	1	1	1	NA	NA	NA	NA	NA	NA	NA	NA	NA	NA	NA	NA	NA	NA	NA	NA	NA	NA	NA	NA
ENSG00000091262	ABCC6	86	70	46	37	85	98	142	164	40	51	49	41	69	66	65	65	33	35	76	102	107	117	27	42	40	46	43	49	-0.170231	-0.758418	0.0847305	0.70045	-0.684121	0.149511	0.567955	-0.501005	-0.587689	-0.0254164	-0.827272	-0.483969	-0.378543	-0.0863822	-0.104021	-0.278876	-0.495108	NA	NA	0.653276
ENSG00000256340	ABCC6P1	2	1	1	0	0	0	0	0	0	0	0	0	0	4	0	0	0	0	1	1	2	0	1	0	1	3	0	0	NA	NA	NA	NA	NA	NA	NA	NA	NA	0.548389	NA	NA	NA	NA	NA	NA	NA	NA	NA	NA
ENSG00000255277	ABCC6P2	0	0	0	0	0	0	0	0	0	0	0	0	0	0	0	0	0	0	0	0	0	1	0	0	0	0	0	0	NA	NA	NA	NA	NA	NA	NA	NA	NA	NA	NA	NA	NA	NA	NA	NA	NA	NA	NA	NA
ENSG00000006071	ABCC8	1	4	3	1	3	4	3	11	0	0	0	1	2	1	0	0	1	4	2	4	2	3	0	0	0	0	6	0	NA	NA	NA	NA	NA	NA	NA	NA	NA	-0.474769	NA	NA	NA	NA	NA	NA	NA	NA	NA	NA
ENSG00000069431	ABCC9	0	0	0	1	1	0	1	0	0	0	2	5	5	9	0	0	0	0	1	2	0	1	0	0	5	4	14	6	NA	NA	NA	NA	NA	NA	NA	NA	NA	5.43762	NA	4.72752	5.8985	NA	NA	NA	NA	NA	NA	NA
ENSG00000101986	ABCD1	242	234	181	127	278	286	368	617	159	145	169	252	237	251	230	174	145	118	332	346	418	566	138	158	221	169	286	256	-0.144607	-0.46708	0.11215	0.764913	-0.356522	0.459552	1.07457	-0.355319	0.0231227	0.226322	-0.344924	0.0728113	0.557129	-0.0245896	0.204459	0.185312	-0.133327	-0.126328	NA	0.517194
ENSG00000215151	ABCD1P2	0	0	0	0	0	0	0	0	0	0	0	0	0	0	0	0	0	0	0	0	0	0	0	0	0	1	0	0	NA	NA	NA	NA	NA	NA	NA	NA	NA	NA	NA	NA	NA	NA	NA	NA	NA	NA	NA	NA
ENSG00000261233	ABCD1P3	0	0	0	0	0	0	0	0	0	0	0	0	0	0	0	0	0	0	0	0	0	0	0	0	0	0	0	1	NA	NA	NA	NA	NA	NA	NA	NA	NA	NA	NA	NA	NA	NA	NA	NA	NA	NA	NA	NA
ENSG00000225293	ABCD1P4	0	0	0	0	0	0	0	0	0	0	0	0	0	0	0	0	0	0	0	0	0	0	0	0	0	0	0	0	NA	NA	NA	NA	NA	NA	NA	NA	NA	NA	NA	NA	NA	NA	NA	NA	NA	NA	NA	NA
ENSG00000214330	ABCD1P5	0	0	0	0	0	0	0	0	0	0	0	0	0	0	0	0	0	0	0	0	0	0	0	0	0	0	0	0	NA	NA	NA	NA	NA	NA	NA	NA	NA	NA	NA	NA	NA	NA	NA	NA	NA	NA	NA	NA
ENSG00000173208	ABCD2	0	0	0	1	2	2	1	4	0	0	7	4	2	3	0	1	1	0	2	2	0	1	1	0	6	3	7	4	NA	NA	NA	NA	NA	NA	NA	NA	5.13485	NA	NA	3.26071	3.5685	NA	NA	NA	NA	NA	NA	NA
ENSG00000117528	ABCD3	1339	1622	1239	1304	1342	1549	1359	1562	962	1101	904	1004	831	743	1562	1374	1057	1194	1420	1551	1284	1269	1068	1182	981	1044	775	882	0.0978346	-0.0441818	-0.160264	-0.27291	-0.128005	-0.276855	-0.413162	-0.22075	-0.413435	-0.707499	-0.285086	-0.41875	-0.70029	0.0240215	-0.018927	-0.0218767	0.0348062	0.0584143	0.0858489	0.288622
ENSG00000119688	ABCD4	681	777	532	509	942	977	1076	1405	450	503	336	336	266	327	572	557	432	415	766	729	901	998	455	502	355	272	306	268	-0.258551	-0.314422	0.271959	0.503912	-0.162278	0.111013	0.533476	-0.315856	-0.89761	-1.10124	-0.143444	-0.734697	-0.851976	-0.0962087	-0.418704	-0.208415	-0.0846788	-0.127275	NA	0.0515854
ENSG00000164163	ABCE1	2244	3194	3112	3373	2329	2701	1897	2054	2397	2990	1730	2029	1742	1731	2777	2405	2621	2641	2058	2605	1389	1322	2715	2840	1788	2036	1471	1748	0.0496907	0.439519	-0.229134	-0.701745	0.278615	-0.449731	-1.14509	0.29523	-0.304121	-0.435063	0.201151	-0.320777	-0.561874	-0.100842	-0.171966	-0.373663	-0.0429041	-0.00176579	-0.0973859	0.579796
ENSG00000204574	ABCF1	1830	2465	2401	2406	1642	1887	1737	1856	2069	2267	1697	1920	2066	2023	2004	1883	1937	1813	1717	1873	1346	1508	2181	2281	1682	1774	1707	2075	-0.0249857	0.344065	-0.402952	-0.500915	0.202026	-0.411274	-0.661449	0.321436	-0.0216472	0.137868	0.296701	-0.0550201	0.0818501	-0.156841	-0.0337034	-0.165861	-0.0483596	-0.0924905	-0.101117	0.782129
ENSG00000033050	ABCF2	421	557	539	583	482	491	444	453	345	354	322	342	311	274	529	465	470	462	445	578	356	395	391	466	315	374	265	247	0.13823	0.378467	-0.123539	-0.367769	0.163163	-0.256967	-0.617166	-0.177072	-0.332084	-0.532568	-0.116821	-0.411781	-0.829857	-0.0668398	0.00420764	-0.0916735	0.200054	0.0236201	NA	0.347804
ENSG00000242159	ABCF2P1	0	0	0	0	0	0	0	0	0	0	0	0	0	0	0	0	0	0	0	0	0	0	0	0	0	0	0	0	NA	NA	NA	NA	NA	NA	NA	NA	NA	NA	NA	NA	NA	NA	NA	NA	NA	NA	NA	NA
ENSG00000228769	ABCF2P2	0	0	0	0	0	0	0	0	0	0	0	0	0	0	0	0	0	0	0	0	0	0	0	0	0	0	0	0	NA	NA	NA	NA	NA	NA	NA	NA	NA	NA	NA	NA	NA	NA	NA	NA	NA	NA	NA	NA
ENSG00000161204	ABCF3	1034	1345	1326	1347	1453	1584	1442	1798	1228	1234	913	877	1010	1030	1165	1027	1151	1150	1501	1617	1351	1426	1216	1356	887	923	877	1060	-0.00393046	0.347446	0.232753	0.191689	0.325901	0.214725	0.128934	0.356527	-0.181725	-0.0157618	0.329205	-0.15911	-0.0543171	-0.0152857	-0.0221179	-0.0468325	-0.0297664	-0.0153852	-0.0624504	0.969854
ENSG00000160179	ABCG1	51	58	18	24	66	76	143	165	30	16	35	22	29	32	48	28	10	8	94	80	177	189	21	15	29	21	36	35	NA	-1.2035	0.252801	1.24224	-1.80519	0.921353	2.06658	-0.936179	-0.704484	-0.639471	-0.953881	-0.470602	0.0432313	NA	0.241816	0.420395	NA	NA	NA	NA
ENSG00000118777	ABCG2	25	41	18	18	42	29	20	23	19	34	9	15	17	6	42	22	26	32	58	52	19	19	33	26	13	32	14	15	NA	-0.682684	0.0144672	-0.857258	0.131222	0.51032	-0.944462	-0.00661837	-1.23125	-1.29105	0.00848448	-0.37312	-0.997059	NA	0.561436	NA	0.0788243	NA	NA	NA
ENSG00000172350	ABCG4	102	79	35	34	150	145	191	240	28	12	21	29	28	29	119	69	26	37	141	129	207	182	30	24	18	14	51	29	0.124461	-1.24203	0.564375	0.973772	-1.30679	0.24812	0.853323	-1.89062	-1.66525	-1.48856	-1.67776	-2.42021	-1.08407	0.0676433	-0.187704	0.0305696	NA	NA	NA	0.729045
ENSG00000138075	ABCG5	0	0	0	2	8	1	0	0	1	1	4	3	0	9	0	0	0	0	7	2	0	2	0	2	3	4	1	2	NA	NA	NA	NA	NA	NA	NA	NA	4.47532	4.77748	NA	NA	NA	NA	NA	NA	NA	NA	NA	NA
ENSG00000143921	ABCG8	0	1	2	3	1	2	1	3	1	0	0	1	3	8	0	2	1	0	3	1	4	0	4	0	5	3	8	3	NA	NA	NA	NA	NA	NA	NA	NA	NA	3.66275	NA	2.0586	2.54385	NA	NA	NA	NA	NA	NA	NA
ENSG00000143994	ABHD1	3	1	17	7	7	4	5	4	10	8	8	3	11	11	6	3	1	4	3	3	7	5	3	17	2	6	15	12	NA	NA	NA	NA	NA	NA	NA	2.43104	1.65595	2.62231	1.23542	-0.0347677	1.73007	NA	NA	NA	NA	NA	NA	NA
ENSG00000144827	ABHD10	4199	4918	2959	2734	3321	3447	5850	6247	1653	2070	2869	3380	3180	3070	4506	4032	2457	2494	3382	3760	4496	4888	1994	2176	2993	3206	2810	3390	0.0140656	-0.50656	-0.552789	0.157256	-0.530985	-0.552752	-0.0770979	-0.995348	-0.328105	-0.34339	-0.935399	-0.34543	-0.338256	-0.000364573	0.0144232	-0.199876	0.0752652	-0.0372798	-0.000268122	0.832703
ENSG00000106077	ABHD11	826	881	491	506	547	508	1057	1283	375	369	73	128	87	108	886	704	468	458	525	599	1049	1282	396	444	159	164	97	117	-0.00352135	-0.607996	-0.818301	0.192453	-0.519957	-0.791413	0.342029	-0.902474	-2.88187	-2.93653	-0.817944	-2.178	-2.76436	0.0944206	0.0235519	0.166204	0.0818883	NA	NA	0.977467
ENSG00000225969	ABHD11-AS1	5	11	6	10	12	16	10	12	12	15	6	6	15	10	7	4	4	7	23	11	8	21	3	8	5	8	9	13	NA	NA	0.701711	NA	NA	1.36882	1.19028	1.0818	-0.162001	0.877738	0.0951875	0.372241	1.13561	NA	NA	NA	NA	NA	NA	NA
ENSG00000100997	ABHD12	779	886	633	671	514	576	652	861	643	690	477	525	433	461	866	774	600	595	664	731	741	948	651	772	538	657	431	476	0.0853364	-0.180834	-0.739169	-0.401665	-0.201283	-0.528199	-0.172656	-0.0227461	-0.515345	-0.698839	-0.108189	-0.340472	-0.729779	0.074904	0.296297	0.334107	0.00113185	0.225078	0.0353758	0.466297
ENSG00000131969	ABHD12B	8	12	12	11	6	8	13	6	9	5	8	8	12	18	9	8	6	7	18	12	13	12	9	6	8	3	13	15	NA	NA	-0.63482	NA	-0.132252	0.537969	0.345219	-0.191164	-0.0877391	0.791418	-0.0705805	-0.509127	0.844328	NA	NA	NA	NA	NA	NA	NA
ENSG00000139826	ABHD13	398	448	556	653	484	554	417	503	526	607	391	556	403	361	430	360	528	555	527	611	356	466	618	647	490	470	364	411	0.00544885	0.686794	0.165927	-0.138426	0.712504	0.23285	-0.155394	0.717835	0.372388	0.0531907	0.781171	0.400424	0.0992219	0.0413761	0.0723371	0.00796074	0.0700418	0.000277801	0.0326308	0.972746
ENSG00000248487	ABHD14A	38	57	41	61	64	77	81	71	37	38	29	46	41	53	47	47	62	44	55	84	70	83	36	63	30	56	53	49	0.110596	0.290339	0.452203	0.447565	0.426598	0.257142	0.484878	-0.0271361	-0.118203	0.193988	0.158043	-0.0172848	0.240655	0.257509	-0.0866755	0.166406	0.298075	NA	NA	0.805868
ENSG00000114786	ABHD14A-ACY1	2	0	0	0	1	1	3	2	2	1	0	0	1	0	0	0	2	0	1	0	4	2	0	0	1	0	1	0	NA	NA	NA	NA	NA	NA	NA	NA	NA	NA	NA	NA	NA	NA	NA	NA	NA	NA	NA	NA
ENSG00000114779	ABHD14B	423	430	362	321	507	506	705	982	305	301	198	283	174	224	516	397	338	369	539	647	776	921	318	356	222	242	220	210	0.193302	-0.155888	0.119132	0.711817	-0.108397	0.0859696	0.685761	-0.200115	-0.622393	-0.909909	-0.334108	-0.85407	-0.95413	0.250553	0.160983	0.187906	0.0603323	-0.0726467	NA	0.23793
ENSG00000168792	ABHD15	145	153	68	105	281	268	268	349	33	62	27	58	63	38	151	123	67	82	315	355	231	346	49	49	47	45	51	49	-0.0212741	-0.615963	0.756989	0.783985	-0.621007	0.997709	0.860942	-1.36375	-1.61146	-1.35988	-1.37936	-1.45403	-1.32441	-0.0170034	0.221209	0.0755153	-0.035505	NA	NA	0.9353
ENSG00000264031	ABHD15-AS1	0	0	0	0	0	0	0	0	0	0	0	0	0	0	0	0	0	0	1	0	0	0	0	0	0	0	0	0	NA	NA	NA	NA	NA	NA	NA	NA	NA	NA	NA	NA	NA	NA	NA	NA	NA	NA	NA	NA
ENSG00000204427	ABHD16A	35	40	90	64	79	95	56	56	127	101	122	106	121	120	35	26	71	53	56	85	63	56	103	106	108	113	139	125	NA	1.20912	1.084	0.329162	1.28651	0.911628	0.75933	1.90841	1.82877	1.88414	1.88215	1.97921	2.24598	-0.108878	-0.369074	0.255019	-0.220239	NA	NA	NA
ENSG00000183260	ABHD16B	0	0	0	0	0	0	0	0	0	0	0	0	0	0	0	0	0	0	0	0	0	0	0	0	0	0	0	0	NA	NA	NA	NA	NA	NA	NA	NA	NA	NA	NA	NA	NA	NA	NA	NA	NA	NA	NA	NA
ENSG00000129968	ABHD17A	1625	1903	2532	2634	1710	2153	1532	2028	2063	2023	1408	1563	1022	1102	1732	1473	2137	2144	1765	2021	1448	1687	2232	2524	1458	1452	1109	1064	-0.0316989	0.723557	-0.000466782	-0.24951	0.674796	-0.0535655	-0.243864	0.513247	-0.0292449	-0.532391	0.668951	-0.020635	-0.432307	-0.0702857	-0.085308	-0.00616353	0.125364	-0.056722	0.0502258	0.721652
ENSG00000198658	ABHD17AP1	5	3	4	3	12	18	5	9	11	7	9	5	7	5	6	5	8	12	4	13	6	8	11	7	6	3	3	2	NA	NA	1.74338	NA	1.11793	0.310278	0.13518	1.44846	1.01317	0.76051	0.824476	-0.168706	-1.00504	NA	NA	NA	NA	NA	NA	NA
ENSG00000250536	ABHD17AP3	2	2	3	0	2	0	5	0	1	3	0	0	3	0	4	1	1	2	2	0	1	0	0	0	0	3	0	1	NA	NA	NA	NA	NA	NA	NA	NA	NA	-0.196	NA	NA	NA	NA	NA	NA	NA	NA	NA	NA
ENSG00000229107	ABHD17AP4	0	0	0	0	1	0	0	0	0	0	1	0	0	0	0	0	0	1	0	0	0	0	0	0	0	0	0	0	NA	NA	NA	NA	NA	NA	NA	NA	NA	NA	NA	NA	NA	NA	NA	NA	NA	NA	NA	NA
ENSG00000263366	ABHD17AP5	1	0	0	0	0	1	0	0	0	0	0	0	0	0	0	2	0	0	0	0	0	0	0	0	0	0	0	0	NA	NA	NA	NA	NA	NA	NA	NA	NA	NA	NA	NA	NA	NA	NA	NA	NA	NA	NA	NA
ENSG00000226981	ABHD17AP6	0	1	3	4	3	1	0	1	1	2	2	1	3	1	4	2	0	0	1	7	2	4	2	1	1	4	0	0	NA	NA	NA	NA	NA	NA	NA	NA	NA	NA	NA	-0.128271	NA	NA	NA	NA	NA	NA	NA	NA
ENSG00000260864	ABHD17AP7	0	0	0	0	0	0	0	0	0	0	0	0	0	0	0	0	0	0	0	0	0	0	0	0	0	0	0	0	NA	NA	NA	NA	NA	NA	NA	NA	NA	NA	NA	NA	NA	NA	NA	NA	NA	NA	NA	NA
ENSG00000260540	ABHD17AP8	0	0	0	0	0	0	0	0	0	0	0	0	0	0	0	0	0	0	0	0	0	0	0	0	0	0	0	0	NA	NA	NA	NA	NA	NA	NA	NA	NA	NA	NA	NA	NA	NA	NA	NA	NA	NA	NA	NA
ENSG00000261536	ABHD17AP9	0	0	0	0	0	0	0	0	0	0	0	0	0	0	0	0	0	0	0	0	0	0	0	0	0	0	0	0	NA	NA	NA	NA	NA	NA	NA	NA	NA	NA	NA	NA	NA	NA	NA	NA	NA	NA	NA	NA
ENSG00000107362	ABHD17B	328	371	531	551	582	588	476	526	623	647	447	457	545	586	341	312	451	419	539	632	429	522	654	708	496	520	463	703	0.00955481	0.802008	0.619509	0.264802	0.668933	0.545359	0.327039	1.16016	0.590244	0.892362	1.15865	0.753558	0.956123	-0.113308	-0.064141	0.0918108	0.00939145	0.138936	0.0525412	0.956016
ENSG00000136379	ABHD17C	974	1010	712	613	507	526	859	947	380	513	181	210	156	193	903	763	506	553	578	638	769	983	463	521	180	230	160	203	-0.152491	-0.417033	-1.07179	-0.394894	-0.396664	-0.746887	-0.140203	-0.863309	-2.13251	-2.31559	-0.659587	-1.90419	-2.07254	-0.122468	0.172763	0.122193	0.0519978	NA	NA	0.204498
ENSG00000164074	ABHD18	220	296	174	172	321	371	282	379	163	173	242	245	275	321	268	234	133	144	382	406	330	304	145	167	255	254	302	254	0.0757363	-0.395609	0.30268	0.101049	-0.601969	0.35756	0.126317	-0.311136	0.145091	0.413359	-0.587865	0.137588	0.276224	-0.120391	0.129891	0.121012	-0.199432	0.0344199	NA	0.703393
ENSG00000140526	ABHD2	1353	1459	1126	1083	1096	1253	1074	1100	1065	990	1078	1211	1080	1080	1188	1084	905	868	1077	1313	936	799	942	1073	1130	1127	1187	1167	-0.202959	-0.180068	-0.391277	-0.624748	-0.102972	-0.225322	-0.600405	-0.155117	-0.0832685	-0.184242	-0.0764631	0.106357	0.176473	-0.115862	-0.0369689	-0.156826	-0.12308	-0.0467853	0.139982	0.050134
ENSG00000158201	ABHD3	1079	1298	1069	1069	1009	1109	1304	1516	1070	1071	1030	1118	1440	1440	1167	1115	991	989	1215	1365	1399	1636	1120	1215	1103	1205	1300	1404	0.0539825	0.0219041	-0.290563	-0.0077088	0.0480474	-0.120877	0.194504	0.151712	0.0746607	0.479109	0.129252	0.1302	0.367215	0.0902058	0.223684	0.2762	0.0329303	0.0752851	-0.0768454	0.602181
ENSG00000100439	ABHD4	175	189	128	163	346	432	356	442	171	172	479	537	1071	1065	195	169	184	163	497	614	503	499	176	228	701	674	1056	1055	0.103382	-0.153382	0.961409	0.869937	0.188155	1.31299	1.24983	0.210822	1.69579	2.75101	0.24603	2.03529	2.66281	0.454987	0.454842	0.504545	0.140019	0.410318	-0.00147703	0.655996
ENSG00000011198	ABHD5	411	536	464	441	490	502	412	434	421	529	379	489	427	462	495	470	405	406	529	616	365	390	511	564	468	529	395	438	0.144071	0.113646	-0.0501723	-0.408159	0.00228761	-0.0517445	-0.569434	0.307654	0.0948599	0.113919	0.251805	0.161194	-0.0897967	0.0428626	0.142362	0.00269179	0.0895587	0.176006	-0.0791831	0.336801
ENSG00000163686	ABHD6	341	436	235	234	287	342	392	495	142	188	96	100	101	87	328	296	168	190	344	341	384	415	174	185	112	112	97	110	-0.20243	-0.550109	-0.429047	-0.0644661	-0.547235	-0.157842	0.143196	-0.93383	-1.76197	-1.84023	-0.698802	-1.36174	-1.46773	-0.189419	0.06861	0.0249466	0.0343446	NA	NA	0.235548
ENSG00000127220	ABHD8	179	198	138	138	292	328	285	352	131	141	185	195	220	228	185	174	114	135	311	329	351	442	124	123	168	190	242	208	0.0370032	-0.279759	0.588647	0.495486	-0.275278	0.538698	0.926731	-0.17432	0.228595	0.446471	-0.440704	0.110531	0.451838	0.0513841	-0.0126377	0.488151	-0.22808	NA	NA	0.872623
ENSG00000136754	ABI1	1177	1312	1302	1286	1075	1235	1159	1303	1597	1640	1766	1888	2506	2233	1225	971	1044	1135	1208	1338	1123	1209	1429	1539	2029	2105	2096	2320	-0.0794279	0.226582	-0.237713	-0.272215	0.248198	-0.0769177	-0.121542	0.67681	0.770966	1.12904	0.538055	1.0338	1.13691	-0.04773	0.0814325	0.0915853	-0.216767	0.149749	-0.0898656	0.46048
ENSG00000271484	ABI1P1	1	1	2	0	2	1	2	4	1	1	0	1	1	0	3	1	0	1	1	2	1	2	0	0	2	1	0	1	NA	NA	NA	NA	NA	NA	NA	NA	NA	NA	NA	NA	NA	NA	NA	NA	NA	NA	NA	NA
ENSG00000138443	ABI2	2216	2649	1951	2018	2241	2349	2255	2481	1743	1930	1565	1752	1620	1852	2560	2136	1713	1849	2328	2450	2228	2119	1923	2174	1516	1633	1492	1521	0.0562038	-0.119143	-0.20624	-0.290325	-0.14115	-0.265802	-0.32016	-0.105126	-0.332967	-0.286759	-0.0964651	-0.457225	-0.511839	0.0442464	-0.00306436	0.0470033	0.0661317	-0.102313	-0.187572	0.481262
ENSG00000108798	ABI3	1	0	0	0	2	1	0	2	3	2	0	1	0	0	3	0	0	0	3	3	4	3	2	0	2	0	1	1	NA	NA	NA	NA	NA	NA	NA	NA	NA	NA	NA	NA	NA	NA	NA	NA	NA	NA	NA	NA
ENSG00000154175	ABI3BP	19	11	19	13	28	47	18	26	28	8	11	20	26	20	17	9	2	3	16	31	14	16	8	14	20	20	34	21	NA	0.228536	1.14847	0.254942	NA	0.562436	0.0110413	0.546016	0.217663	0.789042	-0.13401	0.75584	1.22921	NA	-0.733312	NA	NA	NA	NA	NA
ENSG00000097007	ABL1	1491	1882	1844	1923	1646	2017	1713	2020	1401	1706	1830	1864	1675	1657	1572	1527	1435	1589	1690	2097	1683	1475	1434	1745	1830	1965	1510	1752	-0.00588534	0.33715	-0.00705758	-0.106143	0.216186	-0.0124059	-0.187081	0.18334	0.356547	0.187302	0.129113	0.405501	0.194671	-0.116819	-0.0117897	-0.0654997	-0.0585639	0.00879133	-0.0180381	0.950365
ENSG00000143322	ABL2	766	982	1547	1286	1230	1558	979	1073	3474	3040	6720	6242	10929	10520	992	863	1190	1163	1215	1366	903	716	3385	3784	5870	5868	8343	9098	0.198481	0.874367	0.546684	-0.0166688	0.599573	0.182203	-0.404794	2.20669	3.11942	3.82269	2.04925	2.77937	3.35868	-0.0661429	-0.166824	-0.168477	0.0425579	-0.175666	-0.285177	0.0794597
ENSG00000099204	ABLIM1	3214	4074	2758	2873	2837	3091	4226	4562	2453	2778	2569	2975	2471	2436	3692	3257	2466	2592	2976	3329	3699	3516	3136	3100	2804	3057	2182	2247	0.0441969	-0.193959	-0.418543	0.0229705	-0.202671	-0.435052	-0.156919	-0.174903	-0.172533	-0.365259	-0.0545477	-0.128672	-0.523785	0.0456628	0.0276267	-0.115012	0.165978	0.0538007	-0.133039	0.53394
ENSG00000163995	ABLIM2	199	158	40	50	76	87	155	206	75	84	19	16	25	18	174	141	62	39	111	104	191	208	66	89	22	30	19	16	-0.0974171	-1.83722	-1.27937	-0.265566	-1.37963	-0.838164	0.131453	-0.890351	-3.14986	-2.87134	-0.925183	-2.47861	-3.03924	0.369601	0.345166	0.322195	-0.131893	NA	NA	0.714233
ENSG00000173210	ABLIM3	373	342	184	179	224	207	423	563	183	190	151	152	262	301	376	300	149	159	302	301	522	591	189	224	170	166	346	298	0.00966987	-0.819165	-0.862573	0.188879	-0.874705	-0.452794	0.509925	-0.652711	-1.0314	-0.158746	-0.609752	-0.887371	0.0619458	-0.0364131	0.420877	0.35232	0.0534114	NA	NA	0.958946
ENSG00000175164	ABO	42	35	27	34	69	87	73	77	29	16	28	23	28	23	36	13	26	29	83	79	90	64	36	19	15	8	30	13	NA	-0.180612	0.872088	0.696447	0.45194	1.46145	1.47134	-0.483964	-0.386367	-0.408283	0.314917	-0.939822	-0.0213274	NA	0.003042	0.211216	NA	NA	NA	NA
ENSG00000159842	ABR	2399	2825	1688	1702	1893	2104	2259	2855	1615	1794	1438	1513	2012	2063	2560	2236	1402	1534	2369	2463	2494	2633	1686	1772	1364	1630	1825	1866	-0.0151895	-0.450359	-0.511953	-0.290538	-0.452235	-0.281518	-0.115688	-0.316423	-0.603512	-0.157659	-0.371524	-0.562577	-0.251297	-0.0071064	0.215473	0.180102	-0.0689957	-0.00938291	-0.127305	0.844327
ENSG00000174429	ABRA	0	2	3	1	3	6	1	0	4	2	2	5	3	2	1	0	0	2	3	5	2	0	4	0	2	0	2	0	NA	NA	NA	NA	NA	NA	NA	NA	2.08308	1.60732	NA	NA	NA	NA	NA	NA	NA	NA	NA	NA
ENSG00000146386	ABRACL	1000	1163	862	963	663	800	933	1137	846	1011	550	712	460	575	978	922	853	906	841	880	731	991	1000	975	731	828	477	544	-0.076677	-0.0719502	-0.693771	-0.321806	0.141795	-0.438306	-0.360024	0.0773518	-0.563162	-0.866089	0.155156	-0.171093	-0.773747	0.147087	0.178886	-0.0952351	0.00239693	0.281155	-0.00366871	0.481096
ENSG00000163322	ABRAXAS1	198	227	124	134	212	230	272	373	160	153	120	125	75	82	193	147	105	109	233	231	241	292	179	125	130	120	91	85	-0.219959	-0.547773	-0.0695454	0.336968	-0.406763	0.162381	0.440041	-0.140744	-0.575509	-1.23821	-0.0457001	-0.320639	-0.817315	-0.0692592	0.0122086	-0.0971169	-0.124833	NA	NA	0.337699
ENSG00000165660	ABRAXAS2	903	1298	1085	1083	908	1157	767	889	966	1054	1063	1229	957	902	1167	1067	934	963	972	1100	777	799	1082	1121	1164	1339	881	999	0.142912	0.163409	-0.21252	-0.655126	0.0184344	-0.404999	-0.716915	0.187657	0.287508	-0.0309638	0.0788055	0.279485	-0.125401	0.00811441	-0.0506871	0.10077	0.03552	0.0999904	0.0286756	0.212761
ENSG00000146109	ABT1	841	1102	1068	1224	918	984	848	1006	691	823	530	576	533	502	1002	860	897	944	974	1052	786	886	669	748	557	584	450	477	0.0521042	0.418547	-0.14927	-0.318565	0.240216	-0.170931	-0.367268	-0.0554484	-0.587339	-0.701102	-0.294451	-0.588366	-0.879434	-0.115915	0.0303401	0.0228591	-0.18545	0.0170443	-0.145244	0.642347
ENSG00000250496	ABT1P1	0	2	0	1	0	0	0	0	0	0	0	0	1	0	0	0	0	0	0	0	0	0	0	0	1	0	0	0	NA	NA	NA	NA	NA	NA	NA	NA	NA	NA	NA	NA	NA	NA	NA	NA	NA	NA	NA	NA
ENSG00000114626	ABTB1	278	200	94	102	317	403	669	823	73	103	77	99	98	124	207	155	113	129	421	369	766	906	89	113	87	105	129	117	-0.327611	-1.14165	0.433502	1.3602	-0.319683	0.843675	1.99896	-1.17505	-1.25433	-0.935115	-0.739495	-0.791695	-0.423737	0.504049	0.0856393	0.337295	0.108507	NA	NA	0.209277
ENSG00000166016	ABTB2	464	465	342	318	375	463	397	601	477	378	487	511	701	679	391	287	280	312	313	335	381	428	346	382	555	492	675	659	-0.361905	-0.329182	-0.287192	-0.173771	0.0664036	-0.351832	0.0488316	0.17634	0.31519	0.76444	0.208312	0.751153	1.10947	0.0436084	-0.426229	-0.118509	-0.328652	0.0418763	-0.0333288	0.0386758
ENSG00000260246	AC000032.1	0	0	0	0	0	0	0	0	0	0	0	0	0	0	0	0	0	0	0	0	0	0	0	0	0	0	0	0	NA	NA	NA	NA	NA	NA	NA	NA	NA	NA	NA	NA	NA	NA	NA	NA	NA	NA	NA	NA
ENSG00000282816	AC000035.1	0	0	0	0	0	0	0	0	0	0	0	0	0	0	0	0	0	0	0	0	0	0	0	0	0	0	0	0	NA	NA	NA	NA	NA	NA	NA	NA	NA	NA	NA	NA	NA	NA	NA	NA	NA	NA	NA	NA
ENSG00000225929	AC000036.1	0	0	0	0	0	0	1	0	2	0	0	0	2	0	0	0	1	0	1	3	3	2	0	0	0	0	0	0	NA	NA	NA	NA	NA	NA	NA	NA	NA	NA	NA	NA	NA	NA	NA	NA	NA	NA	NA	NA
ENSG00000242156	AC000041.1	0	0	0	0	0	0	0	0	0	0	0	0	0	0	0	0	0	0	0	0	0	0	0	0	0	0	0	0	NA	NA	NA	NA	NA	NA	NA	NA	NA	NA	NA	NA	NA	NA	NA	NA	NA	NA	NA	NA
ENSG00000223665	AC000058.1	0	0	0	0	0	1	2	0	0	0	2	0	0	0	0	0	0	0	0	0	0	0	0	0	0	0	0	0	NA	NA	NA	NA	NA	NA	NA	NA	NA	NA	NA	NA	NA	NA	NA	NA	NA	NA	NA	NA
ENSG00000083622	AC000061.1	0	0	0	0	0	0	0	0	0	0	0	0	0	0	0	0	0	0	0	0	0	0	0	0	0	0	0	0	NA	NA	NA	NA	NA	NA	NA	NA	NA	NA	NA	NA	NA	NA	NA	NA	NA	NA	NA	NA
ENSG00000225007	AC000067.1	0	0	0	0	0	0	0	0	0	0	0	0	0	0	0	0	0	0	0	0	0	0	0	0	0	0	0	0	NA	NA	NA	NA	NA	NA	NA	NA	NA	NA	NA	NA	NA	NA	NA	NA	NA	NA	NA	NA
ENSG00000185065	AC000068.1	15	15	15	9	14	24	13	10	27	10	13	14	17	15	13	14	17	15	19	15	19	14	9	18	10	10	9	8	NA	-0.158737	0.190816	-0.628096	0.494718	0.0396548	0.0738008	0.611029	0.0593923	0.288	0.0779517	-0.323208	-0.547228	NA	NA	NA	NA	NA	NA	NA
ENSG00000273212	AC000068.2	0	0	3	1	3	4	0	2	3	0	2	0	0	2	0	1	0	0	1	1	0	5	2	1	1	0	1	1	NA	NA	NA	NA	NA	NA	NA	NA	NA	NA	NA	NA	NA	NA	NA	NA	NA	NA	NA	NA
ENSG00000273300	AC000068.3	0	0	0	0	0	0	0	0	0	0	0	0	0	0	0	0	0	0	0	0	0	0	0	0	0	0	0	0	NA	NA	NA	NA	NA	NA	NA	NA	NA	NA	NA	NA	NA	NA	NA	NA	NA	NA	NA	NA
ENSG00000230485	AC000077.1	0	0	0	0	0	0	0	0	0	0	0	0	0	0	0	0	0	0	0	0	0	0	0	0	0	0	0	0	NA	NA	NA	NA	NA	NA	NA	NA	NA	NA	NA	NA	NA	NA	NA	NA	NA	NA	NA	NA
ENSG00000232926	AC000078.1	0	8	4	4	8	15	2	4	2	0	25	30	5	9	1	1	2	0	6	12	6	2	3	4	14	29	17	15	NA	NA	1.46152	NA	NA	NA	NA	NA	3.06589	1.09014	NA	4.54023	4.12626	NA	NA	NA	NA	NA	NA	NA
ENSG00000230194	AC000081.1	0	0	1	0	1	1	0	1	0	0	0	0	0	0	0	0	0	0	0	0	0	0	0	1	0	0	0	1	NA	NA	NA	NA	NA	NA	NA	NA	NA	NA	NA	NA	NA	NA	NA	NA	NA	NA	NA	NA
ENSG00000235776	AC000089.1	6	10	21	13	17	12	25	20	11	18	14	15	16	16	15	9	14	11	19	18	18	16	8	20	14	7	20	17	NA	1.27574	0.765945	1.26893	0.329458	0.347262	0.305138	1.16767	1.09408	1.21586	0.316515	-0.0598228	0.765549	NA	NA	NA	NA	NA	NA	NA
ENSG00000270393	AC000095.1	0	0	0	0	0	0	0	0	0	0	0	0	0	0	0	0	0	0	0	0	0	0	0	0	0	0	0	0	NA	NA	NA	NA	NA	NA	NA	NA	NA	NA	NA	NA	NA	NA	NA	NA	NA	NA	NA	NA
ENSG00000283366	AC000095.2	0	0	0	0	0	0	0	0	0	0	0	0	0	0	0	0	0	0	0	0	0	0	0	0	0	0	0	0	NA	NA	NA	NA	NA	NA	NA	NA	NA	NA	NA	NA	NA	NA	NA	NA	NA	NA	NA	NA
ENSG00000236340	AC000099.1	0	0	0	0	0	0	0	0	0	0	0	0	0	0	0	0	0	0	0	0	0	0	0	0	0	0	0	0	NA	NA	NA	NA	NA	NA	NA	NA	NA	NA	NA	NA	NA	NA	NA	NA	NA	NA	NA	NA
ENSG00000234001	AC000111.1	0	0	0	0	0	0	0	0	0	0	0	0	0	0	0	0	0	0	0	0	0	0	0	0	0	0	0	0	NA	NA	NA	NA	NA	NA	NA	NA	NA	NA	NA	NA	NA	NA	NA	NA	NA	NA	NA	NA
ENSG00000237974	AC000111.2	0	0	0	0	0	0	0	0	0	0	0	0	0	0	0	0	0	0	0	0	0	0	0	0	0	0	0	0	NA	NA	NA	NA	NA	NA	NA	NA	NA	NA	NA	NA	NA	NA	NA	NA	NA	NA	NA	NA
ENSG00000243107	AC000120.1	6	9	13	12	17	29	20	25	16	5	11	9	4	11	3	6	15	7	17	8	11	17	11	7	8	8	8	10	NA	NA	1.48349	1.33526	1.52517	1.17694	1.39709	0.817112	0.65393	0.199989	1.08628	0.920777	1.09825	NA	NA	NA	NA	NA	NA	NA
ENSG00000285772	AC000120.2	0	0	0	0	0	0	0	0	0	0	0	0	0	0	0	0	0	0	0	0	0	0	0	0	0	0	0	0	NA	NA	NA	NA	NA	NA	NA	NA	NA	NA	NA	NA	NA	NA	NA	NA	NA	NA	NA	NA
ENSG00000285953	AC000120.3	0	0	0	0	0	0	0	0	0	0	0	0	0	0	0	0	0	0	0	0	0	0	0	0	0	0	0	0	NA	NA	NA	NA	NA	NA	NA	NA	NA	NA	NA	NA	NA	NA	NA	NA	NA	NA	NA	NA
ENSG00000224138	AC000123.1	10	13	38	20	25	33	12	15	27	25	60	64	38	34	12	17	19	16	13	20	17	20	33	23	31	36	47	26	NA	1.51065	1.20601	NA	0.511688	-0.133314	0.12133	1.48432	2.65452	1.85295	1.04376	1.30976	1.45034	NA	-0.875484	NA	0.023372	NA	NA	NA
ENSG00000279265	AC000123.2	7	8	16	10	12	7	3	7	13	5	17	20	11	14	11	9	10	6	10	12	13	7	13	16	25	17	14	13	NA	NA	0.238506	NA	-0.0607019	-0.156174	-0.202921	0.577808	1.51884	0.933357	0.634844	1.191	0.562768	NA	NA	NA	NA	NA	NA	NA
ENSG00000280347	AC000123.3	38	68	154	105	92	96	58	60	146	98	190	154	107	81	53	52	74	79	62	83	52	36	97	125	133	119	80	58	0.120762	1.48131	0.722818	-0.0756989	0.79504	0.162593	-0.466914	1.53184	1.94471	1.05077	1.17163	1.37712	0.520703	-0.557757	-0.442175	-0.250892	-0.239083	NA	NA	0.781985
ENSG00000226770	AC000124.1	0	0	0	1	0	1	0	2	0	0	0	0	0	1	0	0	0	0	0	0	0	0	0	0	0	0	0	2	NA	NA	NA	NA	NA	NA	NA	NA	NA	NA	NA	NA	NA	NA	NA	NA	NA	NA	NA	NA
ENSG00000230820	AC000362.1	0	0	0	0	0	0	0	0	0	0	0	0	0	0	0	0	0	0	0	0	0	0	0	0	0	0	0	0	NA	NA	NA	NA	NA	NA	NA	NA	NA	NA	NA	NA	NA	NA	NA	NA	NA	NA	NA	NA
ENSG00000224981	AC000367.1	0	0	0	0	0	0	0	0	0	0	0	0	1	0	0	0	0	0	0	0	0	0	0	0	0	0	0	0	NA	NA	NA	NA	NA	NA	NA	NA	NA	NA	NA	NA	NA	NA	NA	NA	NA	NA	NA	NA
ENSG00000241921	AC000372.1	0	0	0	0	0	0	0	0	0	0	0	0	0	0	0	0	0	0	0	0	0	0	0	0	0	0	0	0	NA	NA	NA	NA	NA	NA	NA	NA	NA	NA	NA	NA	NA	NA	NA	NA	NA	NA	NA	NA
ENSG00000227249	AC000374.1	0	0	0	0	0	0	0	0	0	0	0	0	0	0	0	0	0	0	0	0	0	0	0	0	0	0	0	0	NA	NA	NA	NA	NA	NA	NA	NA	NA	NA	NA	NA	NA	NA	NA	NA	NA	NA	NA	NA
ENSG00000278727	AC000403.1	0	1	0	0	0	0	0	0	0	0	0	0	0	3	0	0	0	0	0	0	0	0	0	0	0	0	1	0	NA	NA	NA	NA	NA	NA	NA	NA	NA	NA	NA	NA	NA	NA	NA	NA	NA	NA	NA	NA
ENSG00000274898	AC001226.1	0	0	3	0	1	1	0	0	0	0	0	0	0	1	1	0	1	0	4	2	0	2	0	2	0	0	1	2	NA	NA	NA	NA	NA	NA	NA	NA	NA	NA	NA	NA	NA	NA	NA	NA	NA	NA	NA	NA
ENSG00000283208	AC001226.2	4	7	2	3	5	8	14	7	4	9	12	10	9	5	5	3	1	4	7	4	6	0	2	5	8	4	10	3	NA	NA	0.120038	NA	NA	NA	NA	0.549511	1.24467	0.574848	NA	0.716754	0.852394	NA	NA	NA	NA	NA	NA	NA
ENSG00000272330	AC002044.1	0	0	0	0	1	0	0	0	0	0	0	0	0	0	0	0	0	0	0	0	0	0	0	0	0	0	0	0	NA	NA	NA	NA	NA	NA	NA	NA	NA	NA	NA	NA	NA	NA	NA	NA	NA	NA	NA	NA
ENSG00000279591	AC002044.2	0	0	1	1	0	1	1	1	0	0	0	0	1	0	0	0	0	0	0	2	0	0	0	0	0	0	1	0	NA	NA	NA	NA	NA	NA	NA	NA	NA	NA	NA	NA	NA	NA	NA	NA	NA	NA	NA	NA
ENSG00000280092	AC002044.3	0	0	0	0	0	1	0	0	0	0	0	0	0	0	0	0	0	0	1	1	1	0	0	0	0	0	0	0	NA	NA	NA	NA	NA	NA	NA	NA	NA	NA	NA	NA	NA	NA	NA	NA	NA	NA	NA	NA
ENSG00000213683	AC002056.1	27	19	24	25	20	23	13	25	20	24	8	15	7	11	34	39	27	15	23	26	14	14	18	24	5	13	10	13	NA	0.23784	-0.249962	-0.578394	-0.548773	-0.879985	-1.60456	0.206857	-0.821056	-1.18453	-0.712939	-1.91492	-1.55261	NA	0.128987	NA	NA	NA	NA	NA
ENSG00000254499	AC002056.2	0	0	0	0	1	0	0	0	0	0	1	0	0	0	0	0	0	2	0	0	0	0	0	0	0	0	0	0	NA	NA	NA	NA	NA	NA	NA	NA	NA	NA	NA	NA	NA	NA	NA	NA	NA	NA	NA	NA
ENSG00000273216	AC002059.1	0	2	0	0	0	4	7	1	6	1	14	7	3	7	0	1	0	2	4	3	3	2	5	0	6	5	12	2	NA	NA	NA	NA	NA	NA	NA	NA	3.68349	2.5763	NA	3.55248	3.92957	NA	NA	NA	NA	NA	NA	NA
ENSG00000285697	AC002059.2	2	3	3	1	4	3	5	2	4	2	0	1	3	3	3	3	9	8	5	5	4	5	1	1	0	1	0	2	NA	NA	NA	NA	NA	NA	NA	NA	NA	0.475137	NA	NA	-1.48288	NA	NA	NA	NA	NA	NA	NA
ENSG00000225498	AC002064.1	0	0	1	2	0	0	0	0	2	0	4	0	4	1	0	0	0	4	1	1	2	1	0	0	1	2	4	2	NA	NA	NA	NA	NA	NA	NA	NA	NA	NA	NA	NA	NA	NA	NA	NA	NA	NA	NA	NA
ENSG00000234459	AC002064.2	0	0	2	5	3	0	4	5	1	4	2	1	1	0	0	2	0	3	0	2	5	3	0	1	5	1	1	8	NA	NA	NA	NA	NA	NA	NA	NA	NA	NA	NA	1.63989	2.2173	NA	NA	NA	NA	NA	NA	NA
ENSG00000280440	AC002064.3	0	0	0	0	0	1	0	1	0	0	0	0	0	0	0	0	0	0	0	0	0	0	0	0	0	0	0	0	NA	NA	NA	NA	NA	NA	NA	NA	NA	NA	NA	NA	NA	NA	NA	NA	NA	NA	NA	NA
ENSG00000237813	AC002066.1	4	8	6	6	6	7	7	14	11	5	5	7	9	8	15	12	9	8	13	6	5	14	8	11	9	10	7	1	NA	NA	0.0126632	NA	-0.407357	-0.777635	-0.724434	0.755213	0.239245	0.728607	-0.409304	-0.386313	-1.61022	NA	NA	NA	NA	NA	NA	NA
ENSG00000235639	AC002069.1	0	0	0	0	0	0	0	0	0	0	0	0	0	0	0	0	0	0	0	0	0	0	0	0	0	0	0	0	NA	NA	NA	NA	NA	NA	NA	NA	NA	NA	NA	NA	NA	NA	NA	NA	NA	NA	NA	NA
ENSG00000270812	AC002069.2	0	0	0	0	0	0	0	0	0	0	0	0	0	0	0	0	0	0	0	0	0	0	0	0	0	0	0	0	NA	NA	NA	NA	NA	NA	NA	NA	NA	NA	NA	NA	NA	NA	NA	NA	NA	NA	NA	NA
ENSG00000248636	AC002070.1	0	2	0	0	0	2	0	0	0	0	0	0	0	2	0	0	0	0	3	2	0	0	0	1	0	0	2	1	NA	NA	NA	NA	NA	NA	NA	NA	NA	NA	NA	NA	NA	NA	NA	NA	NA	NA	NA	NA
ENSG00000285090	AC002074.1	0	0	0	0	0	1	0	0	0	0	0	0	0	0	0	0	0	0	0	2	0	0	0	0	0	0	0	0	NA	NA	NA	NA	NA	NA	NA	NA	NA	NA	NA	NA	NA	NA	NA	NA	NA	NA	NA	NA
ENSG00000285964	AC002074.2	0	0	0	0	0	2	0	0	0	0	0	0	0	0	0	0	0	0	0	0	0	0	0	0	0	0	0	0	NA	NA	NA	NA	NA	NA	NA	NA	NA	NA	NA	NA	NA	NA	NA	NA	NA	NA	NA	NA
ENSG00000225898	AC002075.1	0	0	0	0	1	3	0	0	0	0	0	0	0	0	0	0	1	0	0	0	1	0	0	0	0	0	0	1	NA	NA	NA	NA	NA	NA	NA	NA	NA	NA	NA	NA	NA	NA	NA	NA	NA	NA	NA	NA
ENSG00000237729	AC002075.2	0	0	0	1	1	0	1	0	2	1	0	0	2	0	0	0	0	0	0	1	0	1	0	0	0	1	0	0	NA	NA	NA	NA	NA	NA	NA	NA	NA	NA	NA	NA	NA	NA	NA	NA	NA	NA	NA	NA
ENSG00000234695	AC002076.1	0	3	0	1	2	2	1	0	0	0	2	3	0	0	0	0	1	0	2	1	2	1	0	1	0	1	0	0	NA	NA	NA	NA	NA	NA	NA	NA	1.04006	NA	NA	NA	NA	NA	NA	NA	NA	NA	NA	NA
ENSG00000278388	AC002076.2	0	0	0	0	0	0	0	0	0	0	1	0	0	0	0	0	0	0	0	0	0	0	0	0	0	0	0	0	NA	NA	NA	NA	NA	NA	NA	NA	NA	NA	NA	NA	NA	NA	NA	NA	NA	NA	NA	NA
ENSG00000279743	AC002090.1	0	0	0	0	0	0	0	0	0	0	0	0	0	0	0	0	0	0	0	0	0	0	0	0	0	0	0	0	NA	NA	NA	NA	NA	NA	NA	NA	NA	NA	NA	NA	NA	NA	NA	NA	NA	NA	NA	NA
ENSG00000265975	AC002091.1	0	0	0	0	2	0	0	0	0	0	0	0	0	0	0	0	0	0	0	0	0	0	0	0	0	0	0	0	NA	NA	NA	NA	NA	NA	NA	NA	NA	NA	NA	NA	NA	NA	NA	NA	NA	NA	NA	NA
ENSG00000266389	AC002091.2	0	0	0	0	0	0	0	0	0	0	0	0	0	0	0	0	0	0	0	0	0	0	0	0	0	0	0	0	NA	NA	NA	NA	NA	NA	NA	NA	NA	NA	NA	NA	NA	NA	NA	NA	NA	NA	NA	NA
ENSG00000258924	AC002094.1	0	0	0	0	0	0	0	0	0	0	0	0	0	0	0	0	0	0	0	0	0	0	0	0	0	0	1	0	NA	NA	NA	NA	NA	NA	NA	NA	NA	NA	NA	NA	NA	NA	NA	NA	NA	NA	NA	NA
ENSG00000265618	AC002094.2	0	0	0	0	0	0	0	0	0	0	0	0	0	0	0	0	0	0	0	0	0	0	0	0	0	0	0	0	NA	NA	NA	NA	NA	NA	NA	NA	NA	NA	NA	NA	NA	NA	NA	NA	NA	NA	NA	NA
ENSG00000273171	AC002094.3	0	0	0	0	0	0	0	0	0	0	0	0	0	0	0	0	0	0	0	0	0	0	0	0	0	0	0	0	NA	NA	NA	NA	NA	NA	NA	NA	NA	NA	NA	NA	NA	NA	NA	NA	NA	NA	NA	NA
ENSG00000277450	AC002094.4	0	0	0	0	0	0	1	0	1	0	0	0	1	0	0	0	0	0	2	2	0	0	0	0	0	0	2	0	NA	NA	NA	NA	NA	NA	NA	NA	NA	NA	NA	NA	NA	NA	NA	NA	NA	NA	NA	NA
ENSG00000279532	AC002094.5	0	0	1	1	1	0	0	2	0	3	0	1	1	0	0	0	1	0	1	0	0	0	0	1	1	0	0	0	NA	NA	NA	NA	NA	NA	NA	NA	NA	NA	NA	NA	NA	NA	NA	NA	NA	NA	NA	NA
ENSG00000261018	AC002101.1	0	0	0	0	0	0	0	0	0	0	0	0	0	0	0	0	0	0	0	0	0	0	0	0	0	0	0	0	NA	NA	NA	NA	NA	NA	NA	NA	NA	NA	NA	NA	NA	NA	NA	NA	NA	NA	NA	NA
ENSG00000267626	AC002115.1	0	0	2	0	0	0	2	1	0	0	0	0	0	0	1	0	0	0	0	2	2	0	0	0	0	0	0	1	NA	NA	NA	NA	NA	NA	NA	NA	NA	NA	NA	NA	NA	NA	NA	NA	NA	NA	NA	NA
ENSG00000248101	AC002116.1	0	0	0	0	0	0	0	0	0	0	0	0	0	0	0	0	0	0	0	0	0	0	0	0	0	0	0	0	NA	NA	NA	NA	NA	NA	NA	NA	NA	NA	NA	NA	NA	NA	NA	NA	NA	NA	NA	NA
ENSG00000267698	AC002116.2	7	8	9	4	6	5	8	6	7	5	7	11	5	7	7	5	9	11	5	11	7	3	12	7	6	10	9	6	NA	NA	-0.564363	NA	0.998545	0.111329	NA	-0.0168891	0.471738	-0.126727	0.78418	0.538429	0.460165	NA	NA	NA	NA	NA	NA	NA
ENSG00000227979	AC002127.1	0	0	0	0	0	0	0	0	0	0	0	0	0	0	0	0	0	0	0	0	0	0	0	0	0	0	0	0	NA	NA	NA	NA	NA	NA	NA	NA	NA	NA	NA	NA	NA	NA	NA	NA	NA	NA	NA	NA
ENSG00000233420	AC002127.2	0	0	0	0	0	0	0	0	0	0	0	0	0	0	0	0	0	0	0	0	0	0	0	0	0	0	0	0	NA	NA	NA	NA	NA	NA	NA	NA	NA	NA	NA	NA	NA	NA	NA	NA	NA	NA	NA	NA
ENSG00000268947	AC002128.1	7	17	39	15	24	31	16	26	54	28	30	24	48	64	12	7	20	17	18	20	13	24	24	25	28	18	51	43	NA	1.37413	1.09474	0.565779	1.23124	0.718918	0.756836	2.116	1.42949	2.44394	1.47956	1.40687	2.44548	NA	-0.58813	NA	-0.844885	NA	NA	NA
ENSG00000271366	AC002128.2	4	7	43	33	15	35	10	21	64	29	27	28	39	37	17	6	22	14	26	27	20	20	31	30	24	34	43	49	NA	2.97426	2.04359	NA	0.933692	0.939634	0.615656	3.40792	2.55704	3.00196	1.53605	1.47815	2.14852	NA	0.0511821	NA	-0.710937	NA	NA	NA
ENSG00000259242	AC002306.1	1	2	0	1	6	1	4	6	9	0	13	0	8	3	1	7	3	2	4	8	2	1	7	7	4	5	7	2	NA	NA	NA	NA	NA	NA	NA	NA	2.41626	2.10755	0.852624	0.227777	0.251164	NA	NA	NA	NA	NA	NA	NA
ENSG00000235560	AC002310.1	17	11	5	12	21	28	30	27	1	3	7	11	6	8	14	12	15	12	26	36	15	22	6	5	10	7	4	7	NA	-0.576857	0.646956	0.757475	0.312524	0.954352	0.294252	-2.55183	-0.458414	-0.832751	-1.13536	-0.493911	-1.11908	NA	0.279445	NA	NA	NA	NA	NA
ENSG00000239791	AC002310.2	0	0	0	0	0	0	1	0	1	1	0	0	0	0	1	0	2	1	1	2	1	0	2	1	3	0	1	0	NA	NA	NA	NA	NA	NA	NA	NA	NA	NA	NA	NA	NA	NA	NA	NA	NA	NA	NA	NA
ENSG00000260494	AC002310.3	0	0	3	0	4	1	2	1	1	3	0	0	1	1	0	2	1	1	3	5	4	0	2	3	4	0	3	2	NA	NA	NA	NA	NA	NA	NA	NA	NA	NA	NA	NA	1.38769	NA	NA	NA	NA	NA	NA	NA
ENSG00000260869	AC002310.4	0	0	0	0	0	0	0	0	0	0	0	0	0	0	0	0	0	0	0	0	0	0	0	0	0	0	0	0	NA	NA	NA	NA	NA	NA	NA	NA	NA	NA	NA	NA	NA	NA	NA	NA	NA	NA	NA	NA
ENSG00000261459	AC002310.5	0	0	0	0	0	0	0	0	0	0	0	0	0	0	0	0	0	0	3	0	0	0	0	0	0	0	0	0	NA	NA	NA	NA	NA	NA	NA	NA	NA	NA	NA	NA	NA	NA	NA	NA	NA	NA	NA	NA
ENSG00000278922	AC002310.6	28	32	45	42	51	43	44	58	93	87	148	116	101	149	31	29	47	39	60	49	42	44	82	77	131	91	107	107	NA	0.708033	0.531676	0.502697	0.774288	0.572958	0.30508	1.88645	2.36534	2.25323	1.50709	2.00393	1.95932	0.185604	0.152273	-0.068163	-0.269028	NA	NA	NA
ENSG00000261433	AC002347.1	0	2	1	1	4	5	4	1	1	1	3	3	5	6	2	3	0	0	1	4	4	3	0	0	0	3	4	3	NA	NA	NA	NA	NA	NA	NA	NA	1.88707	2.71988	NA	NA	0.597467	NA	NA	NA	NA	NA	NA	NA
ENSG00000263388	AC002347.2	2	1	2	1	3	0	1	1	3	1	1	1	0	0	4	0	2	2	0	2	1	1	1	1	0	0	1	0	NA	NA	NA	NA	NA	NA	NA	NA	NA	NA	NA	NA	NA	NA	NA	NA	NA	NA	NA	NA
ENSG00000278993	AC002350.1	6	15	20	11	30	18	28	20	8	16	13	15	10	21	12	8	16	17	23	25	7	10	27	22	12	18	28	22	NA	0.769724	1.12381	0.991781	0.987083	0.977964	-0.439588	0.519951	0.668314	0.786025	1.40789	0.710826	1.45976	NA	-0.0814481	NA	NA	NA	NA	NA
ENSG00000258240	AC002351.1	2	1	2	1	3	1	1	1	2	0	5	0	0	1	1	2	1	0	0	5	3	0	0	0	0	2	0	0	NA	NA	NA	NA	NA	NA	NA	NA	0.971996	NA	NA	NA	NA	NA	NA	NA	NA	NA	NA	NA
ENSG00000232392	AC002366.1	0	0	0	0	0	0	0	0	0	0	0	0	0	0	0	0	0	0	0	0	0	0	0	0	0	0	0	0	NA	NA	NA	NA	NA	NA	NA	NA	NA	NA	NA	NA	NA	NA	NA	NA	NA	NA	NA	NA
ENSG00000226436	AC002367.1	0	0	2	0	0	0	0	1	0	0	1	0	0	0	0	0	0	0	0	1	0	0	0	0	0	0	0	0	NA	NA	NA	NA	NA	NA	NA	NA	NA	NA	NA	NA	NA	NA	NA	NA	NA	NA	NA	NA
ENSG00000237741	AC002368.1	0	0	0	0	0	0	0	0	0	0	0	0	0	0	0	0	0	0	0	0	0	0	0	0	0	0	0	0	NA	NA	NA	NA	NA	NA	NA	NA	NA	NA	NA	NA	NA	NA	NA	NA	NA	NA	NA	NA
ENSG00000257268	AC002375.1	0	0	0	0	0	0	0	0	0	0	0	0	0	0	0	0	0	0	0	0	0	0	0	0	0	0	0	0	NA	NA	NA	NA	NA	NA	NA	NA	NA	NA	NA	NA	NA	NA	NA	NA	NA	NA	NA	NA
ENSG00000225676	AC002378.1	1	1	6	0	1	5	0	1	1	3	4	4	0	4	7	0	3	6	8	7	3	0	0	4	3	4	3	2	NA	NA	NA	NA	NA	NA	NA	NA	2.21597	NA	NA	0.189499	-0.281137	NA	NA	NA	NA	NA	NA	NA
ENSG00000228341	AC002381.1	0	0	0	0	0	0	0	0	0	0	0	2	0	0	0	0	1	0	2	0	1	0	0	1	0	0	0	0	NA	NA	NA	NA	NA	NA	NA	NA	NA	NA	NA	NA	NA	NA	NA	NA	NA	NA	NA	NA
ENSG00000227863	AC002383.1	0	0	0	0	0	0	0	0	0	0	0	0	0	0	0	0	0	0	0	0	0	0	0	0	0	0	0	0	NA	NA	NA	NA	NA	NA	NA	NA	NA	NA	NA	NA	NA	NA	NA	NA	NA	NA	NA	NA
ENSG00000230941	AC002386.1	0	0	0	0	0	0	0	0	0	0	0	0	0	0	0	0	0	0	0	0	0	0	0	0	0	0	0	0	NA	NA	NA	NA	NA	NA	NA	NA	NA	NA	NA	NA	NA	NA	NA	NA	NA	NA	NA	NA
ENSG00000267049	AC002398.1	7	1	2	2	7	10	2	10	6	6	6	1	0	1	5	3	2	6	3	6	8	7	10	7	5	13	1	3	NA	NA	0.876049	NA	NA	NA	NA	0.802464	-0.0210943	-2.89373	1.20959	1.29723	-0.869803	NA	NA	NA	NA	NA	NA	NA
ENSG00000267328	AC002398.2	0	0	0	0	0	0	0	0	0	0	0	0	0	0	0	0	0	0	0	0	0	0	0	0	0	0	0	0	NA	NA	NA	NA	NA	NA	NA	NA	NA	NA	NA	NA	NA	NA	NA	NA	NA	NA	NA	NA
ENSG00000261528	AC002400.1	0	2	11	5	2	1	4	2	13	3	12	7	4	5	0	3	2	2	0	5	3	1	3	7	9	4	5	4	NA	NA	NA	NA	NA	NA	NA	3.38452	3.53733	2.43446	NA	2.17432	1.64992	NA	NA	NA	NA	NA	NA	NA
ENSG00000236472	AC002401.1	3	4	1	0	1	0	2	0	0	0	4	0	2	0	3	0	0	6	0	2	0	0	1	3	1	0	1	2	NA	NA	NA	NA	NA	NA	NA	NA	-0.529738	-1.57788	NA	NA	NA	NA	NA	NA	NA	NA	NA	NA
ENSG00000250282	AC002401.2	3	2	2	1	0	4	1	1	2	2	1	2	3	5	0	0	2	2	4	3	4	2	1	4	0	2	1	0	NA	NA	NA	NA	NA	NA	NA	NA	-0.560832	0.847091	NA	NA	NA	NA	NA	NA	NA	NA	NA	NA
ENSG00000275025	AC002401.3	1	0	3	3	0	1	1	1	4	7	2	4	1	5	0	0	0	0	3	1	3	1	7	4	2	2	2	4	NA	NA	NA	NA	NA	NA	NA	NA	NA	2.71707	NA	NA	NA	NA	NA	NA	NA	NA	NA	NA
ENSG00000276851	AC002401.4	4	3	1	5	0	1	5	6	1	4	1	0	5	7	0	1	1	0	4	3	2	6	8	2	0	4	2	4	NA	NA	NA	NA	NA	NA	NA	NA	-2.58961	0.954138	NA	NA	2.66872	NA	NA	NA	NA	NA	NA	NA
ENSG00000283638	AC002407.1	0	0	0	0	0	0	0	0	0	0	0	0	0	0	0	0	0	0	0	0	0	0	0	0	0	0	0	0	NA	NA	NA	NA	NA	NA	NA	NA	NA	NA	NA	NA	NA	NA	NA	NA	NA	NA	NA	NA
ENSG00000253927	AC002428.1	0	0	0	0	0	0	0	0	0	0	0	0	0	0	0	0	0	0	0	0	0	0	0	0	0	0	0	0	NA	NA	NA	NA	NA	NA	NA	NA	NA	NA	NA	NA	NA	NA	NA	NA	NA	NA	NA	NA
ENSG00000254239	AC002428.2	0	0	0	0	0	0	0	0	0	0	0	0	0	0	0	0	0	0	0	0	0	0	0	0	0	0	0	0	NA	NA	NA	NA	NA	NA	NA	NA	NA	NA	NA	NA	NA	NA	NA	NA	NA	NA	NA	NA
ENSG00000231153	AC002429.1	0	0	0	0	0	0	0	0	0	0	0	0	0	0	0	0	0	0	0	0	1	0	1	0	0	0	1	0	NA	NA	NA	NA	NA	NA	NA	NA	NA	NA	NA	NA	NA	NA	NA	NA	NA	NA	NA	NA
ENSG00000236197	AC002429.2	0	0	1	0	0	1	1	0	2	0	1	0	0	4	0	0	0	0	1	2	2	0	0	0	0	1	0	0	NA	NA	NA	NA	NA	NA	NA	NA	NA	NA	NA	NA	NA	NA	NA	NA	NA	NA	NA	NA
ENSG00000231170	AC002451.1	0	0	0	0	0	0	0	0	0	0	0	0	2	0	0	0	0	0	1	1	0	0	0	0	0	0	0	0	NA	NA	NA	NA	NA	NA	NA	NA	NA	NA	NA	NA	NA	NA	NA	NA	NA	NA	NA	NA
ENSG00000279525	AC002451.2	0	0	0	0	0	0	0	0	0	0	0	0	2	1	0	0	0	0	1	2	0	0	0	0	0	0	0	0	NA	NA	NA	NA	NA	NA	NA	NA	NA	NA	NA	NA	NA	NA	NA	NA	NA	NA	NA	NA
ENSG00000237819	AC002454.1	0	0	0	1	0	0	0	0	0	0	1	0	0	0	2	0	3	1	5	0	3	1	0	0	1	0	0	0	NA	NA	NA	NA	NA	NA	NA	NA	NA	NA	NA	NA	NA	NA	NA	NA	NA	NA	NA	NA
ENSG00000223969	AC002456.1	0	0	0	0	1	0	1	0	0	0	1	0	2	0	0	0	0	0	0	1	0	0	0	1	0	0	3	0	NA	NA	NA	NA	NA	NA	NA	NA	NA	NA	NA	NA	NA	NA	NA	NA	NA	NA	NA	NA
ENSG00000251154	AC002456.2	0	0	0	0	0	0	0	0	0	0	0	0	0	0	0	0	0	0	0	0	0	0	0	0	0	0	0	0	NA	NA	NA	NA	NA	NA	NA	NA	NA	NA	NA	NA	NA	NA	NA	NA	NA	NA	NA	NA
ENSG00000249317	AC002460.1	0	0	0	0	0	0	0	0	0	0	0	0	0	0	0	0	0	0	0	0	0	0	0	0	0	0	0	0	NA	NA	NA	NA	NA	NA	NA	NA	NA	NA	NA	NA	NA	NA	NA	NA	NA	NA	NA	NA
ENSG00000223646	AC002463.1	0	0	0	0	0	0	0	0	1	0	0	0	0	0	0	0	0	1	0	0	0	2	0	0	0	0	0	0	NA	NA	NA	NA	NA	NA	NA	NA	NA	NA	NA	NA	NA	NA	NA	NA	NA	NA	NA	NA
ENSG00000260188	AC002464.1	0	0	0	0	0	0	0	0	0	0	0	0	0	0	0	0	0	0	0	0	0	0	0	0	0	0	0	0	NA	NA	NA	NA	NA	NA	NA	NA	NA	NA	NA	NA	NA	NA	NA	NA	NA	NA	NA	NA
ENSG00000238202	AC002465.1	0	0	0	0	0	0	0	0	0	0	0	0	0	0	0	0	0	0	0	0	0	0	0	0	0	0	0	0	NA	NA	NA	NA	NA	NA	NA	NA	NA	NA	NA	NA	NA	NA	NA	NA	NA	NA	NA	NA
ENSG00000241764	AC002467.1	17	14	21	25	41	49	22	31	29	26	24	38	22	12	21	15	19	32	51	54	39	42	24	18	28	19	25	29	NA	0.725661	1.39423	0.493248	0.76268	1.25757	0.964131	1.11305	1.19278	0.325067	0.337943	0.510231	0.716682	NA	0.166093	0.791975	NA	NA	NA	NA
ENSG00000272829	AC002470.1	2	2	1	3	4	7	5	2	4	1	0	1	0	0	0	1	1	1	4	3	4	5	1	1	1	0	0	0	NA	NA	NA	NA	NA	NA	NA	NA	NA	NA	NA	NA	NA	NA	NA	NA	NA	NA	NA	NA
ENSG00000285314	AC002470.2	0	0	1	1	0	2	0	0	0	0	2	1	0	0	0	0	0	0	0	0	1	0	1	3	0	0	0	0	NA	NA	NA	NA	NA	NA	NA	NA	NA	NA	NA	NA	NA	NA	NA	NA	NA	NA	NA	NA
ENSG00000226872	AC002472.1	0	0	0	0	0	0	0	0	0	0	0	0	0	0	0	0	0	0	0	0	0	0	0	0	0	0	0	0	NA	NA	NA	NA	NA	NA	NA	NA	NA	NA	NA	NA	NA	NA	NA	NA	NA	NA	NA	NA
ENSG00000284060	AC002472.2	0	0	0	0	0	0	0	0	0	0	0	0	0	0	0	0	0	0	0	0	0	0	0	0	0	0	0	0	NA	NA	NA	NA	NA	NA	NA	NA	NA	NA	NA	NA	NA	NA	NA	NA	NA	NA	NA	NA
ENSG00000284130	AC002472.3	0	0	1	0	0	0	0	2	0	0	0	0	0	0	0	0	1	1	0	8	0	2	1	2	3	0	0	0	NA	NA	NA	NA	NA	NA	NA	NA	NA	NA	NA	NA	NA	NA	NA	NA	NA	NA	NA	NA
ENSG00000284665	AC002472.4	0	0	0	0	0	0	0	0	0	0	0	0	0	0	0	0	0	0	0	0	0	0	0	0	0	0	0	0	NA	NA	NA	NA	NA	NA	NA	NA	NA	NA	NA	NA	NA	NA	NA	NA	NA	NA	NA	NA
ENSG00000232759	AC002480.1	0	0	0	0	0	0	0	0	0	0	0	0	0	0	0	0	0	0	0	0	0	0	0	0	0	0	0	0	NA	NA	NA	NA	NA	NA	NA	NA	NA	NA	NA	NA	NA	NA	NA	NA	NA	NA	NA	NA
ENSG00000232949	AC002480.2	0	0	0	0	0	0	0	0	0	0	0	0	0	0	0	0	0	0	0	0	0	0	0	0	0	0	0	0	NA	NA	NA	NA	NA	NA	NA	NA	NA	NA	NA	NA	NA	NA	NA	NA	NA	NA	NA	NA
ENSG00000223866	AC002486.1	0	0	0	0	0	0	0	0	0	0	0	0	0	0	0	0	0	0	0	0	0	0	0	0	0	0	0	0	NA	NA	NA	NA	NA	NA	NA	NA	NA	NA	NA	NA	NA	NA	NA	NA	NA	NA	NA	NA
ENSG00000231525	AC002486.2	0	0	0	0	0	0	0	0	0	0	0	0	0	0	0	0	0	0	0	0	0	0	0	0	0	0	0	0	NA	NA	NA	NA	NA	NA	NA	NA	NA	NA	NA	NA	NA	NA	NA	NA	NA	NA	NA	NA
ENSG00000270425	AC002487.1	0	0	0	0	0	0	0	0	0	0	0	0	0	0	0	0	0	0	0	0	0	0	0	0	0	0	0	0	NA	NA	NA	NA	NA	NA	NA	NA	NA	NA	NA	NA	NA	NA	NA	NA	NA	NA	NA	NA
ENSG00000214111	AC002504.1	0	0	0	0	0	0	0	0	0	0	0	0	0	0	0	0	0	0	0	0	0	0	0	0	0	0	0	0	NA	NA	NA	NA	NA	NA	NA	NA	NA	NA	NA	NA	NA	NA	NA	NA	NA	NA	NA	NA
ENSG00000232680	AC002511.1	0	0	0	0	0	0	0	0	0	1	0	0	0	0	0	0	0	0	0	0	0	0	0	0	0	0	0	0	NA	NA	NA	NA	NA	NA	NA	NA	NA	NA	NA	NA	NA	NA	NA	NA	NA	NA	NA	NA
ENSG00000233214	AC002511.2	0	0	0	0	0	0	0	0	0	0	0	0	0	0	0	0	0	0	0	0	0	0	0	0	0	0	0	0	NA	NA	NA	NA	NA	NA	NA	NA	NA	NA	NA	NA	NA	NA	NA	NA	NA	NA	NA	NA
ENSG00000283479	AC002511.3	0	0	0	0	0	0	0	0	0	0	0	0	0	0	0	0	0	0	0	0	0	0	0	0	0	0	0	0	NA	NA	NA	NA	NA	NA	NA	NA	NA	NA	NA	NA	NA	NA	NA	NA	NA	NA	NA	NA
ENSG00000259810	AC002519.1	0	0	4	1	0	3	0	1	3	2	1	1	8	2	0	0	0	0	3	3	0	0	1	4	4	2	0	0	NA	NA	NA	NA	NA	NA	NA	NA	NA	4.9789	NA	NA	NA	NA	NA	NA	NA	NA	NA	NA
ENSG00000261457	AC002519.2	0	0	0	0	0	0	0	0	0	0	0	0	0	0	0	0	0	0	1	0	0	0	0	1	0	0	0	0	NA	NA	NA	NA	NA	NA	NA	NA	NA	NA	NA	NA	NA	NA	NA	NA	NA	NA	NA	NA
ENSG00000233247	AC002524.1	26	46	42	42	35	49	32	40	29	28	31	35	44	34	38	26	34	27	25	36	29	26	34	26	34	31	13	37	NA	0.416935	0.107236	-0.240016	0.196914	-0.360775	-0.420005	-0.0134657	0.113889	0.339397	0.0236669	0.148995	-0.231434	-0.259275	-0.520117	-0.210841	-0.0109437	NA	NA	NA
ENSG00000279314	AC002525.1	3	7	1	2	1	2	2	1	2	1	1	0	1	0	0	3	0	0	3	10	5	0	0	1	1	3	1	0	NA	NA	NA	NA	NA	NA	NA	NA	-3.04534	-3.07667	NA	NA	NA	NA	NA	NA	NA	NA	NA	NA
ENSG00000279067	AC002540.1	1	0	0	0	0	0	0	0	2	1	0	0	0	0	1	0	0	2	0	0	0	0	0	0	1	0	0	1	NA	NA	NA	NA	NA	NA	NA	NA	NA	NA	NA	NA	NA	NA	NA	NA	NA	NA	NA	NA
ENSG00000227532	AC002542.1	0	0	0	0	0	0	0	0	0	0	0	0	0	0	0	0	0	0	0	0	0	0	0	0	0	0	0	0	NA	NA	NA	NA	NA	NA	NA	NA	NA	NA	NA	NA	NA	NA	NA	NA	NA	NA	NA	NA
ENSG00000235945	AC002543.1	3	3	7	3	6	8	1	11	9	9	9	2	11	6	3	3	4	4	3	5	10	1	5	7	8	8	4	2	NA	NA	NA	NA	NA	NA	NA	1.87961	1.12279	1.70543	NA	1.52845	0.129433	NA	NA	NA	NA	NA	NA	NA
ENSG00000267184	AC002545.1	0	0	1	0	0	0	0	2	0	0	0	1	0	1	0	0	0	0	0	0	0	0	0	1	0	2	0	0	NA	NA	NA	NA	NA	NA	NA	NA	NA	NA	NA	NA	NA	NA	NA	NA	NA	NA	NA	NA
ENSG00000267653	AC002546.1	0	0	0	0	0	0	0	0	0	0	0	0	0	0	0	0	0	0	0	0	0	0	0	0	0	0	0	0	NA	NA	NA	NA	NA	NA	NA	NA	NA	NA	NA	NA	NA	NA	NA	NA	NA	NA	NA	NA
ENSG00000261312	AC002550.1	0	0	1	2	0	1	0	0	1	1	0	1	0	0	1	0	1	0	0	1	1	0	0	0	0	0	0	0	NA	NA	NA	NA	NA	NA	NA	NA	NA	NA	NA	NA	NA	NA	NA	NA	NA	NA	NA	NA
ENSG00000276571	AC002550.2	3	5	3	4	5	13	4	8	2	3	4	3	3	5	5	3	1	0	8	4	3	4	6	1	4	3	2	0	NA	NA	1.02685	NA	NA	NA	NA	NA	0.0537421	0.210627	NA	-0.0609907	-1.84088	NA	NA	NA	NA	NA	NA	NA
ENSG00000261736	AC002551.1	0	0	0	0	2	2	1	0	3	1	0	1	2	2	2	0	0	1	3	0	1	0	1	0	2	1	0	0	NA	NA	NA	NA	NA	NA	NA	NA	NA	NA	NA	NA	NA	NA	NA	NA	NA	NA	NA	NA
ENSG00000227782	AC002553.1	8	4	21	16	17	16	7	15	23	11	38	39	54	52	7	7	7	12	12	16	16	15	22	28	24	31	59	53	NA	1.76112	1.30575	NA	0.689225	0.696609	0.931793	1.77894	2.8752	3.32175	1.9282	2.08713	3.12517	NA	NA	NA	NA	NA	NA	NA
ENSG00000275413	AC002553.2	6	8	10	9	10	7	12	8	10	14	18	17	36	22	4	5	9	14	8	19	11	10	10	22	20	24	18	20	NA	NA	0.178065	NA	1.5966	1.2602	1.00072	1.0794	1.55094	2.26335	1.90202	2.39733	2.1939	NA	NA	NA	NA	NA	NA	NA
ENSG00000239291	AC002558.1	7	4	10	1	2	12	6	6	6	7	14	14	16	23	7	2	13	2	12	3	3	4	5	6	13	4	13	11	NA	NA	0.133272	NA	NA	0.512791	NA	0.503468	1.53864	1.99458	0.422063	1.07156	1.57402	NA	NA	NA	NA	NA	NA	NA
ENSG00000261872	AC002558.2	1	1	3	2	7	7	2	2	10	4	10	2	10	8	0	1	0	1	1	4	3	0	4	8	3	2	15	9	NA	NA	NA	NA	NA	NA	NA	NA	2.83873	3.37017	NA	NA	4.70344	NA	NA	NA	NA	NA	NA	NA
ENSG00000262265	AC002558.3	4	10	13	4	11	20	14	20	16	13	35	16	37	27	12	8	8	4	6	13	13	5	6	12	10	11	18	30	NA	NA	1.03286	NA	-0.467335	-0.37398	-0.344436	1.38919	2.13782	2.42363	-0.0561732	0.197386	1.39198	NA	NA	NA	NA	NA	NA	NA
ENSG00000255692	AC002563.1	1	9	3	4	3	0	1	0	5	2	2	2	0	0	2	2	2	2	4	2	1	1	1	3	0	2	2	0	NA	NA	NA	NA	NA	NA	NA	NA	-1.01842	-4.48141	NA	NA	NA	NA	NA	NA	NA	NA	NA	NA
ENSG00000267005	AC002984.1	1	1	2	1	0	2	0	0	0	1	2	3	0	3	0	0	0	0	0	1	0	2	1	0	0	2	1	1	NA	NA	NA	NA	NA	NA	NA	NA	NA	NA	NA	NA	NA	NA	NA	NA	NA	NA	NA	NA
ENSG00000268193	AC002985.1	0	0	0	0	0	0	0	0	0	0	0	0	0	0	0	0	0	0	0	0	0	0	0	0	0	0	0	0	NA	NA	NA	NA	NA	NA	NA	NA	NA	NA	NA	NA	NA	NA	NA	NA	NA	NA	NA	NA
ENSG00000257767	AC002996.1	0	0	0	0	0	0	1	0	0	0	0	0	0	0	0	0	0	0	0	0	0	0	0	0	0	0	1	1	NA	NA	NA	NA	NA	NA	NA	NA	NA	NA	NA	NA	NA	NA	NA	NA	NA	NA	NA	NA
ENSG00000235461	AC003001.1	0	0	0	0	0	0	0	0	0	0	0	0	0	0	0	0	0	0	0	0	0	0	0	0	0	0	0	0	NA	NA	NA	NA	NA	NA	NA	NA	NA	NA	NA	NA	NA	NA	NA	NA	NA	NA	NA	NA
ENSG00000276391	AC003001.2	0	0	0	0	0	0	0	0	0	0	0	1	0	2	0	0	0	0	0	1	0	0	0	0	0	0	0	0	NA	NA	NA	NA	NA	NA	NA	NA	NA	NA	NA	NA	NA	NA	NA	NA	NA	NA	NA	NA
ENSG00000268133	AC003002.1	0	0	0	0	0	0	0	0	0	0	0	0	0	0	0	0	0	0	0	0	0	0	0	0	0	0	0	0	NA	NA	NA	NA	NA	NA	NA	NA	NA	NA	NA	NA	NA	NA	NA	NA	NA	NA	NA	NA
ENSG00000268533	AC003002.2	0	0	0	6	0	4	2	0	0	8	1	2	2	6	2	0	0	1	4	1	3	0	1	4	0	2	2	1	NA	NA	NA	NA	NA	NA	NA	NA	NA	4.62372	NA	NA	NA	NA	NA	NA	NA	NA	NA	NA
ENSG00000269533	AC003002.3	1	0	7	3	2	8	0	4	0	4	0	1	0	3	0	0	2	4	3	4	0	2	5	1	1	3	1	3	NA	NA	NA	NA	NA	NA	NA	NA	NA	NA	NA	NA	NA	NA	NA	NA	NA	NA	NA	NA
ENSG00000268107	AC003005.1	0	0	0	0	0	0	0	0	0	0	0	0	0	0	0	0	0	0	0	0	0	1	0	0	0	0	0	0	NA	NA	NA	NA	NA	NA	NA	NA	NA	NA	NA	NA	NA	NA	NA	NA	NA	NA	NA	NA
ENSG00000268266	AC003005.2	0	0	1	1	4	1	0	0	1	0	0	1	0	0	2	0	0	0	0	0	4	0	0	0	1	0	0	0	NA	NA	NA	NA	NA	NA	NA	NA	NA	NA	NA	NA	NA	NA	NA	NA	NA	NA	NA	NA
ENSG00000269026	AC003006.1	0	0	0	2	0	0	0	0	0	0	1	4	0	0	0	0	0	0	0	0	0	0	0	0	0	1	0	1	NA	NA	NA	NA	NA	NA	NA	NA	NA	NA	NA	NA	NA	NA	NA	NA	NA	NA	NA	NA
ENSG00000262011	AC003009.1	0	0	0	0	0	0	0	0	0	0	0	0	0	0	0	0	0	0	0	0	0	0	0	0	0	0	0	0	NA	NA	NA	NA	NA	NA	NA	NA	NA	NA	NA	NA	NA	NA	NA	NA	NA	NA	NA	NA
ENSG00000212663	AC003035.1	0	0	0	0	2	2	0	1	0	0	0	0	0	0	0	0	0	0	1	1	0	0	0	0	1	1	0	0	NA	NA	NA	NA	NA	NA	NA	NA	NA	NA	NA	NA	NA	NA	NA	NA	NA	NA	NA	NA
ENSG00000233535	AC003035.2	0	0	0	0	1	0	0	0	0	0	0	0	0	2	0	0	0	0	0	0	0	0	0	0	0	2	0	0	NA	NA	NA	NA	NA	NA	NA	NA	NA	NA	NA	NA	NA	NA	NA	NA	NA	NA	NA	NA
ENSG00000267211	AC003043.1	0	0	2	0	2	1	0	0	0	0	0	0	0	0	0	0	0	0	0	0	3	0	0	0	0	0	2	0	NA	NA	NA	NA	NA	NA	NA	NA	NA	NA	NA	NA	NA	NA	NA	NA	NA	NA	NA	NA
ENSG00000285486	AC003043.2	1	0	1	0	0	0	1	0	1	3	9	5	3	4	0	1	0	0	1	0	2	3	1	0	4	3	4	2	NA	NA	NA	NA	NA	NA	NA	NA	4.01466	2.9605	NA	2.89321	2.68554	NA	NA	NA	NA	NA	NA	NA
ENSG00000214684	AC003045.1	0	0	0	0	0	0	0	0	0	0	0	0	0	0	0	0	0	0	0	0	0	0	0	0	0	0	0	0	NA	NA	NA	NA	NA	NA	NA	NA	NA	NA	NA	NA	NA	NA	NA	NA	NA	NA	NA	NA
ENSG00000267344	AC003070.1	17	6	4	4	30	40	33	49	5	8	3	6	5	8	6	12	6	5	20	28	21	12	6	4	3	4	4	3	NA	NA	1.4239	1.52088	NA	1.08898	0.641605	-0.591452	-1.20912	-0.685082	-0.768991	-1.27674	-1.26363	NA	-0.60381	NA	NA	NA	NA	NA
ENSG00000267446	AC003070.2	0	0	0	0	0	1	0	0	1	0	0	0	1	0	0	0	0	0	1	0	0	0	0	0	0	2	5	3	NA	NA	NA	NA	NA	NA	NA	NA	NA	NA	NA	NA	4.57268	NA	NA	NA	NA	NA	NA	NA
ENSG00000285757	AC003070.7	0	0	0	0	0	0	0	0	0	0	0	0	0	0	0	0	0	0	0	0	0	0	0	0	0	0	0	0	NA	NA	NA	NA	NA	NA	NA	NA	NA	NA	NA	NA	NA	NA	NA	NA	NA	NA	NA	NA
ENSG00000225971	AC003071.1	0	0	0	0	0	0	0	0	0	0	0	0	0	0	0	0	0	0	0	0	0	0	0	0	0	0	0	0	NA	NA	NA	NA	NA	NA	NA	NA	NA	NA	NA	NA	NA	NA	NA	NA	NA	NA	NA	NA
ENSG00000226573	AC003071.2	0	0	0	0	0	0	0	0	0	0	0	0	0	0	0	0	0	0	0	0	0	0	0	0	0	0	0	0	NA	NA	NA	NA	NA	NA	NA	NA	NA	NA	NA	NA	NA	NA	NA	NA	NA	NA	NA	NA
ENSG00000250318	AC003072.1	9	14	7	12	29	32	25	32	9	6	15	19	28	32	14	19	7	19	24	23	27	40	11	11	23	27	32	37	NA	NA	1.29343	1.06035	-0.109212	0.204437	0.791347	-0.294059	0.792902	1.59383	-0.50028	0.701407	1.17494	NA	-0.432699	0.404613	NA	NA	NA	NA
ENSG00000234358	AC003080.1	1	0	0	0	1	0	0	0	0	0	0	0	0	0	0	0	0	0	0	1	0	0	0	0	0	0	0	0	NA	NA	NA	NA	NA	NA	NA	NA	NA	NA	NA	NA	NA	NA	NA	NA	NA	NA	NA	NA
ENSG00000234826	AC003084.1	0	1	0	0	0	0	0	0	0	0	1	0	0	0	0	0	0	0	0	0	0	0	0	0	0	0	0	0	NA	NA	NA	NA	NA	NA	NA	NA	NA	NA	NA	NA	NA	NA	NA	NA	NA	NA	NA	NA
ENSG00000227930	AC003087.1	0	0	0	0	0	0	0	0	0	0	0	0	0	0	0	0	0	0	0	0	0	0	0	0	0	0	0	0	NA	NA	NA	NA	NA	NA	NA	NA	NA	NA	NA	NA	NA	NA	NA	NA	NA	NA	NA	NA
ENSG00000236453	AC003092.1	0	0	0	0	0	0	0	0	0	0	0	0	0	0	0	0	0	0	0	0	0	0	0	0	0	0	0	0	NA	NA	NA	NA	NA	NA	NA	NA	NA	NA	NA	NA	NA	NA	NA	NA	NA	NA	NA	NA
ENSG00000236938	AC003092.2	0	0	0	0	0	0	0	0	0	0	0	2	1	0	0	0	0	0	0	2	0	0	0	0	0	0	0	0	NA	NA	NA	NA	NA	NA	NA	NA	NA	NA	NA	NA	NA	NA	NA	NA	NA	NA	NA	NA
ENSG00000267604	AC003098.1	0	0	0	0	0	0	0	0	0	0	0	0	0	0	0	0	0	0	0	1	0	0	0	0	0	0	0	0	NA	NA	NA	NA	NA	NA	NA	NA	NA	NA	NA	NA	NA	NA	NA	NA	NA	NA	NA	NA
ENSG00000228768	AC003101.1	0	0	0	0	0	0	0	2	1	0	0	0	0	0	0	0	0	0	1	0	0	0	0	0	0	0	0	0	NA	NA	NA	NA	NA	NA	NA	NA	NA	NA	NA	NA	NA	NA	NA	NA	NA	NA	NA	NA
ENSG00000278546	AC003101.2	1	0	2	0	0	0	2	0	0	0	0	0	0	0	0	1	0	0	0	0	0	0	0	0	0	0	0	0	NA	NA	NA	NA	NA	NA	NA	NA	NA	NA	NA	NA	NA	NA	NA	NA	NA	NA	NA	NA
ENSG00000278977	AC003101.3	0	0	0	0	0	0	0	0	0	0	0	0	0	0	0	0	0	0	0	0	0	0	0	0	0	0	0	0	NA	NA	NA	NA	NA	NA	NA	NA	NA	NA	NA	NA	NA	NA	NA	NA	NA	NA	NA	NA
ENSG00000260793	AC003102.1	9	6	7	9	20	25	24	44	8	3	3	2	1	9	6	14	2	8	20	17	31	28	7	6	5	4	4	3	NA	NA	1.43136	1.88191	-0.786065	0.568334	1.32113	-0.162339	-1.38594	-0.434177	-0.552493	-1.0702	-1.421	NA	-0.3312	-0.00956487	NA	NA	NA	NA
ENSG00000237994	AC003659.1	0	0	0	0	0	1	0	0	0	0	0	0	0	0	0	0	0	0	0	0	0	0	0	0	0	0	0	0	NA	NA	NA	NA	NA	NA	NA	NA	NA	NA	NA	NA	NA	NA	NA	NA	NA	NA	NA	NA
ENSG00000227042	AC003666.1	0	0	0	0	0	0	0	0	0	0	0	0	0	0	0	0	0	0	0	0	0	0	0	0	0	0	0	0	NA	NA	NA	NA	NA	NA	NA	NA	NA	NA	NA	NA	NA	NA	NA	NA	NA	NA	NA	NA
ENSG00000237539	AC003669.1	0	0	0	0	0	0	0	0	0	0	0	0	0	0	0	0	0	0	0	0	0	0	0	0	0	0	0	0	NA	NA	NA	NA	NA	NA	NA	NA	NA	NA	NA	NA	NA	NA	NA	NA	NA	NA	NA	NA
ENSG00000279159	AC003681.1	54	55	104	94	179	179	145	156	243	119	270	153	261	260	54	55	93	83	134	124	92	87	156	168	221	202	209	220	0.106112	1.02742	1.58857	1.20813	0.942951	0.948822	0.499512	2.03879	2.18792	2.45296	1.66679	2.06967	2.09842	0.0319995	-0.531853	-0.58012	-0.264302	-0.0453465	NA	0.799261
ENSG00000268392	AC003682.1	0	2	0	0	2	2	0	1	0	0	0	0	0	2	1	1	0	0	0	0	1	1	0	0	0	0	1	2	NA	NA	NA	NA	NA	NA	NA	NA	NA	NA	NA	NA	NA	NA	NA	NA	NA	NA	NA	NA
ENSG00000228543	AC003684.1	0	0	0	0	0	0	0	0	0	0	0	0	0	0	0	0	0	0	0	0	0	0	0	0	0	0	0	0	NA	NA	NA	NA	NA	NA	NA	NA	NA	NA	NA	NA	NA	NA	NA	NA	NA	NA	NA	NA
ENSG00000229012	AC003685.1	0	0	0	0	0	0	0	0	0	0	0	0	0	0	0	0	0	0	0	0	0	0	0	0	0	0	0	0	NA	NA	NA	NA	NA	NA	NA	NA	NA	NA	NA	NA	NA	NA	NA	NA	NA	NA	NA	NA
ENSG00000231619	AC003685.2	0	0	0	0	0	0	0	0	0	0	0	0	0	0	0	0	0	0	0	0	0	0	0	0	0	0	0	0	NA	NA	NA	NA	NA	NA	NA	NA	NA	NA	NA	NA	NA	NA	NA	NA	NA	NA	NA	NA
ENSG00000257807	AC003686.1	0	0	0	0	0	0	0	0	0	0	0	1	1	0	0	0	0	0	0	0	0	0	0	0	0	0	0	0	NA	NA	NA	NA	NA	NA	NA	NA	NA	NA	NA	NA	NA	NA	NA	NA	NA	NA	NA	NA
ENSG00000264598	AC003687.1	0	0	0	0	0	0	0	0	0	0	0	0	0	0	0	0	0	0	0	0	0	0	0	0	0	0	0	0	NA	NA	NA	NA	NA	NA	NA	NA	NA	NA	NA	NA	NA	NA	NA	NA	NA	NA	NA	NA
ENSG00000262302	AC003688.1	0	0	0	0	0	0	0	0	0	0	0	0	0	0	0	0	0	0	0	0	0	0	0	0	0	0	0	0	NA	NA	NA	NA	NA	NA	NA	NA	NA	NA	NA	NA	NA	NA	NA	NA	NA	NA	NA	NA
ENSG00000263342	AC003688.2	0	0	0	0	0	0	0	0	0	0	0	0	0	1	0	0	0	0	0	0	0	0	0	0	0	0	0	0	NA	NA	NA	NA	NA	NA	NA	NA	NA	NA	NA	NA	NA	NA	NA	NA	NA	NA	NA	NA
ENSG00000285785	AC003950.1	0	0	0	0	0	0	0	0	0	0	0	0	0	0	0	0	0	0	1	1	0	0	0	0	0	0	0	0	NA	NA	NA	NA	NA	NA	NA	NA	NA	NA	NA	NA	NA	NA	NA	NA	NA	NA	NA	NA
ENSG00000268564	AC003956.1	3	8	9	12	4	5	9	8	7	1	14	10	1	4	8	14	10	7	8	11	5	2	5	6	1	6	2	10	NA	NA	NA	NA	-0.138946	-0.536165	-1.88327	NA	1.39131	-0.912077	-0.928992	-1.56445	-0.788471	NA	NA	NA	NA	NA	NA	NA
ENSG00000279825	AC003957.1	0	1	0	0	0	1	0	0	0	0	1	0	0	3	1	0	1	0	4	1	0	1	0	1	0	0	0	0	NA	NA	NA	NA	NA	NA	NA	NA	NA	NA	NA	NA	NA	NA	NA	NA	NA	NA	NA	NA
ENSG00000108516	AC003958.1	0	0	0	0	0	0	0	0	0	0	0	0	0	0	0	0	0	0	0	0	0	0	0	0	0	0	0	0	NA	NA	NA	NA	NA	NA	NA	NA	NA	NA	NA	NA	NA	NA	NA	NA	NA	NA	NA	NA
ENSG00000234859	AC003958.2	3	1	0	2	5	3	1	1	0	0	1	2	2	0	7	6	4	5	3	8	0	0	1	3	0	1	1	0	NA	NA	NA	NA	NA	-0.55405	NA	NA	NA	NA	NA	-3.58294	-3.56663	NA	NA	NA	NA	NA	NA	NA
ENSG00000263280	AC003965.1	4	0	10	10	13	10	5	6	6	5	6	10	4	8	3	6	6	6	16	14	11	13	2	10	6	4	8	6	NA	NA	2.3365	NA	NA	1.42557	1.17693	NA	2.11824	1.686	0.454575	0.241813	0.740649	NA	NA	NA	NA	NA	NA	NA
ENSG00000263325	AC003965.2	5	1	3	3	6	9	10	28	6	6	10	5	6	5	7	3	6	2	18	16	9	15	2	4	7	7	8	15	NA	NA	NA	NA	NA	1.49721	1.06753	1.23019	1.49495	1.01175	NA	0.626381	1.34212	NA	NA	NA	NA	NA	NA	NA
ENSG00000269199	AC003973.1	0	0	0	0	0	0	0	0	0	0	0	0	0	0	0	0	0	0	0	0	0	0	0	0	0	0	0	0	NA	NA	NA	NA	NA	NA	NA	NA	NA	NA	NA	NA	NA	NA	NA	NA	NA	NA	NA	NA
ENSG00000269504	AC003973.2	0	0	0	0	0	0	0	0	0	0	0	0	0	0	0	0	0	0	0	0	0	0	0	0	0	0	0	0	NA	NA	NA	NA	NA	NA	NA	NA	NA	NA	NA	NA	NA	NA	NA	NA	NA	NA	NA	NA
ENSG00000279377	AC003973.3	0	0	0	0	0	0	0	0	0	0	0	0	0	0	0	0	0	0	0	0	0	0	0	0	0	0	0	0	NA	NA	NA	NA	NA	NA	NA	NA	NA	NA	NA	NA	NA	NA	NA	NA	NA	NA	NA	NA
ENSG00000197462	AC003975.1	0	0	0	0	0	0	0	0	0	0	0	1	0	0	0	0	0	1	0	0	0	0	0	0	0	0	0	0	NA	NA	NA	NA	NA	NA	NA	NA	NA	NA	NA	NA	NA	NA	NA	NA	NA	NA	NA	NA
ENSG00000256695	AC003982.1	0	0	0	0	0	0	0	1	0	0	0	0	0	0	0	0	0	0	0	0	0	0	0	0	0	0	0	0	NA	NA	NA	NA	NA	NA	NA	NA	NA	NA	NA	NA	NA	NA	NA	NA	NA	NA	NA	NA
ENSG00000235139	AC003984.1	0	0	0	0	0	0	0	0	0	0	0	0	0	0	0	0	0	0	0	0	0	0	0	0	0	0	0	0	NA	NA	NA	NA	NA	NA	NA	NA	NA	NA	NA	NA	NA	NA	NA	NA	NA	NA	NA	NA
ENSG00000233824	AC003985.1	0	0	0	0	0	0	0	0	0	0	0	0	0	0	0	0	0	0	0	0	0	0	0	0	0	0	0	0	NA	NA	NA	NA	NA	NA	NA	NA	NA	NA	NA	NA	NA	NA	NA	NA	NA	NA	NA	NA
ENSG00000260951	AC003985.2	0	0	0	0	0	0	0	0	0	0	0	0	0	0	0	0	0	0	0	0	0	0	0	0	0	0	0	0	NA	NA	NA	NA	NA	NA	NA	NA	NA	NA	NA	NA	NA	NA	NA	NA	NA	NA	NA	NA
ENSG00000229533	AC003986.1	0	0	0	0	0	0	0	0	0	0	0	0	0	0	0	0	0	0	0	0	0	0	0	0	0	0	0	0	NA	NA	NA	NA	NA	NA	NA	NA	NA	NA	NA	NA	NA	NA	NA	NA	NA	NA	NA	NA
ENSG00000232821	AC003986.2	0	2	0	0	0	2	0	0	0	0	0	0	0	0	0	0	0	1	0	0	0	0	0	0	0	0	0	0	NA	NA	NA	NA	NA	NA	NA	NA	NA	NA	NA	NA	NA	NA	NA	NA	NA	NA	NA	NA
ENSG00000236536	AC003986.3	0	0	0	0	0	0	0	0	0	0	0	0	0	0	0	0	0	0	0	0	0	0	0	0	0	0	0	0	NA	NA	NA	NA	NA	NA	NA	NA	NA	NA	NA	NA	NA	NA	NA	NA	NA	NA	NA	NA
ENSG00000234223	AC003988.1	0	0	0	0	1	0	0	0	0	0	3	1	6	4	0	0	0	0	1	2	0	0	0	0	5	0	1	1	NA	NA	NA	NA	NA	NA	NA	NA	NA	4.96684	NA	NA	NA	NA	NA	NA	NA	NA	NA	NA
ENSG00000227948	AC003989.1	0	0	1	0	0	0	0	0	0	0	0	0	0	0	1	0	0	0	3	0	1	0	0	0	0	0	0	0	NA	NA	NA	NA	NA	NA	NA	NA	NA	NA	NA	NA	NA	NA	NA	NA	NA	NA	NA	NA
ENSG00000243621	AC003989.2	0	0	0	0	0	0	0	0	1	0	0	0	0	0	0	0	0	0	0	0	0	1	0	0	0	0	0	0	NA	NA	NA	NA	NA	NA	NA	NA	NA	NA	NA	NA	NA	NA	NA	NA	NA	NA	NA	NA
ENSG00000228113	AC003991.1	1	0	0	0	0	2	1	3	4	0	1	0	1	0	0	3	1	0	1	3	3	1	1	3	1	1	0	0	NA	NA	NA	NA	NA	NA	NA	NA	NA	NA	NA	NA	NA	NA	NA	NA	NA	NA	NA	NA
ENSG00000254003	AC003991.2	0	3	0	0	1	1	1	0	0	2	0	0	1	0	0	0	0	0	4	2	0	1	0	1	0	2	0	0	NA	NA	NA	NA	NA	NA	NA	NA	NA	NA	NA	NA	NA	NA	NA	NA	NA	NA	NA	NA
ENSG00000282859	AC003992.1	0	0	0	0	0	0	0	0	0	0	0	0	0	0	0	0	0	0	0	0	0	0	0	0	0	0	0	0	NA	NA	NA	NA	NA	NA	NA	NA	NA	NA	NA	NA	NA	NA	NA	NA	NA	NA	NA	NA
ENSG00000237903	AC004000.1	2	2	1	1	2	5	3	2	1	0	1	0	0	0	0	0	3	3	7	2	2	0	3	0	0	0	0	1	NA	NA	NA	NA	NA	NA	NA	NA	NA	NA	NA	NA	NA	NA	NA	NA	NA	NA	NA	NA
ENSG00000270317	AC004004.1	0	0	0	0	0	0	0	0	0	0	0	0	0	0	0	0	0	0	0	0	0	0	0	0	0	0	0	0	NA	NA	NA	NA	NA	NA	NA	NA	NA	NA	NA	NA	NA	NA	NA	NA	NA	NA	NA	NA
ENSG00000228711	AC004006.1	0	0	0	0	0	0	0	0	0	0	0	0	0	0	0	0	0	0	0	0	0	0	0	0	0	0	0	0	NA	NA	NA	NA	NA	NA	NA	NA	NA	NA	NA	NA	NA	NA	NA	NA	NA	NA	NA	NA
ENSG00000224322	AC004009.1	0	0	0	0	0	0	0	0	0	0	0	0	0	0	0	0	0	0	0	0	0	0	0	0	0	0	0	0	NA	NA	NA	NA	NA	NA	NA	NA	NA	NA	NA	NA	NA	NA	NA	NA	NA	NA	NA	NA
ENSG00000279429	AC004009.2	0	0	0	0	0	0	0	0	0	0	0	0	0	0	0	0	0	0	0	0	0	0	0	0	0	0	0	0	NA	NA	NA	NA	NA	NA	NA	NA	NA	NA	NA	NA	NA	NA	NA	NA	NA	NA	NA	NA
ENSG00000279655	AC004009.3	0	0	0	0	0	0	0	0	0	0	0	0	0	0	0	0	0	0	0	0	0	0	0	0	0	0	0	0	NA	NA	NA	NA	NA	NA	NA	NA	NA	NA	NA	NA	NA	NA	NA	NA	NA	NA	NA	NA
ENSG00000233942	AC004012.1	4	10	1	0	19	13	5	7	4	3	6	15	5	4	5	6	2	2	11	11	8	6	1	1	2	4	4	4	NA	NA	1.11779	NA	NA	0.69821	0.128364	-0.65507	0.818533	-0.398227	NA	-0.770358	-0.344282	NA	NA	NA	NA	NA	NA	NA
ENSG00000229603	AC004014.1	0	0	0	0	0	0	0	0	0	0	0	0	0	0	0	0	0	0	0	0	0	0	0	0	0	0	0	0	NA	NA	NA	NA	NA	NA	NA	NA	NA	NA	NA	NA	NA	NA	NA	NA	NA	NA	NA	NA
ENSG00000279043	AC004014.2	0	0	0	0	0	0	0	0	0	0	0	0	0	0	0	0	0	0	0	0	0	0	0	0	0	0	0	0	NA	NA	NA	NA	NA	NA	NA	NA	NA	NA	NA	NA	NA	NA	NA	NA	NA	NA	NA	NA
ENSG00000228751	AC004022.1	1	0	0	0	1	5	0	1	0	0	0	1	1	1	1	0	0	0	0	1	0	0	1	0	0	2	0	1	NA	NA	NA	NA	NA	NA	NA	NA	NA	NA	NA	NA	NA	NA	NA	NA	NA	NA	NA	NA
ENSG00000237160	AC004022.2	0	0	0	0	0	0	0	0	0	0	0	0	0	0	0	0	0	0	0	0	1	0	0	0	2	0	0	0	NA	NA	NA	NA	NA	NA	NA	NA	NA	NA	NA	NA	NA	NA	NA	NA	NA	NA	NA	NA
ENSG00000261462	AC004023.1	1	2	1	0	5	5	1	3	0	0	1	1	0	0	3	1	0	1	2	2	4	3	0	2	0	0	0	2	NA	NA	NA	NA	NA	NA	NA	NA	NA	NA	NA	NA	NA	NA	NA	NA	NA	NA	NA	NA
ENSG00000257624	AC004024.1	0	0	2	0	0	1	0	0	0	0	0	0	0	0	0	0	0	0	0	1	0	0	0	0	0	0	0	0	NA	NA	NA	NA	NA	NA	NA	NA	NA	NA	NA	NA	NA	NA	NA	NA	NA	NA	NA	NA
ENSG00000262482	AC004034.1	7	7	6	5	16	15	22	28	2	3	1	2	1	3	18	6	3	4	14	12	10	23	3	2	8	8	2	4	NA	NA	1.02102	1.57047	NA	-0.139466	0.271392	NA	-2.02306	-1.62582	-2.11932	-0.433787	-1.8449	NA	NA	NA	NA	NA	NA	NA
ENSG00000230612	AC004039.1	10	4	7	5	13	29	3	9	3	1	7	6	16	9	6	6	6	10	24	12	11	13	7	4	4	7	4	8	NA	NA	1.3875	NA	NA	1.3077	0.782372	NA	0.0661776	0.999249	-0.0164992	-0.0141327	0.114298	NA	NA	NA	NA	NA	NA	NA
ENSG00000251170	AC004052.1	0	0	0	0	0	0	0	0	0	0	0	0	0	0	0	0	0	0	0	0	0	0	0	0	0	0	0	0	NA	NA	NA	NA	NA	NA	NA	NA	NA	NA	NA	NA	NA	NA	NA	NA	NA	NA	NA	NA
ENSG00000248242	AC004053.1	0	0	0	0	0	0	0	0	0	0	0	0	0	0	0	0	0	0	0	0	0	0	0	0	0	0	0	0	NA	NA	NA	NA	NA	NA	NA	NA	NA	NA	NA	NA	NA	NA	NA	NA	NA	NA	NA	NA
ENSG00000248984	AC004054.1	0	0	0	0	0	0	0	0	0	0	0	0	0	0	0	0	0	0	0	0	0	0	0	0	0	0	0	0	NA	NA	NA	NA	NA	NA	NA	NA	NA	NA	NA	NA	NA	NA	NA	NA	NA	NA	NA	NA
ENSG00000196656	AC004057.1	124	105	433	192	131	309	173	126	380	403	526	449	120	449	177	221	114	108	179	191	489	518	127	205	735	382	413	442	0.902285	1.59787	0.767509	0.136993	-0.599622	-0.412222	1.11433	2.05882	2.30203	1.47528	-0.18617	1.59243	1.21663	-1.28929	-0.28	1.90317	-1.33742	0.16788	0.619423	0.00132668
ENSG00000251312	AC004062.1	0	0	0	0	0	0	0	0	0	0	0	0	0	0	0	0	0	0	0	0	0	0	0	0	0	0	0	0	NA	NA	NA	NA	NA	NA	NA	NA	NA	NA	NA	NA	NA	NA	NA	NA	NA	NA	NA	NA
ENSG00000250670	AC004063.1	0	0	0	0	0	0	0	0	0	0	0	0	0	0	0	0	0	0	0	0	0	0	0	0	0	0	0	0	NA	NA	NA	NA	NA	NA	NA	NA	NA	NA	NA	NA	NA	NA	NA	NA	NA	NA	NA	NA
ENSG00000216425	AC004066.1	0	0	0	0	0	0	0	0	0	0	0	0	0	0	0	0	0	0	0	0	0	0	0	0	0	0	0	0	NA	NA	NA	NA	NA	NA	NA	NA	NA	NA	NA	NA	NA	NA	NA	NA	NA	NA	NA	NA
ENSG00000250522	AC004066.2	0	0	0	0	0	0	0	0	0	0	0	0	0	0	0	0	0	0	0	0	0	0	0	0	0	0	0	0	NA	NA	NA	NA	NA	NA	NA	NA	NA	NA	NA	NA	NA	NA	NA	NA	NA	NA	NA	NA
ENSG00000273447	AC004067.1	2	5	4	1	9	4	1	16	3	5	2	2	3	3	3	7	5	4	2	3	6	7	4	2	3	1	4	3	NA	NA	NA	NA	NA	NA	NA	NA	-0.548244	0.0127938	NA	-1.23862	-0.418969	NA	NA	NA	NA	NA	NA	NA
ENSG00000251259	AC004069.1	1	5	2	3	6	8	4	2	4	3	5	7	3	12	4	1	5	0	4	6	4	0	2	8	6	14	8	10	NA	NA	NA	NA	NA	NA	NA	NA	1.26845	1.55686	NA	2.14597	2.00208	NA	NA	NA	NA	NA	NA	NA
ENSG00000251473	AC004069.2	0	0	0	0	0	0	0	0	0	0	1	0	0	0	0	0	0	0	0	0	0	0	0	0	0	0	0	0	NA	NA	NA	NA	NA	NA	NA	NA	NA	NA	NA	NA	NA	NA	NA	NA	NA	NA	NA	NA
ENSG00000237014	AC004074.1	0	0	0	0	0	0	0	0	0	0	0	0	0	0	0	0	0	0	0	0	0	0	0	0	0	0	0	0	NA	NA	NA	NA	NA	NA	NA	NA	NA	NA	NA	NA	NA	NA	NA	NA	NA	NA	NA	NA
ENSG00000268163	AC004076.1	0	0	1	1	1	0	0	1	0	0	1	1	2	1	0	0	1	2	1	1	0	0	1	3	0	0	2	1	NA	NA	NA	NA	NA	NA	NA	NA	NA	NA	NA	NA	NA	NA	NA	NA	NA	NA	NA	NA
ENSG00000276449	AC004076.2	7	18	9	12	8	12	14	16	6	14	12	10	6	8	4	3	7	8	3	15	7	5	16	13	16	12	9	5	NA	-0.0373792	-0.421737	0.0422628	NA	1.03926	NA	0.00625375	0.0802606	-0.601928	2.16156	2.12237	1.13837	NA	NA	NA	NA	NA	NA	NA
ENSG00000253308	AC004080.1	0	3	0	0	0	1	0	0	2	0	0	1	0	0	1	4	0	0	3	0	0	0	1	0	0	0	0	0	NA	NA	NA	NA	NA	NA	NA	NA	NA	NA	NA	NA	NA	NA	NA	NA	NA	NA	NA	NA
ENSG00000253508	AC004080.2	10	5	0	2	5	7	1	6	1	0	1	4	1	4	2	4	1	0	3	9	4	3	4	0	3	0	4	4	NA	NA	-0.497875	NA	NA	NA	NA	NA	-1.43585	-1.44094	NA	-0.909404	0.514535	NA	NA	NA	NA	NA	NA	NA
ENSG00000257184	AC004080.3	0	0	0	0	0	0	0	0	0	0	0	0	0	0	0	0	0	0	0	0	0	0	0	0	0	0	0	0	NA	NA	NA	NA	NA	NA	NA	NA	NA	NA	NA	NA	NA	NA	NA	NA	NA	NA	NA	NA
ENSG00000270182	AC004080.4	0	0	0	0	0	0	0	0	0	2	0	0	0	0	0	0	2	0	0	1	1	0	0	0	0	0	0	0	NA	NA	NA	NA	NA	NA	NA	NA	NA	NA	NA	NA	NA	NA	NA	NA	NA	NA	NA	NA
ENSG00000272801	AC004080.5	0	0	0	0	0	0	0	0	0	0	0	0	0	0	0	0	0	0	0	0	0	0	0	0	0	0	0	0	NA	NA	NA	NA	NA	NA	NA	NA	NA	NA	NA	NA	NA	NA	NA	NA	NA	NA	NA	NA
ENSG00000273433	AC004080.6	0	0	0	0	0	0	0	0	0	0	0	0	0	0	0	0	0	0	0	0	0	0	0	0	0	0	0	0	NA	NA	NA	NA	NA	NA	NA	NA	NA	NA	NA	NA	NA	NA	NA	NA	NA	NA	NA	NA
ENSG00000226851	AC004112.1	0	0	1	1	3	0	3	6	0	3	8	3	6	4	2	0	0	0	2	0	4	3	4	3	11	4	6	3	NA	NA	NA	NA	NA	NA	NA	NA	5.14526	4.96684	NA	3.06948	2.355	NA	NA	NA	NA	NA	NA	NA
ENSG00000213798	AC004129.1	0	0	0	0	0	0	0	0	0	0	0	0	0	0	0	0	0	0	0	0	0	0	0	0	0	0	0	0	NA	NA	NA	NA	NA	NA	NA	NA	NA	NA	NA	NA	NA	NA	NA	NA	NA	NA	NA	NA
ENSG00000234406	AC004129.2	0	1	0	0	0	0	0	0	0	0	0	0	0	0	0	0	0	0	0	0	0	0	0	0	0	0	0	0	NA	NA	NA	NA	NA	NA	NA	NA	NA	NA	NA	NA	NA	NA	NA	NA	NA	NA	NA	NA
ENSG00000285716	AC004129.3	0	0	0	0	0	0	0	0	0	0	0	0	0	0	0	0	0	0	0	0	0	0	0	0	0	0	0	0	NA	NA	NA	NA	NA	NA	NA	NA	NA	NA	NA	NA	NA	NA	NA	NA	NA	NA	NA	NA
ENSG00000271133	AC004130.1	3	1	1	0	2	2	1	1	1	0	5	1	0	0	4	1	1	5	0	3	1	1	2	0	3	1	3	0	NA	NA	NA	NA	NA	NA	NA	NA	0.785764	NA	NA	-0.162	-0.547013	NA	NA	NA	NA	NA	NA	NA
ENSG00000267592	AC004134.1	0	0	2	2	0	3	1	1	4	8	3	0	3	12	0	1	1	0	0	3	2	1	2	0	4	6	5	1	NA	NA	NA	NA	NA	NA	NA	NA	NA	5.52748	NA	3.41191	2.69296	NA	NA	NA	NA	NA	NA	NA
ENSG00000263485	AC004147.1	0	0	0	0	0	0	0	0	0	0	0	0	0	0	0	0	0	0	0	0	0	0	0	0	0	0	0	0	NA	NA	NA	NA	NA	NA	NA	NA	NA	NA	NA	NA	NA	NA	NA	NA	NA	NA	NA	NA
ENSG00000263571	AC004147.2	0	0	0	0	0	0	0	0	0	0	0	0	0	0	0	0	0	0	0	0	0	0	0	0	0	0	0	0	NA	NA	NA	NA	NA	NA	NA	NA	NA	NA	NA	NA	NA	NA	NA	NA	NA	NA	NA	NA
ENSG00000264791	AC004147.3	0	0	0	0	0	0	0	0	0	0	0	0	0	0	0	0	0	0	0	0	0	0	0	0	0	0	0	0	NA	NA	NA	NA	NA	NA	NA	NA	NA	NA	NA	NA	NA	NA	NA	NA	NA	NA	NA	NA
ENSG00000265356	AC004147.4	0	0	0	0	0	0	0	0	0	0	0	0	0	0	0	0	0	0	0	0	0	0	0	0	0	0	0	0	NA	NA	NA	NA	NA	NA	NA	NA	NA	NA	NA	NA	NA	NA	NA	NA	NA	NA	NA	NA
ENSG00000265775	AC004147.5	0	0	0	0	0	0	0	0	0	0	0	0	0	0	0	0	0	0	0	0	0	0	0	0	0	0	0	0	NA	NA	NA	NA	NA	NA	NA	NA	NA	NA	NA	NA	NA	NA	NA	NA	NA	NA	NA	NA
ENSG00000262099	AC004148.1	0	0	2	0	0	1	0	0	0	1	0	1	0	0	0	1	0	0	0	0	1	0	0	0	0	0	0	0	NA	NA	NA	NA	NA	NA	NA	NA	NA	NA	NA	NA	NA	NA	NA	NA	NA	NA	NA	NA
ENSG00000263272	AC004148.2	21	33	61	62	83	104	112	123	47	38	88	111	76	74	49	35	53	46	77	63	74	78	52	68	73	81	86	59	NA	1.37477	1.67283	1.87951	0.501032	0.457894	0.650404	0.973886	2.10903	1.6871	0.616635	0.998523	0.925677	-0.111407	-0.465149	-0.459361	0.397869	NA	NA	NA
ENSG00000267666	AC004156.1	5	4	5	0	12	13	17	20	2	1	3	2	1	1	2	6	2	1	23	29	18	8	1	5	7	3	0	2	NA	NA	1.33347	NA	NA	2.37512	1.46304	NA	-0.637571	-1.9892	NA	0.400988	-1.93574	NA	NA	NA	NA	NA	NA	NA
ENSG00000260664	AC004158.1	0	0	1	0	5	0	1	3	1	0	1	0	1	0	1	1	0	0	3	1	0	0	0	0	2	3	0	0	NA	NA	NA	NA	NA	NA	NA	NA	NA	NA	NA	NA	NA	NA	NA	NA	NA	NA	NA	NA
ENSG00000230333	AC004160.1	0	0	0	0	2	0	1	0	0	0	0	1	1	0	0	0	0	0	0	2	0	0	0	0	0	0	1	4	NA	NA	NA	NA	NA	NA	NA	NA	NA	NA	NA	NA	NA	NA	NA	NA	NA	NA	NA	NA
ENSG00000230435	AC004160.2	0	0	0	0	0	0	0	0	0	0	0	0	0	0	1	0	0	1	0	1	0	0	0	0	0	0	0	0	NA	NA	NA	NA	NA	NA	NA	NA	NA	NA	NA	NA	NA	NA	NA	NA	NA	NA	NA	NA
ENSG00000257494	AC004217.1	1	0	1	0	0	1	1	0	0	0	0	0	0	0	1	0	0	0	0	0	2	0	0	2	0	0	0	1	NA	NA	NA	NA	NA	NA	NA	NA	NA	NA	NA	NA	NA	NA	NA	NA	NA	NA	NA	NA
ENSG00000257658	AC004217.2	0	0	1	0	0	1	1	0	1	0	1	0	0	0	0	0	1	0	0	0	0	0	0	1	1	0	0	0	NA	NA	NA	NA	NA	NA	NA	NA	NA	NA	NA	NA	NA	NA	NA	NA	NA	NA	NA	NA
ENSG00000267778	AC004221.1	6	10	10	4	16	16	18	27	5	8	6	2	2	1	9	2	9	5	9	7	13	20	7	11	1	4	4	5	NA	NA	0.893777	1.23729	NA	0.296924	1.40478	0.0126304	-0.736191	-2.18986	0.841224	-0.976938	-0.122863	NA	NA	NA	NA	NA	NA	NA
ENSG00000243423	AC004223.1	0	1	0	0	2	1	2	1	1	1	0	1	10	4	1	0	0	1	1	1	0	0	8	0	1	2	10	0	NA	NA	NA	NA	NA	NA	NA	NA	NA	4.03489	NA	NA	3.48918	NA	NA	NA	NA	NA	NA	NA
ENSG00000267457	AC004223.2	3	0	2	0	2	4	3	3	3	3	5	6	7	2	0	0	2	4	0	1	1	3	0	2	0	2	5	3	NA	NA	NA	NA	NA	NA	NA	NA	2.00189	1.71283	NA	NA	4.57268	NA	NA	NA	NA	NA	NA	NA
ENSG00000273687	AC004223.3	3	1	2	2	5	5	7	6	5	8	10	7	5	7	0	3	0	0	4	4	2	3	3	8	7	4	7	10	NA	NA	NA	NA	NA	NA	NA	NA	2.27486	1.73533	NA	1.93029	2.57079	NA	NA	NA	NA	NA	NA	NA
ENSG00000240311	AC004224.1	1	0	0	0	0	1	0	0	0	0	2	0	2	1	0	0	0	0	0	0	3	2	0	1	0	1	1	2	NA	NA	NA	NA	NA	NA	NA	NA	NA	NA	NA	NA	NA	NA	NA	NA	NA	NA	NA	NA
ENSG00000263212	AC004224.2	0	0	0	0	0	0	0	0	0	0	0	0	1	0	0	0	1	0	0	0	0	0	0	0	0	0	0	0	NA	NA	NA	NA	NA	NA	NA	NA	NA	NA	NA	NA	NA	NA	NA	NA	NA	NA	NA	NA
ENSG00000234477	AC004231.1	0	4	8	7	6	3	4	10	6	4	3	3	0	1	5	3	3	4	9	7	1	5	5	2	1	2	1	2	NA	NA	NA	NA	NA	0.727287	NA	NA	0.901292	NA	NA	-1.28445	-1.28081	NA	NA	NA	NA	NA	NA	NA
ENSG00000265359	AC004231.3	0	0	0	1	2	0	0	0	0	0	0	0	0	2	0	0	0	0	0	0	0	0	0	0	0	0	0	1	NA	NA	NA	NA	NA	NA	NA	NA	NA	NA	NA	NA	NA	NA	NA	NA	NA	NA	NA	NA
ENSG00000262554	AC004232.1	0	0	0	0	0	0	0	0	0	0	0	0	0	0	0	0	0	0	0	0	0	0	0	0	0	0	0	0	NA	NA	NA	NA	NA	NA	NA	NA	NA	NA	NA	NA	NA	NA	NA	NA	NA	NA	NA	NA
ENSG00000262899	AC004232.2	0	0	0	0	0	0	0	0	0	0	0	0	0	0	0	0	0	0	0	0	0	0	0	0	0	0	0	0	NA	NA	NA	NA	NA	NA	NA	NA	NA	NA	NA	NA	NA	NA	NA	NA	NA	NA	NA	NA
ENSG00000279031	AC004232.3	3	6	5	7	1	3	3	11	4	0	0	1	0	2	7	7	0	2	3	5	4	4	4	5	0	2	1	1	NA	NA	NA	NA	NA	-1.11545	NA	NA	-2.93226	-1.96274	-0.546057	-2.6982	-2.68608	NA	NA	NA	NA	NA	NA	NA
ENSG00000262362	AC004233.1	0	0	0	0	1	0	0	0	1	0	1	0	1	1	1	0	0	0	1	0	0	0	1	0	0	0	2	0	NA	NA	NA	NA	NA	NA	NA	NA	NA	NA	NA	NA	NA	NA	NA	NA	NA	NA	NA	NA
ENSG00000270168	AC004233.2	14	17	13	9	10	16	24	28	15	5	13	11	2	0	10	9	7	19	12	13	27	21	7	12	6	7	10	3	NA	-0.320588	-0.391361	0.492029	0.702435	0.101397	1.12743	-0.313246	-0.141753	-3.73978	0.0880376	-0.431357	-0.409974	NA	NA	NA	NA	NA	NA	NA
ENSG00000272079	AC004233.3	7	4	4	1	2	7	2	1	2	4	3	1	6	3	1	3	3	2	1	2	0	3	4	2	2	5	5	5	NA	NA	NA	NA	NA	NA	NA	NA	-1.25483	-0.114491	NA	0.884945	1.41415	NA	NA	NA	NA	NA	NA	NA
ENSG00000274367	AC004233.4	0	1	1	4	1	3	4	1	0	0	1	0	0	3	0	0	3	0	1	6	1	2	0	0	0	0	0	1	NA	NA	NA	NA	NA	NA	NA	NA	NA	NA	NA	NA	NA	NA	NA	NA	NA	NA	NA	NA
ENSG00000257433	AC004241.1	6	4	8	5	15	11	4	10	3	8	3	10	2	2	2	5	7	7	9	17	11	7	2	3	4	5	4	7	NA	NA	1.24603	NA	NA	1.55574	1.12495	0.394309	0.543336	-1.14974	NA	0.444863	0.739083	NA	NA	NA	NA	NA	NA	NA
ENSG00000274902	AC004241.2	0	1	0	1	2	9	2	1	3	5	1	3	5	5	0	2	2	1	8	5	7	0	2	0	6	4	2	2	NA	NA	NA	NA	NA	NA	NA	NA	NA	3.53917	NA	2.38435	NA	NA	NA	NA	NA	NA	NA	NA
ENSG00000276390	AC004241.3	19	26	23	27	16	32	28	15	11	27	7	11	3	6	23	21	13	23	21	23	17	9	16	29	5	6	5	0	NA	0.333992	-0.0472555	-0.278041	-0.037897	-0.295372	-0.966257	0.0515614	-1.10239	-2.11975	0.118532	-1.88448	-2.99827	NA	-0.164754	NA	NA	NA	NA	NA
ENSG00000277173	AC004241.4	1	0	0	4	2	4	1	3	2	1	0	0	1	0	0	0	3	0	0	1	0	1	0	3	1	3	1	2	NA	NA	NA	NA	NA	NA	NA	NA	NA	NA	NA	NA	NA	NA	NA	NA	NA	NA	NA	NA
ENSG00000280054	AC004241.5	0	3	4	4	14	8	15	8	3	4	11	6	2	8	0	2	3	1	8	7	2	3	2	6	11	1	6	2	NA	NA	2.83559	NA	NA	NA	NA	NA	2.80861	1.99668	NA	2.65021	2.07978	NA	NA	NA	NA	NA	NA	NA
ENSG00000263990	AC004253.1	3	8	18	14	14	13	11	23	22	10	12	8	18	14	9	7	13	5	14	7	7	10	13	17	10	6	15	14	NA	1.74687	1.2098	NA	0.435154	0.122135	-0.123418	1.88946	1.13113	1.77585	1.0057	0.122922	0.989275	NA	NA	NA	NA	NA	NA	NA
ENSG00000265046	AC004253.2	0	0	0	0	0	0	0	0	0	0	0	0	0	0	0	0	0	0	0	0	0	0	0	0	0	0	0	0	NA	NA	NA	NA	NA	NA	NA	NA	NA	NA	NA	NA	NA	NA	NA	NA	NA	NA	NA	NA
ENSG00000269635	AC004257.1	0	0	0	0	0	0	0	0	1	0	1	1	0	0	0	0	0	0	0	1	0	0	0	0	2	3	1	0	NA	NA	NA	NA	NA	NA	NA	NA	NA	NA	NA	NA	NA	NA	NA	NA	NA	NA	NA	NA
ENSG00000275936	AC004263.1	1	1	2	2	8	1	3	6	11	4	5	9	11	7	8	1	2	0	8	12	0	2	8	6	13	9	11	3	NA	NA	NA	NA	NA	0.898605	NA	NA	3.0085	3.37341	0.797339	1.4554	0.828973	NA	NA	NA	NA	NA	NA	NA
ENSG00000268812	AC004264.1	10	28	26	19	18	24	20	37	9	3	9	8	16	16	23	35	23	23	30	26	74	60	6	11	12	10	11	14	NA	0.459075	0.051477	0.344051	-0.0985356	-0.359064	0.980674	-1.30054	-0.891933	-0.00695153	-1.70282	-1.3022	-1.11094	NA	0.368103	1.42807	NA	NA	NA	NA
ENSG00000279699	AC004264.2	7	0	3	3	7	6	4	8	10	10	12	14	17	37	3	0	6	1	2	2	10	9	5	5	10	9	25	23	NA	NA	NA	NA	NA	NA	NA	1.71386	2.01593	3.02549	NA	2.82662	4.15511	NA	NA	NA	NA	NA	NA	NA
ENSG00000260510	AC004381.1	0	0	0	0	2	0	2	0	1	0	0	0	0	0	2	0	0	1	0	3	1	1	0	0	0	1	0	0	NA	NA	NA	NA	NA	NA	NA	NA	NA	NA	NA	NA	NA	NA	NA	NA	NA	NA	NA	NA
ENSG00000283399	AC004381.2	3	2	0	0	1	2	1	1	0	1	7	3	4	4	0	0	0	2	1	5	2	0	1	3	0	3	0	3	NA	NA	NA	NA	NA	NA	NA	NA	1.2175	0.854068	NA	NA	NA	NA	NA	NA	NA	NA	NA	NA
ENSG00000285303	AC004381.3	0	0	0	0	0	1	0	0	0	0	0	1	1	1	0	0	0	0	0	0	2	0	0	0	0	0	1	0	NA	NA	NA	NA	NA	NA	NA	NA	NA	NA	NA	NA	NA	NA	NA	NA	NA	NA	NA	NA
ENSG00000226107	AC004383.1	2	1	7	2	4	5	2	2	2	4	3	1	1	10	5	0	1	3	2	6	2	3	4	3	2	0	3	1	NA	NA	NA	NA	NA	NA	NA	NA	NA	2.01885	NA	NA	-0.111845	NA	NA	NA	NA	NA	NA	NA
ENSG00000213269	AC004386.1	0	0	0	0	0	0	0	0	0	0	0	0	0	0	0	0	0	0	0	0	0	0	0	0	0	0	0	0	NA	NA	NA	NA	NA	NA	NA	NA	NA	NA	NA	NA	NA	NA	NA	NA	NA	NA	NA	NA
ENSG00000226515	AC004386.2	0	0	0	0	0	0	0	0	0	0	0	0	0	0	0	0	0	0	0	0	0	0	0	0	0	0	0	0	NA	NA	NA	NA	NA	NA	NA	NA	NA	NA	NA	NA	NA	NA	NA	NA	NA	NA	NA	NA
ENSG00000266101	AC004408.1	0	0	0	1	0	0	0	0	2	0	0	0	0	0	0	0	0	0	0	0	1	0	0	0	1	1	0	1	NA	NA	NA	NA	NA	NA	NA	NA	NA	NA	NA	NA	NA	NA	NA	NA	NA	NA	NA	NA
ENSG00000280177	AC004408.2	0	0	0	0	0	0	0	0	0	0	0	0	1	0	0	0	0	0	0	0	0	0	2	0	0	0	1	0	NA	NA	NA	NA	NA	NA	NA	NA	NA	NA	NA	NA	NA	NA	NA	NA	NA	NA	NA	NA
ENSG00000236414	AC004415.1	0	0	0	0	0	0	0	0	0	0	0	0	0	0	0	0	0	0	0	0	0	0	0	0	0	0	0	0	NA	NA	NA	NA	NA	NA	NA	NA	NA	NA	NA	NA	NA	NA	NA	NA	NA	NA	NA	NA
ENSG00000231477	AC004448.1	0	0	0	0	0	0	0	0	0	0	0	0	0	2	0	0	0	0	0	0	0	0	0	0	0	0	0	0	NA	NA	NA	NA	NA	NA	NA	NA	NA	NA	NA	NA	NA	NA	NA	NA	NA	NA	NA	NA
ENSG00000235979	AC004448.2	0	0	0	0	3	0	0	3	3	1	2	4	8	8	1	0	0	0	3	0	2	0	0	0	5	0	5	13	NA	NA	NA	NA	NA	NA	NA	NA	NA	5.63891	NA	NA	4.29433	NA	NA	NA	NA	NA	NA	NA
ENSG00000265126	AC004448.3	0	0	0	0	0	0	0	0	0	0	0	0	0	0	0	0	0	0	0	0	0	0	0	0	0	0	0	0	NA	NA	NA	NA	NA	NA	NA	NA	NA	NA	NA	NA	NA	NA	NA	NA	NA	NA	NA	NA
ENSG00000261204	AC004449.1	5	0	2	3	5	7	3	16	5	2	3	0	4	0	0	1	7	5	4	7	7	9	8	6	3	5	5	5	NA	NA	NA	NA	NA	NA	NA	NA	-0.581961	-0.203191	NA	3.08602	3.42282	NA	NA	NA	NA	NA	NA	NA
ENSG00000146677	AC004453.1	42	36	48	69	32	50	42	41	32	42	45	36	48	41	53	25	39	26	37	51	26	39	29	55	45	44	42	55	NA	0.743473	-0.082522	-0.172405	0.0176371	-0.103545	-0.456	0.203855	0.265617	0.378244	0.215616	0.329765	0.459262	-0.645757	0.0477085	-0.194009	0.0826766	NA	NA	NA
ENSG00000279853	AC004453.2	1	2	0	1	0	2	6	8	1	1	1	0	2	3	0	0	0	0	3	1	3	1	0	0	3	0	3	4	NA	NA	NA	NA	NA	NA	NA	NA	NA	0.954857	NA	NA	4.36992	NA	NA	NA	NA	NA	NA	NA
ENSG00000237347	AC004461.1	0	0	4	0	0	1	4	0	2	1	0	0	1	1	2	1	0	4	4	0	2	0	1	1	3	0	0	0	NA	NA	NA	NA	NA	NA	NA	NA	NA	NA	NA	NA	NA	NA	NA	NA	NA	NA	NA	NA
ENSG00000281530	AC004461.2	4	13	7	9	19	25	20	14	5	2	1	3	1	4	7	4	6	8	22	11	14	14	2	9	1	5	3	1	NA	NA	1.27898	NA	NA	1.32467	1.14936	-0.914018	-1.83511	-1.52986	0.0863472	-0.743727	-1.30722	NA	NA	NA	NA	NA	NA	NA
ENSG00000268069	AC004466.1	2	3	2	2	10	4	9	2	1	1	1	1	6	0	1	0	2	4	3	4	2	3	7	2	0	1	2	6	NA	NA	NA	NA	NA	NA	NA	NA	NA	0.503759	NA	NA	3.12799	NA	NA	NA	NA	NA	NA	NA
ENSG00000274737	AC004466.2	1	2	9	8	9	6	12	7	13	6	6	2	1	3	1	5	0	4	11	3	8	0	5	4	3	0	6	6	NA	NA	NA	NA	NA	NA	NA	2.99491	1.68593	0.62575	NA	-0.935333	1.07915	NA	NA	NA	NA	NA	NA	NA
ENSG00000276691	AC004466.3	1	0	0	0	7	3	1	6	0	0	0	1	1	1	3	0	0	1	2	3	1	5	0	0	0	0	2	0	NA	NA	NA	NA	NA	NA	NA	NA	NA	NA	NA	NA	NA	NA	NA	NA	NA	NA	NA	NA
ENSG00000275194	AC004467.1	0	0	1	0	0	0	0	1	0	0	0	0	0	0	0	0	0	0	0	0	0	0	0	0	0	0	0	2	NA	NA	NA	NA	NA	NA	NA	NA	NA	NA	NA	NA	NA	NA	NA	NA	NA	NA	NA	NA
ENSG00000237019	AC004470.1	0	0	0	0	0	0	0	0	0	0	0	0	0	0	0	0	0	0	0	0	0	0	0	0	0	0	0	0	NA	NA	NA	NA	NA	NA	NA	NA	NA	NA	NA	NA	NA	NA	NA	NA	NA	NA	NA	NA
ENSG00000223461	AC004471.1	1	8	8	18	13	18	5	10	12	5	8	5	5	5	3	3	18	20	11	19	4	8	13	9	4	8	6	2	NA	NA	1.70817	NA	2.91555	2.0123	NA	1.30466	0.836358	0.422209	1.98158	1.11154	0.548739	NA	NA	NA	NA	NA	NA	NA
ENSG00000272682	AC004471.2	0	0	7	0	0	3	1	3	4	1	1	1	9	7	0	0	1	1	0	0	0	0	2	2	2	1	2	3	NA	NA	NA	NA	NA	NA	NA	NA	NA	5.64266	NA	NA	NA	NA	NA	NA	NA	NA	NA	NA
ENSG00000263412	AC004477.1	9	2	5	8	18	14	16	14	2	5	5	5	7	5	3	5	9	6	18	18	6	17	6	8	2	8	8	5	NA	NA	1.36814	NA	NA	1.86157	1.28161	NA	0.00998802	0.262142	0.880698	0.413951	0.811506	NA	NA	NA	NA	NA	NA	NA
ENSG00000266341	AC004477.2	0	0	0	0	0	0	0	0	0	0	0	0	0	0	0	0	0	0	0	0	0	0	0	0	0	0	0	0	NA	NA	NA	NA	NA	NA	NA	NA	NA	NA	NA	NA	NA	NA	NA	NA	NA	NA	NA	NA
ENSG00000278765	AC004477.3	17	9	6	7	8	15	21	21	5	12	5	6	5	2	13	10	6	6	6	8	19	11	12	3	7	5	1	5	NA	NA	-0.361362	0.40907	-0.677617	-1.00958	0.182011	-0.36811	-1.06621	-1.7238	-0.482931	-0.815459	-1.81919	NA	NA	NA	NA	NA	NA	NA
ENSG00000228944	AC004485.1	0	0	0	0	0	0	0	0	0	0	0	0	0	0	0	0	0	0	0	0	0	0	0	0	0	0	0	0	NA	NA	NA	NA	NA	NA	NA	NA	NA	NA	NA	NA	NA	NA	NA	NA	NA	NA	NA	NA
ENSG00000257905	AC004486.1	0	1	0	0	0	4	5	0	1	0	1	1	0	1	1	1	0	0	0	2	3	1	0	0	1	0	0	1	NA	NA	NA	NA	NA	NA	NA	NA	NA	NA	NA	NA	NA	NA	NA	NA	NA	NA	NA	NA
ENSG00000267122	AC004490.1	1	4	9	11	3	9	11	9	27	3	10	10	12	14	3	3	5	8	6	2	6	2	9	11	8	15	6	10	NA	NA	NA	NA	NA	NA	NA	2.95768	2.2632	2.61273	1.82967	2.05082	1.53159	NA	NA	NA	NA	NA	NA	NA
ENSG00000279996	AC004491.1	0	2	0	1	0	3	5	3	1	0	2	0	0	1	1	1	1	0	0	3	2	1	0	0	0	2	0	0	NA	NA	NA	NA	NA	NA	NA	NA	NA	NA	NA	NA	NA	NA	NA	NA	NA	NA	NA	NA
ENSG00000272072	AC004492.1	5	3	19	9	11	10	9	14	31	12	24	20	39	30	6	7	16	12	20	12	10	10	13	12	23	17	31	32	NA	NA	1.24712	NA	1.35572	1.01244	0.400209	2.71874	2.66334	3.29531	1.03748	1.73111	2.39578	NA	NA	NA	NA	NA	NA	NA
ENSG00000262312	AC004494.1	1	0	3	1	8	5	6	9	1	0	11	6	6	3	5	4	0	1	5	3	3	4	0	5	4	5	2	5	NA	NA	NA	NA	NA	NA	NA	NA	4.299	3.34257	NA	0.12023	-0.242148	NA	NA	NA	NA	NA	NA	NA
ENSG00000278942	AC004494.2	0	0	0	0	0	0	0	0	0	0	0	0	0	0	0	0	0	0	0	0	0	0	0	0	0	0	0	0	NA	NA	NA	NA	NA	NA	NA	NA	NA	NA	NA	NA	NA	NA	NA	NA	NA	NA	NA	NA
ENSG00000235713	AC004522.1	0	0	0	0	0	0	0	0	0	0	0	0	0	0	0	0	0	0	0	0	0	0	0	0	0	0	0	0	NA	NA	NA	NA	NA	NA	NA	NA	NA	NA	NA	NA	NA	NA	NA	NA	NA	NA	NA	NA
ENSG00000237640	AC004522.2	0	1	0	0	4	1	1	3	0	0	2	0	0	0	0	0	1	1	0	0	0	0	0	0	0	0	1	0	NA	NA	NA	NA	NA	NA	NA	NA	NA	NA	NA	NA	NA	NA	NA	NA	NA	NA	NA	NA
ENSG00000266990	AC004528.1	3	0	0	0	2	1	1	1	0	3	0	1	1	0	0	0	0	0	1	3	3	2	1	1	0	2	3	1	NA	NA	NA	NA	NA	NA	NA	NA	NA	NA	NA	NA	NA	NA	NA	NA	NA	NA	NA	NA
ENSG00000274177	AC004528.2	0	0	0	0	0	0	0	0	0	0	0	0	0	0	0	0	0	0	0	0	0	0	0	0	0	0	0	0	NA	NA	NA	NA	NA	NA	NA	NA	NA	NA	NA	NA	NA	NA	NA	NA	NA	NA	NA	NA
ENSG00000214870	AC004540.1	9	11	2	9	14	11	8	23	1	3	1	4	3	2	7	3	2	8	7	16	5	15	10	2	1	3	0	3	NA	NA	0.211442	NA	NA	0.911069	0.800186	-2.03088	-1.80126	-1.79304	0.421712	-1.18007	-1.60327	NA	NA	NA	NA	NA	NA	NA
ENSG00000225792	AC004540.2	1	1	1	2	2	3	1	0	0	0	2	0	0	1	1	1	0	1	2	2	1	0	0	1	0	0	0	0	NA	NA	NA	NA	NA	NA	NA	NA	NA	NA	NA	NA	NA	NA	NA	NA	NA	NA	NA	NA
ENSG00000269972	AC004542.1	0	0	0	0	0	0	0	0	0	0	0	0	0	0	0	0	0	0	0	0	0	0	0	0	0	0	0	0	NA	NA	NA	NA	NA	NA	NA	NA	NA	NA	NA	NA	NA	NA	NA	NA	NA	NA	NA	NA
ENSG00000269987	AC004542.2	0	0	0	0	0	0	0	0	0	0	0	0	0	0	0	0	0	0	0	0	0	0	0	0	0	0	0	0	NA	NA	NA	NA	NA	NA	NA	NA	NA	NA	NA	NA	NA	NA	NA	NA	NA	NA	NA	NA
ENSG00000237921	AC004543.1	0	0	0	0	0	0	1	1	0	1	0	0	0	0	0	0	0	2	1	0	2	0	0	0	0	0	0	0	NA	NA	NA	NA	NA	NA	NA	NA	NA	NA	NA	NA	NA	NA	NA	NA	NA	NA	NA	NA
ENSG00000257452	AC004551.1	0	0	0	0	1	0	0	0	0	0	2	0	0	0	0	0	0	0	0	0	0	0	0	0	0	0	0	0	NA	NA	NA	NA	NA	NA	NA	NA	NA	NA	NA	NA	NA	NA	NA	NA	NA	NA	NA	NA
ENSG00000225071	AC004552.1	1	9	1	3	7	1	0	2	4	6	0	5	7	1	2	6	1	2	1	4	3	2	1	4	4	4	3	3	NA	NA	NA	NA	NA	NA	NA	0.374157	-0.746103	-0.0249104	NA	0.0765266	-0.329524	NA	NA	NA	NA	NA	NA	NA
ENSG00000223418	AC004554.1	0	0	0	0	0	1	0	0	0	0	0	0	0	0	0	0	0	0	0	0	0	0	0	0	0	0	0	0	NA	NA	NA	NA	NA	NA	NA	NA	NA	NA	NA	NA	NA	NA	NA	NA	NA	NA	NA	NA
ENSG00000282840	AC004554.2	1	0	0	0	0	1	0	0	0	0	0	0	0	0	0	0	0	1	0	0	0	0	0	0	0	0	0	0	NA	NA	NA	NA	NA	NA	NA	NA	NA	NA	NA	NA	NA	NA	NA	NA	NA	NA	NA	NA
ENSG00000276345	AC004556.1	18	23	16	15	24	16	8	17	13	10	91	22	19	6	22	14	5	19	10	17	13	9	16	11	13	11	15	16	NA	-0.225514	-0.137939	-0.990409	-0.323038	-0.707276	-0.906608	-0.524209	1.72426	-0.494858	-0.293336	-0.4552	-0.078433	NA	NA	NA	NA	NA	NA	NA
ENSG00000262298	AC004584.1	2	2	2	0	4	5	5	3	3	3	2	5	2	3	0	2	1	2	5	5	1	4	6	1	5	1	0	2	NA	NA	NA	NA	NA	NA	NA	NA	0.998685	0.510073	NA	1.63989	NA	NA	NA	NA	NA	NA	NA	NA
ENSG00000262623	AC004584.2	2	0	2	1	2	3	2	2	0	0	0	6	2	2	0	0	0	0	0	1	0	0	2	1	0	0	0	2	NA	NA	NA	NA	NA	NA	NA	NA	1.64896	NA	NA	NA	NA	NA	NA	NA	NA	NA	NA	NA
ENSG00000263120	AC004584.3	1	0	0	0	4	3	6	2	0	1	0	1	0	1	2	0	0	2	0	0	3	3	2	1	1	1	0	1	NA	NA	NA	NA	NA	NA	NA	NA	NA	NA	NA	NA	NA	NA	NA	NA	NA	NA	NA	NA
ENSG00000266088	AC004585.1	11	23	35	24	49	60	18	18	14	10	32	45	40	29	16	13	30	28	51	48	13	15	24	14	23	16	32	26	NA	0.995103	1.57374	-0.139972	1.25886	1.48386	-0.260871	-0.165555	1.41745	1.25119	0.506849	0.54838	1.13153	NA	-0.191024	NA	NA	NA	NA	NA
ENSG00000279775	AC004585.2	0	0	0	0	0	0	0	0	0	0	0	0	0	0	0	0	0	0	0	0	0	0	0	0	0	0	0	0	NA	NA	NA	NA	NA	NA	NA	NA	NA	NA	NA	NA	NA	NA	NA	NA	NA	NA	NA	NA
ENSG00000251239	AC004590.1	0	0	0	0	0	0	0	0	0	0	0	1	0	0	0	0	0	0	0	0	0	0	0	2	1	0	0	0	NA	NA	NA	NA	NA	NA	NA	NA	NA	NA	NA	NA	NA	NA	NA	NA	NA	NA	NA	NA
ENSG00000235669	AC004593.1	0	0	2	0	1	2	0	0	0	0	0	0	0	0	0	0	0	0	0	0	0	0	0	0	0	0	0	0	NA	NA	NA	NA	NA	NA	NA	NA	NA	NA	NA	NA	NA	NA	NA	NA	NA	NA	NA	NA
ENSG00000285081	AC004593.2	0	1	0	0	0	4	0	0	0	0	0	0	0	0	0	0	0	0	0	0	0	0	0	0	1	0	0	0	NA	NA	NA	NA	NA	NA	NA	NA	NA	NA	NA	NA	NA	NA	NA	NA	NA	NA	NA	NA
ENSG00000285162	AC004593.3	1	0	0	1	1	1	1	0	0	1	0	1	0	0	0	0	0	0	0	3	0	1	0	0	0	1	0	0	NA	NA	NA	NA	NA	NA	NA	NA	NA	NA	NA	NA	NA	NA	NA	NA	NA	NA	NA	NA
ENSG00000240499	AC004594.1	1	0	1	4	1	1	0	0	2	1	1	1	3	3	0	2	3	4	1	1	4	5	0	3	1	3	0	3	NA	NA	NA	NA	NA	NA	NA	NA	NA	2.73881	NA	NA	NA	NA	NA	NA	NA	NA	NA	NA
ENSG00000267394	AC004596.1	2	9	10	9	8	13	7	12	8	15	3	4	10	17	5	4	5	10	16	11	14	12	10	6	11	6	12	8	NA	NA	0.844092	NA	NA	1.30633	1.32342	1.40968	-0.376588	1.53765	0.946807	1.0394	1.28626	NA	NA	NA	NA	NA	NA	NA
ENSG00000268673	AC004597.1	0	0	0	0	0	0	0	0	0	0	0	0	0	0	0	0	0	0	0	0	0	0	0	0	0	0	0	0	NA	NA	NA	NA	NA	NA	NA	NA	NA	NA	NA	NA	NA	NA	NA	NA	NA	NA	NA	NA
ENSG00000279488	AC004623.1	16	14	7	3	17	23	27	28	8	2	6	2	3	8	16	9	10	5	20	8	9	11	2	13	1	3	5	7	NA	NA	0.267487	0.611877	-0.461127	-0.089835	-0.519422	-1.28376	-1.68136	-1.27268	-0.652524	-2.51046	-0.919405	NA	NA	NA	NA	NA	NA	NA
ENSG00000267304	AC004637.1	3	0	7	2	14	9	3	4	12	8	16	9	4	11	1	5	1	0	5	9	8	5	7	6	4	8	10	4	NA	NA	2.76842	NA	NA	NA	NA	2.97046	3.22896	2.43057	NA	1.06702	1.31276	NA	NA	NA	NA	NA	NA	NA
ENSG00000260822	AC004656.1	198	204	143	101	157	156	234	275	105	95	39	36	30	21	143	88	64	64	148	146	176	227	80	91	30	34	13	34	-0.710848	-0.555548	-0.489472	0.0782383	-0.582254	0.0697405	0.601202	-0.712034	-2.2072	-2.78201	-0.322066	-1.72051	-2.1649	-0.728785	-0.151343	-0.167359	-0.320816	NA	NA	0.00835451
ENSG00000249028	AC004672.1	0	0	1	2	1	0	0	3	0	0	4	0	0	0	1	0	0	0	0	0	1	0	1	0	1	0	2	1	NA	NA	NA	NA	NA	NA	NA	NA	NA	NA	NA	NA	NA	NA	NA	NA	NA	NA	NA	NA
ENSG00000267285	AC004672.2	0	0	0	1	0	0	0	0	1	3	0	0	0	0	0	0	0	0	0	1	0	0	0	0	0	0	2	5	NA	NA	NA	NA	NA	NA	NA	NA	NA	NA	NA	NA	4.3625	NA	NA	NA	NA	NA	NA	NA
ENSG00000235592	AC004674.1	0	0	0	0	0	0	0	0	0	0	0	0	0	0	0	0	0	0	0	0	0	0	0	0	0	0	0	0	NA	NA	NA	NA	NA	NA	NA	NA	NA	NA	NA	NA	NA	NA	NA	NA	NA	NA	NA	NA
ENSG00000275468	AC004678.1	5	6	7	3	3	6	4	5	7	4	11	5	4	4	8	4	7	5	4	10	7	1	7	5	8	11	3	5	NA	NA	NA	NA	NA	-0.0715286	NA	0.311261	0.783219	-0.257506	0.12885	0.798152	-0.443868	NA	NA	NA	NA	NA	NA	NA
ENSG00000279653	AC004678.2	9	4	6	5	12	16	15	10	9	4	9	8	9	14	3	5	8	6	6	13	7	7	10	11	3	12	9	4	NA	NA	0.932338	NA	NA	0.916151	NA	0.264743	0.565692	0.97606	1.47208	0.999925	0.815045	NA	NA	NA	NA	NA	NA	NA
ENSG00000265206	AC004687.1	1	0	6	1	2	0	1	5	0	5	0	1	1	2	2	0	2	2	2	1	2	1	3	1	1	1	0	1	NA	NA	NA	NA	NA	NA	NA	NA	NA	NA	NA	NA	NA	NA	NA	NA	NA	NA	NA	NA
ENSG00000285897	AC004687.2	3	0	9	1	2	6	15	8	4	5	4	3	2	2	2	2	0	2	5	5	9	8	8	5	5	3	9	1	NA	NA	NA	NA	NA	NA	NA	NA	1.35377	0.515658	NA	1.11437	1.46398	NA	NA	NA	NA	NA	NA	NA
ENSG00000225583	AC004690.1	0	0	0	0	0	0	0	0	0	0	0	0	0	0	0	0	0	0	0	0	0	0	0	0	0	0	0	0	NA	NA	NA	NA	NA	NA	NA	NA	NA	NA	NA	NA	NA	NA	NA	NA	NA	NA	NA	NA
ENSG00000241345	AC004690.2	0	0	0	0	0	0	0	0	0	0	0	0	0	0	0	0	0	0	0	0	0	0	0	0	0	0	0	0	NA	NA	NA	NA	NA	NA	NA	NA	NA	NA	NA	NA	NA	NA	NA	NA	NA	NA	NA	NA
ENSG00000229263	AC004691.1	0	2	1	0	0	0	1	0	1	1	1	0	1	0	1	0	1	1	0	2	0	0	0	4	1	1	0	0	NA	NA	NA	NA	NA	NA	NA	NA	NA	NA	NA	NA	NA	NA	NA	NA	NA	NA	NA	NA
ENSG00000250424	AC004691.2	0	0	0	0	0	0	0	0	0	0	0	0	0	0	1	0	0	0	0	0	0	0	0	0	0	0	0	0	NA	NA	NA	NA	NA	NA	NA	NA	NA	NA	NA	NA	NA	NA	NA	NA	NA	NA	NA	NA
ENSG00000213717	AC004692.1	0	2	0	0	1	0	0	1	0	2	2	0	2	0	0	1	0	3	0	0	1	0	0	1	0	1	1	1	NA	NA	NA	NA	NA	NA	NA	NA	NA	NA	NA	NA	NA	NA	NA	NA	NA	NA	NA	NA
ENSG00000228680	AC004692.2	1	0	0	0	0	1	5	0	0	0	0	0	0	0	0	0	1	0	0	1	0	0	1	0	0	0	0	0	NA	NA	NA	NA	NA	NA	NA	NA	NA	NA	NA	NA	NA	NA	NA	NA	NA	NA	NA	NA
ENSG00000276578	AC004696.1	0	0	0	0	0	0	0	0	0	0	0	0	0	0	0	0	0	0	0	0	0	0	0	0	0	0	0	0	NA	NA	NA	NA	NA	NA	NA	NA	NA	NA	NA	NA	NA	NA	NA	NA	NA	NA	NA	NA
ENSG00000279405	AC004696.2	0	0	0	0	0	0	0	0	0	0	0	0	0	0	0	0	0	0	0	0	0	0	0	0	0	0	0	0	NA	NA	NA	NA	NA	NA	NA	NA	NA	NA	NA	NA	NA	NA	NA	NA	NA	NA	NA	NA
ENSG00000263494	AC004702.1	0	1	0	0	0	0	0	0	4	0	2	0	0	0	0	0	0	0	0	0	0	0	0	2	0	0	0	0	NA	NA	NA	NA	NA	NA	NA	NA	NA	NA	NA	NA	NA	NA	NA	NA	NA	NA	NA	NA
ENSG00000249815	AC004704.1	0	2	1	0	0	0	0	1	0	0	2	1	2	3	0	0	0	0	1	4	0	0	0	0	2	2	7	1	NA	NA	NA	NA	NA	NA	NA	NA	NA	1.59596	NA	NA	4.58563	NA	NA	NA	NA	NA	NA	NA
ENSG00000261996	AC004706.1	14	11	6	11	40	23	37	25	8	7	11	16	20	18	12	6	13	21	48	41	34	15	19	15	18	18	22	26	NA	NA	1.21682	1.06537	1.18848	2.03318	1.25942	-0.45586	0.302613	0.788113	1.04288	1.13528	1.55604	NA	0.423147	NA	NA	NA	NA	NA
ENSG00000262990	AC004706.2	0	0	0	0	0	0	0	0	0	0	0	0	0	0	0	0	0	0	0	0	0	0	0	0	0	0	0	0	NA	NA	NA	NA	NA	NA	NA	NA	NA	NA	NA	NA	NA	NA	NA	NA	NA	NA	NA	NA
ENSG00000282936	AC004706.3	67	98	117	90	114	106	61	69	80	78	86	100	46	74	75	67	51	84	84	102	67	32	75	71	90	63	45	56	-0.095895	0.5113	0.306986	-0.587742	0.179733	0.0922099	-0.725322	0.250788	0.401723	-0.25372	0.142053	0.225225	-0.36806	-0.417966	-0.311379	-0.211024	-0.203509	NA	NA	0.787239
ENSG00000253102	AC004707.1	0	0	0	0	0	1	0	0	0	0	0	0	0	0	0	0	0	2	0	0	0	0	1	0	0	0	0	1	NA	NA	NA	NA	NA	NA	NA	NA	NA	NA	NA	NA	NA	NA	NA	NA	NA	NA	NA	NA
ENSG00000269881	AC004754.1	0	0	0	1	0	0	1	2	1	0	0	0	0	0	0	1	2	0	0	2	2	3	1	0	1	0	1	0	NA	NA	NA	NA	NA	NA	NA	NA	NA	NA	NA	NA	NA	NA	NA	NA	NA	NA	NA	NA
ENSG00000285704	AC004765.1	1	0	2	6	10	5	8	15	7	0	14	3	8	15	2	0	0	5	7	6	3	9	0	2	3	1	14	6	NA	NA	NA	NA	NA	NA	NA	NA	4.3174	4.69455	NA	NA	3.49492	NA	NA	NA	NA	NA	NA	NA
ENSG00000227495	AC004771.1	4	4	3	3	4	10	14	15	3	1	3	0	5	9	3	3	1	5	6	5	9	10	2	2	2	4	6	2	NA	NA	NA	NA	NA	NA	1.44643	NA	-1.15713	0.993191	NA	0.111202	0.548739	NA	NA	NA	NA	NA	NA	NA
ENSG00000234203	AC004771.2	2	2	3	3	1	8	0	5	2	1	2	2	0	0	2	0	2	0	0	3	9	3	1	2	2	4	3	1	NA	NA	NA	NA	NA	NA	NA	NA	0.213549	NA	NA	NA	NA	NA	NA	NA	NA	NA	NA	NA
ENSG00000262227	AC004771.3	7	2	1	3	3	8	5	10	0	0	2	1	7	3	3	1	1	2	3	7	3	10	4	1	0	2	1	3	NA	NA	NA	NA	NA	NA	NA	NA	-1.4186	0.30306	NA	NA	0.146273	NA	NA	NA	NA	NA	NA	NA
ENSG00000262429	AC004771.4	0	0	0	0	0	0	0	0	0	0	0	0	0	0	0	0	0	0	0	0	0	0	0	0	0	0	0	0	NA	NA	NA	NA	NA	NA	NA	NA	NA	NA	NA	NA	NA	NA	NA	NA	NA	NA	NA	NA
ENSG00000262678	AC004771.5	18	21	20	13	40	27	35	32	26	18	29	28	40	55	31	15	8	11	29	22	32	18	8	17	24	30	55	37	NA	-0.0692129	0.674563	0.536724	-0.998915	-0.114482	-0.064055	0.481012	0.769856	1.48064	-0.771963	0.369021	1.15055	NA	-0.46198	NA	NA	NA	NA	NA
ENSG00000272203	AC004775.1	0	0	0	0	0	0	0	1	2	0	4	0	0	2	2	0	0	0	1	0	1	0	1	2	1	0	1	0	NA	NA	NA	NA	NA	NA	NA	NA	NA	NA	NA	NA	NA	NA	NA	NA	NA	NA	NA	NA
ENSG00000279370	AC004777.1	0	0	0	0	0	2	0	0	0	0	0	0	0	1	1	0	0	1	1	1	1	0	0	0	0	0	0	0	NA	NA	NA	NA	NA	NA	NA	NA	NA	NA	NA	NA	NA	NA	NA	NA	NA	NA	NA	NA
ENSG00000282943	AC004784.1	0	0	0	0	0	0	0	0	0	0	0	0	0	0	0	0	0	0	0	0	1	5	0	0	0	0	0	0	NA	NA	NA	NA	NA	NA	NA	NA	NA	NA	NA	NA	NA	NA	NA	NA	NA	NA	NA	NA
ENSG00000277766	AC004790.1	0	0	0	0	0	0	0	0	0	0	0	0	0	0	0	0	0	0	0	0	0	0	0	0	0	0	0	0	NA	NA	NA	NA	NA	NA	NA	NA	NA	NA	NA	NA	NA	NA	NA	NA	NA	NA	NA	NA
ENSG00000280412	AC004790.2	0	0	0	0	0	0	0	0	0	0	0	0	0	0	0	0	0	0	0	0	0	0	0	0	0	0	0	0	NA	NA	NA	NA	NA	NA	NA	NA	NA	NA	NA	NA	NA	NA	NA	NA	NA	NA	NA	NA
ENSG00000274777	AC004792.1	0	0	0	0	0	0	0	0	0	0	0	0	0	0	0	0	0	0	0	0	0	0	0	0	0	0	0	0	NA	NA	NA	NA	NA	NA	NA	NA	NA	NA	NA	NA	NA	NA	NA	NA	NA	NA	NA	NA
ENSG00000226138	AC004801.1	0	0	0	1	1	4	2	1	2	0	0	2	1	0	0	0	2	0	3	1	0	1	1	0	3	0	0	0	NA	NA	NA	NA	NA	NA	NA	NA	NA	NA	NA	NA	NA	NA	NA	NA	NA	NA	NA	NA
ENSG00000240399	AC004801.2	5	6	32	29	15	29	9	7	15	15	22	15	13	24	2	3	24	22	15	23	11	22	24	28	17	13	13	11	NA	2.64569	1.85273	NA	3.44861	2.61114	2.49078	1.74989	1.98333	1.94326	3.46666	2.69037	2.37826	NA	-0.260776	NA	NA	NA	NA	NA
ENSG00000257955	AC004801.3	0	0	1	0	0	0	1	0	0	0	0	0	0	0	0	0	0	0	0	0	0	1	0	0	0	0	1	0	NA	NA	NA	NA	NA	NA	NA	NA	NA	NA	NA	NA	NA	NA	NA	NA	NA	NA	NA	NA
ENSG00000257985	AC004801.4	0	0	1	1	0	1	2	0	2	0	1	0	6	0	0	0	1	0	0	0	0	0	0	0	1	1	0	4	NA	NA	NA	NA	NA	NA	NA	NA	NA	NA	NA	NA	NA	NA	NA	NA	NA	NA	NA	NA
ENSG00000258203	AC004801.5	3	3	0	0	5	2	4	0	1	1	1	0	0	0	2	1	0	1	5	0	5	7	0	0	1	0	0	0	NA	NA	NA	NA	NA	NA	NA	NA	NA	NA	NA	NA	NA	NA	NA	NA	NA	NA	NA	NA
ENSG00000276814	AC004801.6	8	4	15	14	12	6	7	9	14	17	8	13	17	23	12	6	9	5	10	9	6	6	16	12	21	11	16	29	NA	NA	0.450779	NA	-0.0835615	-0.191274	-0.776221	1.62972	0.976761	1.90106	0.764548	0.96751	1.45836	NA	NA	NA	NA	NA	NA	NA
ENSG00000279840	AC004801.7	0	0	0	0	0	0	0	0	0	0	0	0	0	0	0	0	0	0	0	0	0	0	0	0	0	0	0	0	NA	NA	NA	NA	NA	NA	NA	NA	NA	NA	NA	NA	NA	NA	NA	NA	NA	NA	NA	NA
ENSG00000250132	AC004803.1	26	29	10	9	25	37	45	40	8	15	11	7	5	13	41	12	5	17	31	30	30	34	7	13	5	11	2	6	NA	-1.36325	0.0334798	0.383362	-0.978514	-0.0503386	0.096071	-0.968714	-1.38337	-1.42367	-1.2776	-1.57206	-2.57002	NA	-0.0697256	-0.251228	NA	NA	NA	NA
ENSG00000266076	AC004805.1	0	0	0	3	4	3	0	0	2	0	0	0	2	0	0	0	0	2	3	0	1	1	0	0	0	0	0	0	NA	NA	NA	NA	NA	NA	NA	NA	NA	NA	NA	NA	NA	NA	NA	NA	NA	NA	NA	NA
ENSG00000270870	AC004805.2	0	0	0	0	0	0	0	0	0	0	0	0	0	0	0	0	0	0	0	0	0	0	0	0	0	1	0	0	NA	NA	NA	NA	NA	NA	NA	NA	NA	NA	NA	NA	NA	NA	NA	NA	NA	NA	NA	NA
ENSG00000271587	AC004805.3	0	0	0	0	0	0	2	0	0	0	0	0	0	0	0	1	0	0	0	0	0	0	0	1	0	0	0	0	NA	NA	NA	NA	NA	NA	NA	NA	NA	NA	NA	NA	NA	NA	NA	NA	NA	NA	NA	NA
ENSG00000280958	AC004808.1	0	0	0	0	0	0	0	0	0	0	0	0	0	0	0	0	0	0	0	0	0	0	0	0	0	0	0	0	NA	NA	NA	NA	NA	NA	NA	NA	NA	NA	NA	NA	NA	NA	NA	NA	NA	NA	NA	NA
ENSG00000281008	AC004808.2	0	0	0	0	0	0	0	0	0	0	0	0	0	0	0	0	0	0	0	0	0	0	0	0	0	0	0	0	NA	NA	NA	NA	NA	NA	NA	NA	NA	NA	NA	NA	NA	NA	NA	NA	NA	NA	NA	NA
ENSG00000255575	AC004812.1	0	0	0	0	0	1	1	0	1	0	0	0	0	0	0	0	0	0	0	0	0	1	0	0	0	0	0	0	NA	NA	NA	NA	NA	NA	NA	NA	NA	NA	NA	NA	NA	NA	NA	NA	NA	NA	NA	NA
ENSG00000277283	AC004812.2	26	15	10	22	32	41	40	46	12	12	1	13	16	11	10	21	19	22	31	50	41	39	9	11	10	7	16	15	NA	-0.220433	0.667958	0.783398	0.629078	1.05326	1.12934	-0.510257	-1.41048	-0.432305	-0.567967	-0.781033	0.0969057	NA	0.0846166	0.0686649	NA	NA	NA	NA
ENSG00000259153	AC004816.1	21	30	25	18	35	41	21	38	12	20	26	50	17	35	30	23	34	28	60	64	36	26	30	31	52	39	57	45	NA	-0.0632049	0.456738	-0.0568998	0.488088	0.937394	0.0229184	-0.368438	0.789801	0.228942	0.308217	0.902563	1.07832	NA	0.649044	0.269261	NA	NA	NA	NA
ENSG00000275630	AC004816.2	3	2	2	2	2	1	1	9	3	1	3	0	0	0	3	1	2	2	1	4	8	0	2	2	0	0	0	0	NA	NA	NA	NA	NA	NA	NA	NA	-0.49693	NA	NA	NA	NA	NA	NA	NA	NA	NA	NA	NA
ENSG00000258517	AC004817.1	0	0	0	0	0	0	0	0	0	0	0	0	0	0	0	0	0	0	0	0	0	0	0	0	0	0	0	0	NA	NA	NA	NA	NA	NA	NA	NA	NA	NA	NA	NA	NA	NA	NA	NA	NA	NA	NA	NA
ENSG00000259907	AC004817.2	0	0	1	0	0	1	0	0	0	0	0	0	0	0	0	0	0	0	0	0	1	0	0	0	0	0	0	0	NA	NA	NA	NA	NA	NA	NA	NA	NA	NA	NA	NA	NA	NA	NA	NA	NA	NA	NA	NA
ENSG00000269927	AC004817.3	0	0	0	0	0	0	0	0	1	0	1	0	0	0	0	0	0	0	0	0	0	0	0	0	0	1	0	1	NA	NA	NA	NA	NA	NA	NA	NA	NA	NA	NA	NA	NA	NA	NA	NA	NA	NA	NA	NA
ENSG00000269945	AC004817.4	0	0	0	0	1	0	0	0	0	0	0	0	0	0	0	0	0	0	0	0	0	0	0	0	0	0	0	2	NA	NA	NA	NA	NA	NA	NA	NA	NA	NA	NA	NA	NA	NA	NA	NA	NA	NA	NA	NA
ENSG00000227751	AC004824.1	0	0	0	0	0	0	0	0	0	0	0	0	0	0	0	0	0	0	0	0	0	0	0	0	0	0	0	0	NA	NA	NA	NA	NA	NA	NA	NA	NA	NA	NA	NA	NA	NA	NA	NA	NA	NA	NA	NA
ENSG00000258431	AC004825.1	0	0	0	0	0	0	0	0	0	0	0	0	0	0	0	0	0	0	0	0	0	0	0	0	0	0	0	0	NA	NA	NA	NA	NA	NA	NA	NA	NA	NA	NA	NA	NA	NA	NA	NA	NA	NA	NA	NA
ENSG00000274818	AC004825.2	4	5	1	5	3	4	4	3	4	5	9	9	7	3	1	4	5	6	8	7	1	6	10	5	11	7	9	8	NA	NA	NA	NA	NA	NA	NA	NA	1.22469	0.366641	1.66325	1.92793	1.85544	NA	NA	NA	NA	NA	NA	NA
ENSG00000258871	AC004828.1	2	1	1	0	3	3	4	5	1	0	0	0	0	0	1	0	3	0	0	1	5	7	0	0	0	0	0	0	NA	NA	NA	NA	NA	NA	NA	NA	NA	NA	NA	NA	NA	NA	NA	NA	NA	NA	NA	NA
ENSG00000228204	AC004830.1	3	1	3	4	3	4	5	4	3	3	1	1	2	6	3	0	2	2	1	4	2	0	4	4	1	3	2	1	NA	NA	NA	NA	NA	NA	NA	NA	NA	1.13645	NA	NA	NA	NA	NA	NA	NA	NA	NA	NA
ENSG00000181123	AC004832.1	9	4	9	11	13	11	14	17	6	7	6	8	4	10	5	1	9	2	7	14	12	9	5	6	4	8	1	5	NA	NA	0.727321	NA	NA	1.53383	1.63472	0.249838	0.273942	0.251221	NA	1.15641	0.155241	NA	NA	NA	NA	NA	NA	NA
ENSG00000230137	AC004832.2	0	0	0	0	0	0	0	0	1	0	3	0	1	0	0	1	0	0	0	1	0	1	0	0	0	0	0	0	NA	NA	NA	NA	NA	NA	NA	NA	NA	NA	NA	NA	NA	NA	NA	NA	NA	NA	NA	NA
ENSG00000249590	AC004832.3	0	0	0	0	0	0	0	0	0	0	0	0	0	0	0	0	0	0	0	0	0	0	0	0	0	0	0	0	NA	NA	NA	NA	NA	NA	NA	NA	NA	NA	NA	NA	NA	NA	NA	NA	NA	NA	NA	NA
ENSG00000272689	AC004832.4	0	1	1	2	0	2	4	3	0	2	2	1	2	2	1	1	0	2	2	2	1	3	0	1	4	3	0	1	NA	NA	NA	NA	NA	NA	NA	NA	NA	NA	NA	1.9218	NA	NA	NA	NA	NA	NA	NA	NA
ENSG00000273350	AC004832.5	2	5	0	4	5	4	1	4	3	3	3	3	3	4	4	3	6	6	6	6	7	12	3	4	3	1	3	2	NA	NA	NA	NA	NA	NA	1.22799	NA	0.0356629	0.230885	NA	-0.68192	-0.348915	NA	NA	NA	NA	NA	NA	NA
ENSG00000273428	AC004832.6	3	3	2	1	7	0	7	4	1	2	1	1	4	0	3	1	0	2	10	1	2	5	2	2	4	1	8	1	NA	NA	NA	NA	NA	NA	NA	NA	-1.37255	-0.366137	NA	0.473191	1.34377	NA	NA	NA	NA	NA	NA	NA
ENSG00000284523	AC004834.1	3	2	2	1	5	4	6	9	1	0	2	1	0	0	8	3	1	1	8	13	10	4	0	0	1	0	1	0	NA	NA	NA	NA	NA	0.655234	0.173588	NA	-0.529294	NA	NA	-3.30827	-3.29397	NA	NA	NA	NA	NA	NA	NA
ENSG00000230392	AC004835.1	1	1	0	0	0	0	0	0	0	0	0	0	0	0	0	0	0	0	0	0	0	0	0	0	0	0	0	0	NA	NA	NA	NA	NA	NA	NA	NA	NA	NA	NA	NA	NA	NA	NA	NA	NA	NA	NA	NA
ENSG00000270625	AC004835.2	0	0	0	0	0	0	0	0	0	0	0	0	0	0	0	0	0	0	0	0	0	0	0	0	0	0	0	0	NA	NA	NA	NA	NA	NA	NA	NA	NA	NA	NA	NA	NA	NA	NA	NA	NA	NA	NA	NA
ENSG00000280439	AC004836.1	1	1	0	4	0	0	3	0	0	0	0	0	0	0	1	0	0	0	0	0	3	0	0	1	0	0	0	1	NA	NA	NA	NA	NA	NA	NA	NA	NA	NA	NA	NA	NA	NA	NA	NA	NA	NA	NA	NA
ENSG00000106540	AC004837.1	0	0	0	0	0	0	0	0	0	0	0	0	0	0	0	0	0	0	0	0	0	0	0	0	0	0	0	0	NA	NA	NA	NA	NA	NA	NA	NA	NA	NA	NA	NA	NA	NA	NA	NA	NA	NA	NA	NA
ENSG00000228554	AC004837.2	2	2	1	3	3	6	1	0	0	1	3	2	1	0	2	2	1	0	2	3	3	2	1	3	0	0	7	0	NA	NA	NA	NA	NA	NA	NA	NA	0.546035	NA	NA	NA	0.953878	NA	NA	NA	NA	NA	NA	NA
ENSG00000231951	AC004837.3	0	0	0	0	0	0	0	0	0	0	0	0	0	0	0	0	0	0	0	0	0	0	0	0	0	0	0	0	NA	NA	NA	NA	NA	NA	NA	NA	NA	NA	NA	NA	NA	NA	NA	NA	NA	NA	NA	NA
ENSG00000272854	AC004839.1	0	0	3	0	2	0	3	6	0	0	0	5	4	1	1	0	3	1	0	4	1	1	0	1	1	2	1	2	NA	NA	NA	NA	NA	NA	NA	NA	NA	NA	NA	NA	NA	NA	NA	NA	NA	NA	NA	NA
ENSG00000230914	AC004840.1	0	3	4	1	2	0	4	1	2	0	1	6	2	5	1	2	1	2	2	0	4	0	3	0	1	0	4	5	NA	NA	NA	NA	NA	NA	NA	NA	1.49281	1.49287	NA	NA	1.68588	NA	NA	NA	NA	NA	NA	NA
ENSG00000271163	AC004840.2	0	0	0	0	0	0	0	0	0	0	0	0	0	1	0	0	0	0	0	0	0	1	0	0	0	0	0	0	NA	NA	NA	NA	NA	NA	NA	NA	NA	NA	NA	NA	NA	NA	NA	NA	NA	NA	NA	NA
ENSG00000258376	AC004846.1	7	3	2	3	5	3	3	6	0	1	10	6	6	15	3	1	0	5	6	3	8	3	0	2	1	1	0	8	NA	NA	NA	NA	NA	NA	NA	NA	0.866818	1.21669	NA	NA	1.13167	NA	NA	NA	NA	NA	NA	NA
ENSG00000258944	AC004846.2	8	5	6	10	5	10	1	2	5	3	4	6	3	3	8	4	5	3	2	2	4	8	5	9	6	1	3	10	NA	NA	0.0284325	NA	NA	NA	-0.198726	-0.425637	-0.199465	-0.946262	0.329511	-0.636109	0.248834	NA	NA	NA	NA	NA	NA	NA
ENSG00000260997	AC004847.1	0	0	0	1	3	0	4	0	0	0	0	0	0	0	0	0	0	0	0	0	0	1	0	0	0	0	0	0	NA	NA	NA	NA	NA	NA	NA	NA	NA	NA	NA	NA	NA	NA	NA	NA	NA	NA	NA	NA
ENSG00000271526	AC004852.1	0	0	0	0	0	0	0	0	0	0	0	0	0	0	0	0	0	0	0	0	0	0	0	0	0	0	0	0	NA	NA	NA	NA	NA	NA	NA	NA	NA	NA	NA	NA	NA	NA	NA	NA	NA	NA	NA	NA
ENSG00000278254	AC004852.2	0	0	0	0	0	0	0	0	0	0	0	0	0	0	0	0	0	0	0	0	0	0	0	0	0	0	0	0	NA	NA	NA	NA	NA	NA	NA	NA	NA	NA	NA	NA	NA	NA	NA	NA	NA	NA	NA	NA
ENSG00000278446	AC004852.3	0	0	0	0	0	0	0	0	0	0	0	0	0	0	0	0	0	0	0	0	0	0	0	0	0	0	0	0	NA	NA	NA	NA	NA	NA	NA	NA	NA	NA	NA	NA	NA	NA	NA	NA	NA	NA	NA	NA
ENSG00000270729	AC004853.1	0	0	0	0	0	0	0	0	0	0	0	0	0	0	0	0	0	0	0	0	0	0	0	0	0	0	0	0	NA	NA	NA	NA	NA	NA	NA	NA	NA	NA	NA	NA	NA	NA	NA	NA	NA	NA	NA	NA
ENSG00000230160	AC004854.1	0	0	0	0	0	0	0	0	0	0	0	0	0	0	0	0	0	0	0	0	0	0	0	0	0	0	0	0	NA	NA	NA	NA	NA	NA	NA	NA	NA	NA	NA	NA	NA	NA	NA	NA	NA	NA	NA	NA
ENSG00000272768	AC004854.2	0	0	2	0	0	1	1	1	0	1	0	0	2	1	0	0	1	2	3	0	0	0	1	0	1	0	0	0	NA	NA	NA	NA	NA	NA	NA	NA	NA	NA	NA	NA	NA	NA	NA	NA	NA	NA	NA	NA
ENSG00000259109	AC004858.1	0	0	0	0	1	0	0	0	0	0	0	1	0	0	0	0	0	0	0	0	1	0	0	0	0	0	0	0	NA	NA	NA	NA	NA	NA	NA	NA	NA	NA	NA	NA	NA	NA	NA	NA	NA	NA	NA	NA
ENSG00000232667	AC004862.1	0	0	3	0	0	0	0	0	0	0	0	0	0	0	0	0	0	0	0	0	0	0	0	0	0	1	0	0	NA	NA	NA	NA	NA	NA	NA	NA	NA	NA	NA	NA	NA	NA	NA	NA	NA	NA	NA	NA
ENSG00000236274	AC004865.1	0	0	0	0	0	4	1	1	2	1	0	0	0	0	2	0	1	0	1	1	3	2	2	2	0	0	0	0	NA	NA	NA	NA	NA	NA	NA	NA	NA	NA	NA	NA	NA	NA	NA	NA	NA	NA	NA	NA
ENSG00000239636	AC004865.2	5	8	12	7	9	10	13	15	12	8	8	0	12	8	4	9	9	11	10	8	3	9	8	6	8	5	10	16	NA	NA	0.435878	NA	0.846121	0.151842	-0.370663	0.944691	-0.410565	0.841795	0.182345	0.0856379	1.09155	NA	NA	NA	NA	NA	NA	NA
ENSG00000223514	AC004866.1	0	0	0	0	0	0	0	0	0	0	0	0	0	0	0	0	0	0	0	0	0	0	0	0	0	0	0	0	NA	NA	NA	NA	NA	NA	NA	NA	NA	NA	NA	NA	NA	NA	NA	NA	NA	NA	NA	NA
ENSG00000224134	AC004866.2	0	0	0	0	0	0	0	0	0	0	0	0	0	0	0	0	0	0	0	0	0	0	0	0	0	0	0	0	NA	NA	NA	NA	NA	NA	NA	NA	NA	NA	NA	NA	NA	NA	NA	NA	NA	NA	NA	NA
ENSG00000230680	AC004869.1	0	0	0	0	0	0	0	0	0	0	0	0	0	0	0	0	0	0	0	0	0	0	0	0	0	0	0	0	NA	NA	NA	NA	NA	NA	NA	NA	NA	NA	NA	NA	NA	NA	NA	NA	NA	NA	NA	NA
ENSG00000240355	AC004869.2	0	0	0	0	0	0	0	0	0	0	0	0	0	0	0	0	0	0	0	0	0	0	0	0	0	0	0	0	NA	NA	NA	NA	NA	NA	NA	NA	NA	NA	NA	NA	NA	NA	NA	NA	NA	NA	NA	NA
ENSG00000214754	AC004870.1	0	0	0	0	0	0	0	0	0	0	0	0	0	0	0	0	0	0	0	0	0	0	0	0	0	0	0	0	NA	NA	NA	NA	NA	NA	NA	NA	NA	NA	NA	NA	NA	NA	NA	NA	NA	NA	NA	NA
ENSG00000223829	AC004870.2	0	0	0	0	0	0	0	0	0	0	0	0	0	0	0	0	0	0	0	0	0	0	0	0	0	0	0	0	NA	NA	NA	NA	NA	NA	NA	NA	NA	NA	NA	NA	NA	NA	NA	NA	NA	NA	NA	NA
ENSG00000229192	AC004870.3	0	0	0	0	0	0	0	0	0	0	0	0	0	0	0	0	0	0	0	0	0	0	0	0	0	0	0	0	NA	NA	NA	NA	NA	NA	NA	NA	NA	NA	NA	NA	NA	NA	NA	NA	NA	NA	NA	NA
ENSG00000232072	AC004870.4	0	0	0	0	0	0	0	0	0	0	0	0	0	0	0	0	0	0	0	0	0	0	0	0	0	0	0	0	NA	NA	NA	NA	NA	NA	NA	NA	NA	NA	NA	NA	NA	NA	NA	NA	NA	NA	NA	NA
ENSG00000233417	AC004872.1	0	0	0	0	0	0	0	0	0	0	0	0	0	0	0	0	0	0	0	0	0	0	0	0	0	0	0	0	NA	NA	NA	NA	NA	NA	NA	NA	NA	NA	NA	NA	NA	NA	NA	NA	NA	NA	NA	NA
ENSG00000227743	AC004875.1	0	0	0	0	0	0	0	0	0	0	0	0	0	0	0	0	0	0	0	0	0	0	0	0	0	0	0	0	NA	NA	NA	NA	NA	NA	NA	NA	NA	NA	NA	NA	NA	NA	NA	NA	NA	NA	NA	NA
ENSG00000273419	AC004877.1	2	0	0	1	0	1	3	2	0	0	0	3	0	2	0	0	1	0	3	0	2	7	0	4	2	0	1	4	NA	NA	NA	NA	NA	NA	NA	NA	NA	NA	NA	NA	NA	NA	NA	NA	NA	NA	NA	NA
ENSG00000280149	AC004877.2	5	3	7	2	5	8	12	11	0	2	6	4	3	2	2	1	1	2	5	6	15	14	3	2	10	3	5	1	NA	NA	NA	NA	NA	NA	3.07251	NA	0.521375	-0.505012	NA	2.25014	1.15974	NA	NA	NA	NA	NA	NA	NA
ENSG00000232396	AC004882.1	0	0	0	0	0	0	0	0	0	1	1	2	0	0	0	0	1	1	0	0	0	0	0	0	2	0	0	1	NA	NA	NA	NA	NA	NA	NA	NA	NA	NA	NA	NA	NA	NA	NA	NA	NA	NA	NA	NA
ENSG00000239446	AC004882.2	0	0	0	0	0	0	0	0	0	0	0	0	0	0	0	0	0	0	0	0	0	0	0	0	0	0	0	0	NA	NA	NA	NA	NA	NA	NA	NA	NA	NA	NA	NA	NA	NA	NA	NA	NA	NA	NA	NA
ENSG00000213361	AC004884.1	0	0	0	0	2	0	0	0	1	0	0	0	0	0	0	0	0	0	0	0	1	0	0	0	1	1	0	0	NA	NA	NA	NA	NA	NA	NA	NA	NA	NA	NA	NA	NA	NA	NA	NA	NA	NA	NA	NA
ENSG00000242154	AC004884.2	2	3	6	3	6	10	1	3	4	0	1	1	1	1	1	2	3	0	2	5	4	3	1	4	2	1	2	4	NA	NA	NA	NA	NA	NA	NA	NA	NA	NA	NA	NA	1.09348	NA	NA	NA	NA	NA	NA	NA
ENSG00000231295	AC004888.1	0	0	0	0	0	0	0	0	0	0	0	0	0	0	0	0	0	0	0	0	0	0	0	0	0	0	0	0	NA	NA	NA	NA	NA	NA	NA	NA	NA	NA	NA	NA	NA	NA	NA	NA	NA	NA	NA	NA
ENSG00000244198	AC004889.1	20	49	30	34	21	52	49	56	22	14	19	46	28	43	31	47	25	28	50	62	46	43	25	23	38	36	40	44	NA	0.103319	-0.0391192	0.383197	-0.32244	0.205163	-0.0404395	-0.590862	0.150526	0.270765	-0.61841	0.0213742	0.212806	NA	0.580754	-0.0655799	NA	NA	NA	NA
ENSG00000239719	AC004890.1	0	0	0	0	0	0	0	1	0	0	0	0	0	0	0	0	0	0	0	0	0	0	0	2	0	0	1	0	NA	NA	NA	NA	NA	NA	NA	NA	NA	NA	NA	NA	NA	NA	NA	NA	NA	NA	NA	NA
ENSG00000244560	AC004890.2	96	109	67	58	159	143	221	303	22	41	51	62	63	62	91	93	55	54	149	145	276	212	38	47	67	55	72	49	-0.0440063	-0.542572	0.440054	1.08865	-0.504995	0.379958	1.19348	-1.4119	-0.644402	-0.51435	-1.02351	-0.480814	-0.479674	0.00385651	-0.102991	0.0824305	0.346403	NA	NA	0.888746
ENSG00000271664	AC004890.3	8	6	5	9	11	15	14	11	1	1	4	5	4	3	5	2	3	5	11	14	15	9	2	6	5	3	2	4	NA	NA	0.738976	NA	NA	1.55967	1.59305	NA	-0.444985	-0.81834	NA	0.337403	-0.0768374	NA	NA	NA	NA	NA	NA	NA
ENSG00000238109	AC004893.1	2	6	9	2	5	3	2	2	5	7	4	4	7	1	3	6	1	4	7	5	3	5	3	8	3	3	1	2	NA	NA	NA	NA	NA	NA	NA	0.923176	0.265206	0.263347	0.340307	-0.497352	-1.49507	NA	NA	NA	NA	NA	NA	NA
ENSG00000284840	AC004893.2	0	0	0	0	0	0	0	0	0	0	0	0	0	0	0	0	0	0	0	0	0	0	0	0	0	0	0	0	NA	NA	NA	NA	NA	NA	NA	NA	NA	NA	NA	NA	NA	NA	NA	NA	NA	NA	NA	NA
ENSG00000231704	AC004895.1	1	0	2	1	6	7	5	2	2	5	1	4	7	12	1	0	4	1	3	4	4	3	1	1	10	9	12	6	NA	NA	NA	NA	NA	NA	NA	NA	NA	4.41735	NA	4.37437	4.314	NA	NA	NA	NA	NA	NA	NA
ENSG00000236018	AC004898.1	8	5	15	4	11	10	11	6	13	11	5	7	14	10	4	2	7	11	4	19	6	2	12	8	5	11	8	10	NA	NA	0.545333	NA	NA	1.62644	NA	1.15873	0.0656449	1.06258	1.86407	1.54734	1.72451	NA	NA	NA	NA	NA	NA	NA
ENSG00000225705	AC004899.1	1	0	0	0	0	0	0	0	0	1	1	1	2	0	1	0	1	1	0	0	1	1	1	1	0	0	0	0	NA	NA	NA	NA	NA	NA	NA	NA	NA	NA	NA	NA	NA	NA	NA	NA	NA	NA	NA	NA
ENSG00000279578	AC004899.2	0	0	0	0	0	0	0	0	0	0	0	0	0	0	0	0	0	0	0	0	0	0	0	0	0	0	0	0	NA	NA	NA	NA	NA	NA	NA	NA	NA	NA	NA	NA	NA	NA	NA	NA	NA	NA	NA	NA
ENSG00000285518	AC004900.1	0	1	2	2	6	2	2	1	1	0	2	1	1	6	2	0	3	0	1	3	1	1	3	0	3	4	4	0	NA	NA	NA	NA	NA	NA	NA	NA	NA	3.00685	NA	1.97931	NA	NA	NA	NA	NA	NA	NA	NA
ENSG00000237286	AC004906.1	0	0	0	0	0	0	0	0	0	0	0	0	0	0	0	0	0	0	0	0	0	0	0	0	0	0	0	0	NA	NA	NA	NA	NA	NA	NA	NA	NA	NA	NA	NA	NA	NA	NA	NA	NA	NA	NA	NA
ENSG00000272240	AC004908.1	6	7	23	33	22	26	25	29	22	22	41	47	34	39	6	7	29	12	23	24	7	14	35	30	58	35	27	41	NA	2.28177	1.7561	1.79891	1.90969	1.5534	0.46341	2.06026	2.97713	2.68825	2.42028	2.95078	2.50127	NA	-0.086666	NA	0.476223	NA	NA	NA
ENSG00000272812	AC004908.2	4	8	40	49	22	31	19	21	28	28	38	42	42	59	4	0	44	35	26	25	10	15	48	40	41	44	34	39	NA	3.08175	2.02628	NA	4.58364	3.41594	2.47545	2.54341	2.97296	3.28364	4.58793	4.55033	4.3404	0.0298267	-0.103323	NA	0.566055	NA	NA	NA
ENSG00000273402	AC004908.3	8	3	7	6	14	7	9	13	6	8	10	18	23	16	3	2	9	10	14	7	11	9	9	12	18	14	11	14	NA	NA	0.789446	NA	NA	1.80475	1.79806	0.58964	1.50563	1.99026	2.17172	2.80231	2.45218	NA	NA	NA	NA	NA	NA	NA
ENSG00000228429	AC004910.1	0	0	0	0	0	0	0	0	0	0	0	0	0	0	0	0	0	0	0	0	0	0	0	0	0	0	0	0	NA	NA	NA	NA	NA	NA	NA	NA	NA	NA	NA	NA	NA	NA	NA	NA	NA	NA	NA	NA
ENSG00000226592	AC004911.1	0	0	0	0	0	0	0	0	0	0	0	0	0	3	0	0	0	0	0	0	0	0	0	0	0	0	0	0	NA	NA	NA	NA	NA	NA	NA	NA	NA	NA	NA	NA	NA	NA	NA	NA	NA	NA	NA	NA
ENSG00000243797	AC004917.1	0	2	2	1	4	4	2	5	0	1	1	2	1	1	3	0	0	0	3	1	3	0	1	2	1	0	1	2	NA	NA	NA	NA	NA	NA	NA	NA	NA	NA	NA	NA	NA	NA	NA	NA	NA	NA	NA	NA
ENSG00000244701	AC004918.1	4	12	8	5	14	10	11	8	4	3	5	3	2	2	8	6	11	11	3	12	8	2	7	9	8	2	2	1	NA	NA	0.517378	NA	0.91327	-0.217131	-0.679295	-0.839014	-0.720048	-1.75417	0.293645	-0.359406	-2.08436	NA	NA	NA	NA	NA	NA	NA
ENSG00000270157	AC004918.3	29	40	45	30	64	61	61	65	28	35	23	19	10	12	32	32	29	13	70	68	60	34	24	22	23	22	11	17	NA	0.300978	0.745036	0.624539	-0.352584	0.813525	0.344342	0.174861	-0.481464	-1.44202	-0.378201	-0.395565	-1.0755	NA	0.0808565	-0.246117	-0.538696	NA	NA	NA
ENSG00000236046	AC004920.1	0	0	0	0	0	0	0	0	0	0	0	0	0	0	0	0	0	0	0	0	0	0	0	0	0	0	0	0	NA	NA	NA	NA	NA	NA	NA	NA	NA	NA	NA	NA	NA	NA	NA	NA	NA	NA	NA	NA
ENSG00000273341	AC004921.1	0	0	0	0	0	0	0	0	0	0	0	0	0	0	0	0	0	0	0	0	0	0	0	0	0	0	0	0	NA	NA	NA	NA	NA	NA	NA	NA	NA	NA	NA	NA	NA	NA	NA	NA	NA	NA	NA	NA
ENSG00000284292	AC004922.1	1	1	4	2	5	1	1	1	1	2	3	3	4	4	2	0	3	1	3	1	1	1	3	4	2	6	2	0	NA	NA	NA	NA	NA	NA	NA	NA	1.80033	2.19535	NA	2.16874	NA	NA	NA	NA	NA	NA	NA	NA
ENSG00000254610	AC004923.1	7	7	7	8	10	5	1	3	6	7	2	6	2	1	9	10	7	7	7	6	5	10	7	6	2	5	4	1	NA	NA	-0.00464673	NA	-0.19318	-0.844626	-0.568011	0.183309	-0.618807	-2.02361	-0.451805	-1.33408	-1.79791	NA	NA	NA	NA	NA	NA	NA
ENSG00000254850	AC004923.2	1	1	0	0	0	0	2	0	0	0	0	0	0	0	0	0	0	0	0	0	0	0	0	0	0	0	0	0	NA	NA	NA	NA	NA	NA	NA	NA	NA	NA	NA	NA	NA	NA	NA	NA	NA	NA	NA	NA
ENSG00000255230	AC004923.3	0	0	0	0	0	0	0	0	0	0	0	0	0	0	0	0	0	0	0	0	0	0	0	0	0	0	0	0	NA	NA	NA	NA	NA	NA	NA	NA	NA	NA	NA	NA	NA	NA	NA	NA	NA	NA	NA	NA
ENSG00000255306	AC004923.4	6	2	0	1	10	4	4	3	1	0	1	0	0	1	7	2	1	0	5	7	9	4	0	0	1	0	0	0	NA	NA	0.666652	NA	NA	NA	NA	NA	-2.82357	-2.86732	NA	-3.01015	-4.44543	NA	NA	NA	NA	NA	NA	NA
ENSG00000279419	AC004925.1	0	2	0	0	0	0	1	2	0	0	0	0	0	0	0	1	0	0	0	1	1	0	1	0	0	1	0	0	NA	NA	NA	NA	NA	NA	NA	NA	NA	NA	NA	NA	NA	NA	NA	NA	NA	NA	NA	NA
ENSG00000241324	AC004930.1	0	0	0	0	0	0	0	0	0	0	0	0	0	0	0	0	0	0	0	0	0	0	0	0	0	0	0	0	NA	NA	NA	NA	NA	NA	NA	NA	NA	NA	NA	NA	NA	NA	NA	NA	NA	NA	NA	NA
ENSG00000235431	AC004936.1	0	0	0	0	0	0	0	0	0	0	0	0	0	0	0	0	0	0	0	0	0	0	0	0	0	0	0	0	NA	NA	NA	NA	NA	NA	NA	NA	NA	NA	NA	NA	NA	NA	NA	NA	NA	NA	NA	NA
ENSG00000225443	AC004938.1	0	0	0	0	0	0	0	0	0	0	0	0	0	1	0	0	0	0	0	1	0	0	0	0	0	0	1	0	NA	NA	NA	NA	NA	NA	NA	NA	NA	NA	NA	NA	NA	NA	NA	NA	NA	NA	NA	NA
ENSG00000228151	AC004941.1	0	0	0	0	0	0	0	0	0	0	0	0	0	0	0	0	0	0	0	0	0	0	0	0	0	0	0	0	NA	NA	NA	NA	NA	NA	NA	NA	NA	NA	NA	NA	NA	NA	NA	NA	NA	NA	NA	NA
ENSG00000231397	AC004941.2	0	0	0	0	0	0	0	0	0	0	0	0	0	1	0	0	0	0	0	0	0	0	0	0	0	0	0	0	NA	NA	NA	NA	NA	NA	NA	NA	NA	NA	NA	NA	NA	NA	NA	NA	NA	NA	NA	NA
ENSG00000259209	AC004943.1	3	11	2	11	11	11	6	10	8	4	14	5	4	15	5	6	3	2	12	13	8	8	3	6	14	15	8	14	NA	NA	0.577824	NA	NA	0.880777	0.318265	0.144187	0.73877	0.673282	-0.215084	1.50614	1.10991	NA	NA	NA	NA	NA	NA	NA
ENSG00000259768	AC004943.2	114	118	22	51	138	197	102	99	31	37	75	92	47	74	126	94	42	45	198	233	91	102	34	46	48	68	62	68	0.0190513	-1.50005	0.388	-0.460132	-1.07645	0.679836	-0.395593	-1.4793	-0.264645	-0.750608	-1.35797	-0.800379	-0.627367	0.451401	0.31052	0.103969	0.140167	NA	NA	0.948743
ENSG00000279206	AC004943.3	0	0	0	1	1	2	3	1	0	2	0	0	0	2	2	1	0	3	1	2	5	1	0	3	1	1	0	0	NA	NA	NA	NA	NA	NA	NA	NA	NA	NA	NA	NA	NA	NA	NA	NA	NA	NA	NA	NA
ENSG00000253510	AC004944.1	0	0	0	0	0	0	0	0	0	0	0	0	0	0	0	0	0	0	0	0	0	0	0	0	0	0	0	0	NA	NA	NA	NA	NA	NA	NA	NA	NA	NA	NA	NA	NA	NA	NA	NA	NA	NA	NA	NA
ENSG00000222024	AC004945.1	0	0	0	0	0	0	0	0	0	0	0	0	0	0	0	0	0	0	0	0	0	0	0	0	0	0	0	0	NA	NA	NA	NA	NA	NA	NA	NA	NA	NA	NA	NA	NA	NA	NA	NA	NA	NA	NA	NA
ENSG00000233969	AC004946.1	0	0	0	0	0	0	0	0	0	0	0	0	0	0	0	0	0	0	0	0	0	0	0	0	0	0	0	0	NA	NA	NA	NA	NA	NA	NA	NA	NA	NA	NA	NA	NA	NA	NA	NA	NA	NA	NA	NA
ENSG00000233760	AC004947.1	0	1	0	0	1	1	2	1	4	0	1	8	1	3	0	0	2	0	1	4	0	1	1	0	1	1	5	1	NA	NA	NA	NA	NA	NA	NA	NA	3.36645	NA	NA	NA	NA	NA	NA	NA	NA	NA	NA	NA
ENSG00000280255	AC004947.2	3	1	1	0	0	2	2	1	0	0	0	0	0	1	0	0	0	0	0	1	2	6	0	0	0	0	0	0	NA	NA	NA	NA	NA	NA	NA	NA	NA	NA	NA	NA	NA	NA	NA	NA	NA	NA	NA	NA
ENSG00000272745	AC004948.1	0	0	0	0	3	0	0	2	0	0	2	0	0	2	0	0	2	0	1	0	0	1	0	0	0	0	1	0	NA	NA	NA	NA	NA	NA	NA	NA	NA	NA	NA	NA	NA	NA	NA	NA	NA	NA	NA	NA
ENSG00000283117	AC004949.1	0	0	0	0	0	0	0	0	0	0	0	0	0	0	0	0	0	0	0	0	0	0	0	0	0	0	0	0	NA	NA	NA	NA	NA	NA	NA	NA	NA	NA	NA	NA	NA	NA	NA	NA	NA	NA	NA	NA
ENSG00000228434	AC004951.1	9	12	16	6	20	24	29	35	15	8	15	24	15	6	12	11	9	6	19	20	15	8	7	12	10	21	12	6	NA	NA	0.943841	1.35524	-0.36021	0.467477	-0.206957	0.449243	1.10836	0.218694	-0.188073	0.544809	-0.221259	NA	-0.230016	NA	NA	NA	NA	NA
ENSG00000239556	AC004951.2	8	6	4	4	14	19	21	8	12	6	11	12	15	13	10	5	6	4	20	21	18	9	7	14	13	9	5	3	NA	NA	1.08391	NA	NA	1.17471	0.6621	0.652145	0.914314	1.18355	0.589589	0.689638	-0.754774	NA	NA	NA	NA	NA	NA	NA
ENSG00000241057	AC004951.3	6	5	5	5	8	11	7	13	5	3	3	5	4	5	5	4	3	3	11	8	12	6	3	5	2	3	5	13	NA	NA	0.638691	NA	NA	0.797849	0.798673	-0.168905	-0.268235	-0.108235	NA	-0.727917	1.11878	NA	NA	NA	NA	NA	NA	NA
ENSG00000273432	AC004951.4	4	7	3	3	5	5	8	5	3	0	9	3	9	9	7	6	2	5	5	2	6	10	1	4	3	10	6	4	NA	NA	NA	NA	NA	NA	0.0836141	NA	0.393098	0.928876	NA	0.115791	-0.246727	NA	NA	NA	NA	NA	NA	NA
ENSG00000233683	AC004965.1	2	0	0	0	0	0	0	0	0	0	0	0	0	0	0	0	0	0	0	1	0	0	0	0	0	0	0	0	NA	NA	NA	NA	NA	NA	NA	NA	NA	NA	NA	NA	NA	NA	NA	NA	NA	NA	NA	NA
ENSG00000243554	AC004967.1	19	22	18	18	32	24	34	42	13	14	7	12	17	18	10	8	10	2	36	17	25	21	8	9	7	7	9	10	NA	-0.0148809	0.338782	0.631289	-0.318347	1.28924	1.14686	-0.303464	-0.901355	-0.0288289	0.0194835	-0.241733	0.206601	NA	-0.130957	-0.546342	NA	NA	NA	NA
ENSG00000285725	AC004967.2	22	22	20	15	26	40	47	48	7	9	18	8	11	14	18	13	13	3	26	33	44	29	7	16	3	20	13	16	NA	-0.16628	0.438772	0.854641	-0.684163	0.637115	1.03489	-1.17111	-0.527262	-0.625891	-0.33998	-0.309075	0.0349273	NA	-0.21394	-0.207617	NA	NA	NA	NA
ENSG00000238358	AC004969.1	0	0	0	0	0	0	0	0	0	0	0	0	0	0	0	0	0	0	0	0	0	0	0	0	0	0	0	0	NA	NA	NA	NA	NA	NA	NA	NA	NA	NA	NA	NA	NA	NA	NA	NA	NA	NA	NA	NA
ENSG00000279326	AC004972.1	0	0	0	0	0	0	0	0	0	0	0	1	0	0	0	0	0	0	0	0	0	0	0	0	0	0	0	0	NA	NA	NA	NA	NA	NA	NA	NA	NA	NA	NA	NA	NA	NA	NA	NA	NA	NA	NA	NA
ENSG00000226661	AC004973.1	0	0	0	0	0	0	0	4	0	0	0	0	0	0	1	0	0	0	1	0	0	3	0	0	0	0	1	0	NA	NA	NA	NA	NA	NA	NA	NA	NA	NA	NA	NA	NA	NA	NA	NA	NA	NA	NA	NA
ENSG00000285612	AC004974.1	1	2	0	0	1	3	0	0	2	0	4	6	1	3	1	0	0	0	0	0	0	0	0	1	4	2	1	3	NA	NA	NA	NA	NA	NA	NA	NA	1.96853	0.62575	NA	NA	NA	NA	NA	NA	NA	NA	NA	NA
ENSG00000224629	AC004975.1	5	2	12	5	13	5	10	6	17	7	5	11	2	4	6	1	10	5	7	6	6	13	7	15	7	9	5	2	NA	NA	1.23382	NA	NA	NA	1.26272	2.05022	1.34754	-0.0795431	1.77491	1.35239	0.184056	NA	NA	NA	NA	NA	NA	NA
ENSG00000229660	AC004975.2	0	0	0	0	0	0	0	0	0	1	0	0	0	0	0	0	0	2	0	2	0	0	0	0	0	1	4	0	NA	NA	NA	NA	NA	NA	NA	NA	NA	NA	NA	NA	NA	NA	NA	NA	NA	NA	NA	NA
ENSG00000205485	AC004980.1	52	50	140	122	103	90	90	111	71	83	154	173	238	303	67	63	88	82	88	83	79	66	98	103	183	142	296	277	0.450535	1.52492	0.794844	0.711505	0.641078	0.102945	-0.0546815	0.882837	1.89088	2.5974	0.726493	1.43771	2.26554	-0.42228	-0.239135	-0.292973	0.295281	NA	NA	0.266434
ENSG00000214243	AC004980.2	0	3	2	2	2	1	7	1	0	0	7	0	3	2	0	1	1	1	2	0	2	5	1	0	0	4	3	3	NA	NA	NA	NA	NA	NA	NA	NA	1.5935	1.03005	NA	NA	2.67742	NA	NA	NA	NA	NA	NA	NA
ENSG00000230305	AC004980.3	0	1	0	0	1	0	0	1	0	0	0	0	1	1	0	3	0	0	0	0	0	0	0	1	3	0	0	0	NA	NA	NA	NA	NA	NA	NA	NA	NA	NA	NA	NA	NA	NA	NA	NA	NA	NA	NA	NA
ENSG00000250778	AC004980.4	0	0	0	0	0	0	0	0	0	0	0	0	0	0	0	0	0	0	0	0	0	0	0	0	0	0	0	0	NA	NA	NA	NA	NA	NA	NA	NA	NA	NA	NA	NA	NA	NA	NA	NA	NA	NA	NA	NA
ENSG00000272732	AC004982.1	3	2	2	4	1	2	11	6	2	0	0	0	3	5	5	0	0	0	2	5	2	2	1	0	0	0	1	2	NA	NA	NA	NA	NA	NA	NA	NA	NA	0.847091	NA	NA	-0.544607	NA	NA	NA	NA	NA	NA	NA
ENSG00000272894	AC004982.2	3	6	6	8	11	18	13	18	4	5	5	7	3	5	8	6	6	9	7	13	16	10	7	6	11	6	16	3	NA	NA	1.5672	NA	NA	0.212918	0.691693	NA	0.653185	0.0492279	0.00363436	0.404443	0.589169	NA	NA	NA	NA	NA	NA	NA
ENSG00000227573	AC004986.1	0	0	0	0	1	1	0	0	0	0	0	0	0	0	0	0	0	0	0	0	0	0	0	0	0	0	1	0	NA	NA	NA	NA	NA	NA	NA	NA	NA	NA	NA	NA	NA	NA	NA	NA	NA	NA	NA	NA
ENSG00000231198	AC004987.1	0	1	0	0	1	0	0	0	0	0	0	0	0	0	0	0	0	0	0	0	0	0	0	0	0	0	0	0	NA	NA	NA	NA	NA	NA	NA	NA	NA	NA	NA	NA	NA	NA	NA	NA	NA	NA	NA	NA
ENSG00000233225	AC004987.2	11	25	11	14	15	8	26	25	14	12	12	11	10	11	21	17	18	4	24	12	13	23	10	9	6	15	19	6	NA	-0.317204	-0.713149	0.284959	-0.522522	-0.349878	-0.292306	-0.131379	-0.388931	-0.546029	-0.893546	-0.736917	-0.462771	NA	NA	NA	NA	NA	NA	NA
ENSG00000237251	AC004987.3	0	0	0	0	0	0	0	1	0	0	0	0	5	0	0	0	0	0	0	0	0	0	0	0	0	0	0	0	NA	NA	NA	NA	NA	NA	NA	NA	NA	NA	NA	NA	NA	NA	NA	NA	NA	NA	NA	NA
ENSG00000270797	AC004987.4	0	0	0	2	1	1	0	0	1	0	0	0	0	0	0	0	0	0	0	0	0	0	1	1	0	2	0	0	NA	NA	NA	NA	NA	NA	NA	NA	NA	NA	NA	NA	NA	NA	NA	NA	NA	NA	NA	NA
ENSG00000203446	AC004988.1	2	0	1	0	0	1	0	1	0	0	0	0	0	0	1	0	0	0	0	0	0	0	0	0	0	0	0	0	NA	NA	NA	NA	NA	NA	NA	NA	NA	NA	NA	NA	NA	NA	NA	NA	NA	NA	NA	NA
ENSG00000232756	AC004990.1	1	1	0	0	4	2	3	0	3	1	0	1	2	1	0	2	0	0	7	7	2	0	0	0	0	1	0	0	NA	NA	NA	NA	NA	NA	NA	NA	NA	NA	NA	NA	NA	NA	NA	NA	NA	NA	NA	NA
ENSG00000226522	AC004994.1	0	0	0	0	0	0	0	0	0	0	0	0	0	0	0	0	0	0	0	0	0	0	0	0	0	0	0	0	NA	NA	NA	NA	NA	NA	NA	NA	NA	NA	NA	NA	NA	NA	NA	NA	NA	NA	NA	NA
ENSG00000248751	AC004997.1	0	0	0	0	0	1	2	0	0	0	0	0	0	1	0	0	0	0	0	0	0	1	0	0	0	0	0	0	NA	NA	NA	NA	NA	NA	NA	NA	NA	NA	NA	NA	NA	NA	NA	NA	NA	NA	NA	NA
ENSG00000228532	AC005000.1	12	21	20	22	19	26	23	37	14	20	15	23	20	21	25	23	7	11	21	12	18	21	17	28	17	26	13	10	NA	0.54183	0.332068	0.608195	-1.16289	-0.82116	-0.514431	0.359023	0.433935	0.53178	-0.00503471	-0.0439904	-0.933985	NA	NA	NA	NA	NA	NA	NA
ENSG00000270431	AC005000.2	0	0	0	0	0	0	0	0	0	0	0	0	0	0	0	0	0	0	0	0	0	0	0	0	0	0	2	0	NA	NA	NA	NA	NA	NA	NA	NA	NA	NA	NA	NA	NA	NA	NA	NA	NA	NA	NA	NA
ENSG00000224314	AC005002.1	0	0	0	0	0	0	0	0	0	0	0	0	0	0	0	0	0	0	1	0	0	0	0	0	0	0	0	0	NA	NA	NA	NA	NA	NA	NA	NA	NA	NA	NA	NA	NA	NA	NA	NA	NA	NA	NA	NA
ENSG00000238066	AC005002.2	0	0	0	0	0	0	0	0	0	0	0	0	0	0	0	0	0	0	0	0	0	0	0	0	0	0	0	0	NA	NA	NA	NA	NA	NA	NA	NA	NA	NA	NA	NA	NA	NA	NA	NA	NA	NA	NA	NA
ENSG00000214125	AC005005.1	0	0	0	0	1	0	0	0	0	1	0	1	0	2	0	0	0	0	0	0	0	2	0	0	1	0	0	0	NA	NA	NA	NA	NA	NA	NA	NA	NA	NA	NA	NA	NA	NA	NA	NA	NA	NA	NA	NA
ENSG00000235573	AC005005.2	0	0	0	0	2	1	1	0	0	0	5	0	5	4	0	3	0	0	0	0	0	0	0	0	0	3	0	0	NA	NA	NA	NA	NA	NA	NA	NA	NA	4.81217	NA	NA	NA	NA	NA	NA	NA	NA	NA	NA
ENSG00000273387	AC005005.3	12	7	14	5	29	25	22	38	10	3	17	17	8	18	8	12	9	6	21	12	21	11	9	7	13	12	16	19	NA	NA	1.36282	1.35625	-0.176427	0.426828	0.454785	-0.267029	1.02862	0.610198	-0.234842	0.420684	0.914281	NA	-0.763367	NA	NA	NA	NA	NA
ENSG00000278920	AC005005.4	8	3	31	14	15	17	13	11	32	10	10	10	11	13	9	15	17	12	11	9	9	5	26	26	10	13	7	13	NA	2.15836	1.36917	NA	0.508849	-0.573491	-1.00789	2.20635	1.03357	1.27778	1.19634	0.032233	-0.166381	NA	NA	NA	NA	NA	NA	NA
ENSG00000223831	AC005006.1	1	0	0	0	6	0	0	1	0	0	0	2	0	1	0	0	0	0	1	4	0	0	0	0	1	0	0	2	NA	NA	NA	NA	NA	NA	NA	NA	NA	NA	NA	NA	NA	NA	NA	NA	NA	NA	NA	NA
ENSG00000226671	AC005008.1	0	0	0	0	0	0	0	0	0	0	0	0	0	0	0	0	0	0	0	0	0	0	0	0	0	0	0	0	NA	NA	NA	NA	NA	NA	NA	NA	NA	NA	NA	NA	NA	NA	NA	NA	NA	NA	NA	NA
ENSG00000237896	AC005008.2	0	0	0	0	0	0	0	0	0	0	0	0	0	0	0	0	1	0	0	0	0	0	0	0	0	0	0	0	NA	NA	NA	NA	NA	NA	NA	NA	NA	NA	NA	NA	NA	NA	NA	NA	NA	NA	NA	NA
ENSG00000231255	AC005009.1	0	1	7	0	2	6	4	6	1	0	3	8	0	3	2	2	4	3	3	2	6	6	0	1	1	2	2	6	NA	NA	NA	NA	NA	NA	NA	NA	3.67251	NA	NA	NA	1.11038	NA	NA	NA	NA	NA	NA	NA
ENSG00000233073	AC005009.2	2	1	4	6	11	11	9	12	2	3	8	12	4	5	5	4	2	1	3	6	9	6	2	2	8	4	5	3	NA	NA	2.7289	NA	NA	NA	0.532739	NA	2.92126	1.75061	NA	0.537227	-0.0345121	NA	NA	NA	NA	NA	NA	NA
ENSG00000235581	AC005011.1	0	0	0	0	0	0	0	0	0	0	0	0	0	0	0	0	0	0	0	1	0	0	0	0	0	0	0	0	NA	NA	NA	NA	NA	NA	NA	NA	NA	NA	NA	NA	NA	NA	NA	NA	NA	NA	NA	NA
ENSG00000228421	AC005013.1	0	0	0	0	0	0	0	0	0	0	0	0	0	0	0	0	0	0	0	0	0	0	0	0	0	0	0	0	NA	NA	NA	NA	NA	NA	NA	NA	NA	NA	NA	NA	NA	NA	NA	NA	NA	NA	NA	NA
ENSG00000224280	AC005014.1	0	0	4	2	0	0	1	4	5	3	4	1	0	3	0	0	1	0	4	1	1	0	4	3	1	2	1	2	NA	NA	NA	NA	NA	NA	NA	NA	NA	NA	NA	NA	NA	NA	NA	NA	NA	NA	NA	NA
ENSG00000272361	AC005014.2	3	0	1	1	4	2	0	3	2	6	7	10	10	14	1	1	2	0	2	6	3	1	5	1	5	11	6	14	NA	NA	NA	NA	NA	NA	NA	NA	2.63573	3.13156	NA	3.11275	3.43589	NA	NA	NA	NA	NA	NA	NA
ENSG00000272537	AC005014.3	0	0	0	0	0	0	1	1	0	0	0	0	0	0	0	0	0	0	0	0	1	0	0	0	0	0	0	0	NA	NA	NA	NA	NA	NA	NA	NA	NA	NA	NA	NA	NA	NA	NA	NA	NA	NA	NA	NA
ENSG00000213875	AC005019.1	0	0	0	0	0	0	0	0	0	0	0	0	0	0	0	0	0	0	0	0	0	0	0	0	0	0	0	0	NA	NA	NA	NA	NA	NA	NA	NA	NA	NA	NA	NA	NA	NA	NA	NA	NA	NA	NA	NA
ENSG00000224330	AC005019.2	0	0	0	0	0	0	0	0	0	0	0	0	0	0	0	0	0	0	0	0	0	0	0	0	0	0	0	0	NA	NA	NA	NA	NA	NA	NA	NA	NA	NA	NA	NA	NA	NA	NA	NA	NA	NA	NA	NA
ENSG00000224448	AC005020.1	0	1	7	6	2	8	9	3	11	4	6	4	5	8	2	1	5	1	2	1	4	0	5	6	5	10	3	3	NA	NA	NA	NA	NA	NA	NA	NA	3.57266	3.90883	NA	2.45134	1.14348	NA	NA	NA	NA	NA	NA	NA
ENSG00000272647	AC005020.2	0	0	1	1	1	0	1	0	1	1	0	0	0	0	0	0	0	0	2	0	0	1	0	0	0	0	0	0	NA	NA	NA	NA	NA	NA	NA	NA	NA	NA	NA	NA	NA	NA	NA	NA	NA	NA	NA	NA
ENSG00000273138	AC005021.1	1	0	0	0	0	1	4	1	0	2	1	0	0	0	2	1	0	1	0	1	0	4	0	0	1	0	0	0	NA	NA	NA	NA	NA	NA	NA	NA	NA	NA	NA	NA	NA	NA	NA	NA	NA	NA	NA	NA
ENSG00000233872	AC005033.1	0	1	0	0	1	2	0	4	0	5	0	0	0	2	1	1	3	0	0	1	0	0	0	0	0	1	0	0	NA	NA	NA	NA	NA	NA	NA	NA	NA	NA	NA	NA	NA	NA	NA	NA	NA	NA	NA	NA
ENSG00000230477	AC005034.1	0	0	0	0	0	0	0	0	0	0	0	0	0	0	0	0	0	0	0	0	0	0	0	0	0	0	0	0	NA	NA	NA	NA	NA	NA	NA	NA	NA	NA	NA	NA	NA	NA	NA	NA	NA	NA	NA	NA
ENSG00000270462	AC005034.2	0	0	2	2	1	1	3	1	0	2	0	1	3	1	6	0	1	2	1	2	1	6	1	0	1	0	0	2	NA	NA	NA	NA	NA	NA	NA	NA	NA	NA	NA	NA	-1.4025	NA	NA	NA	NA	NA	NA	NA
ENSG00000270696	AC005034.3	83	91	79	80	81	116	109	147	58	56	37	37	13	23	111	97	44	55	106	103	129	104	65	53	35	31	13	22	0.362139	0.0397729	0.03998	0.291165	-0.815973	-0.283854	-0.0453936	-0.312164	-1.01593	-2.08169	-0.711958	-1.53823	-2.44866	-0.48392	0.0379274	0.0472997	-0.036574	NA	NA	0.250571
ENSG00000270996	AC005034.4	0	0	0	5	1	0	2	2	0	0	0	0	0	0	0	0	2	0	4	3	0	1	0	0	1	0	1	0	NA	NA	NA	NA	NA	NA	NA	NA	NA	NA	NA	NA	NA	NA	NA	NA	NA	NA	NA	NA
ENSG00000271452	AC005034.5	3	11	7	6	4	9	14	13	5	8	2	9	1	2	11	14	4	9	13	17	14	17	4	6	4	6	0	2	NA	NA	-0.207994	NA	-0.70535	-0.0486612	0.0836066	0.240496	-0.105626	-1.9752	-1.24351	-1.21975	-3.54358	NA	NA	NA	NA	NA	NA	NA
ENSG00000183308	AC005037.1	0	0	0	0	0	0	0	0	0	0	0	1	0	0	0	0	0	0	0	0	0	0	0	1	0	0	0	0	NA	NA	NA	NA	NA	NA	NA	NA	NA	NA	NA	NA	NA	NA	NA	NA	NA	NA	NA	NA
ENSG00000226905	AC005040.1	0	0	0	0	0	0	0	0	0	0	0	0	0	0	0	0	0	0	0	0	0	0	0	0	0	0	0	0	NA	NA	NA	NA	NA	NA	NA	NA	NA	NA	NA	NA	NA	NA	NA	NA	NA	NA	NA	NA
ENSG00000159239	AC005041.1	0	3	0	0	0	2	1	0	0	1	0	2	3	3	0	0	1	0	0	0	0	1	0	0	0	1	4	4	NA	NA	NA	NA	NA	NA	NA	NA	NA	1.2847	NA	NA	4.56625	NA	NA	NA	NA	NA	NA	NA
ENSG00000234521	AC005041.2	0	0	0	1	0	1	0	0	0	0	0	0	1	0	0	0	0	0	2	0	0	0	0	0	0	0	0	0	NA	NA	NA	NA	NA	NA	NA	NA	NA	NA	NA	NA	NA	NA	NA	NA	NA	NA	NA	NA
ENSG00000272183	AC005041.3	26	17	6	5	28	23	15	34	14	0	20	13	13	17	17	16	4	4	27	33	36	27	12	12	7	13	14	13	NA	-1.82734	0.103696	-0.125559	-1.79112	0.563344	0.722081	-1.31662	-0.180347	-0.351106	-0.36084	-0.609027	-0.164682	NA	0.161059	NA	NA	NA	NA	NA
ENSG00000227331	AC005042.1	2	2	2	3	0	3	0	2	0	1	0	2	0	1	1	2	2	0	0	0	0	4	2	2	3	1	4	0	NA	NA	NA	NA	NA	NA	NA	NA	NA	NA	NA	NA	0.537307	NA	NA	NA	NA	NA	NA	NA
ENSG00000228586	AC005042.2	0	0	0	0	0	0	0	0	0	0	0	0	0	0	0	0	0	0	0	0	0	0	0	0	0	0	0	0	NA	NA	NA	NA	NA	NA	NA	NA	NA	NA	NA	NA	NA	NA	NA	NA	NA	NA	NA	NA
ENSG00000231675	AC005042.3	0	0	0	0	0	0	0	0	0	0	0	0	0	0	0	0	0	0	0	0	0	0	0	0	0	0	0	0	NA	NA	NA	NA	NA	NA	NA	NA	NA	NA	NA	NA	NA	NA	NA	NA	NA	NA	NA	NA
ENSG00000273055	AC005046.1	5	12	5	2	13	22	18	17	6	6	10	3	6	6	8	11	2	6	11	18	8	20	1	5	6	9	13	6	NA	NA	0.929553	NA	NA	0.290288	0.3228	-0.164587	-0.101937	-0.268046	-1.60587	-0.241148	0.11896	NA	NA	NA	NA	NA	NA	NA
ENSG00000267052	AC005050.1	7	4	5	2	7	7	4	6	0	0	5	7	1	2	2	2	1	1	5	2	2	3	0	5	1	2	5	0	NA	NA	0.192585	NA	NA	NA	NA	NA	0.302925	-1.71739	NA	NA	0.467577	NA	NA	NA	NA	NA	NA	NA
ENSG00000279601	AC005052.1	0	0	0	0	2	0	0	0	0	0	0	0	0	0	0	0	0	0	1	0	0	0	0	0	0	0	0	0	NA	NA	NA	NA	NA	NA	NA	NA	NA	NA	NA	NA	NA	NA	NA	NA	NA	NA	NA	NA
ENSG00000243004	AC005062.1	3	4	5	4	5	2	3	7	15	6	2	1	2	1	1	2	5	1	4	4	4	3	0	5	4	3	3	0	NA	NA	NA	NA	NA	NA	NA	1.90702	-0.979356	-1.00741	NA	1.31566	NA	NA	NA	NA	NA	NA	NA	NA
ENSG00000234715	AC005064.1	0	0	0	0	0	1	0	1	0	0	0	0	0	0	0	0	0	0	0	0	0	0	0	0	0	0	0	0	NA	NA	NA	NA	NA	NA	NA	NA	NA	NA	NA	NA	NA	NA	NA	NA	NA	NA	NA	NA
ENSG00000273978	AC005066.1	0	0	0	0	0	0	0	0	0	0	0	0	0	0	0	0	0	0	0	0	0	0	0	0	0	0	0	0	NA	NA	NA	NA	NA	NA	NA	NA	NA	NA	NA	NA	NA	NA	NA	NA	NA	NA	NA	NA
ENSG00000270764	AC005070.1	2	0	0	0	0	2	0	2	0	0	2	1	1	0	0	0	0	0	0	0	1	0	0	0	0	1	0	0	NA	NA	NA	NA	NA	NA	NA	NA	NA	NA	NA	NA	NA	NA	NA	NA	NA	NA	NA	NA
ENSG00000271482	AC005070.2	1	0	0	0	0	2	0	1	0	0	0	0	0	0	0	0	0	0	0	0	0	0	0	0	0	1	0	0	NA	NA	NA	NA	NA	NA	NA	NA	NA	NA	NA	NA	NA	NA	NA	NA	NA	NA	NA	NA
ENSG00000272918	AC005070.3	5	11	15	7	23	15	22	17	20	11	18	12	18	25	14	7	10	5	19	16	17	15	16	21	15	11	11	13	NA	NA	1.17005	1.07518	-0.205689	0.468609	0.416169	1.29467	1.16783	1.64724	0.930177	0.445597	0.336339	NA	NA	NA	NA	NA	NA	NA
ENSG00000272219	AC005072.1	1	1	2	0	3	10	2	6	10	1	2	7	5	1	3	0	2	2	0	4	2	2	4	1	11	5	4	5	NA	NA	NA	NA	NA	NA	NA	NA	2.35489	1.79858	NA	2.58424	1.76618	NA	NA	NA	NA	NA	NA	NA
ENSG00000224046	AC005076.1	7	16	12	11	12	21	24	21	7	17	10	14	5	11	17	11	20	16	32	27	11	23	9	17	16	6	11	11	NA	0.206768	0.407522	0.754344	0.630195	0.798233	0.0719144	0.382356	0.30682	-0.300658	-0.00890371	-0.21703	-0.210423	NA	0.80074	NA	NA	NA	NA	NA
ENSG00000213549	AC005077.1	0	1	2	1	3	0	1	3	1	0	0	0	0	0	0	0	0	0	0	1	0	0	0	1	1	2	0	1	NA	NA	NA	NA	NA	NA	NA	NA	NA	NA	NA	NA	NA	NA	NA	NA	NA	NA	NA	NA
ENSG00000224273	AC005077.2	1	2	1	0	5	3	0	1	0	0	2	1	2	1	6	1	1	7	7	2	3	2	1	2	7	3	0	5	NA	NA	NA	NA	NA	NA	NA	NA	NA	NA	NA	0.68061	-0.331438	NA	NA	NA	NA	NA	NA	NA
ENSG00000228829	AC005077.3	0	0	0	0	0	0	0	1	0	0	0	0	0	0	0	0	0	0	0	0	0	0	0	0	0	0	0	0	NA	NA	NA	NA	NA	NA	NA	NA	NA	NA	NA	NA	NA	NA	NA	NA	NA	NA	NA	NA
ENSG00000230882	AC005077.4	11	4	5	7	8	20	15	24	8	3	22	17	11	15	4	13	5	9	24	21	9	15	5	5	19	19	24	17	NA	NA	0.691959	NA	-0.0711766	1.07768	0.237962	-0.191375	1.55804	0.940357	-0.710333	1.23819	1.36241	NA	NA	NA	NA	NA	NA	NA
ENSG00000226816	AC005082.1	0	0	0	0	0	0	1	1	2	0	2	0	0	2	1	0	0	0	1	0	0	0	3	0	0	0	1	0	NA	NA	NA	NA	NA	NA	NA	NA	NA	NA	NA	NA	NA	NA	NA	NA	NA	NA	NA	NA
ENSG00000285926	AC005082.2	0	0	0	0	0	0	0	0	2	0	0	0	0	1	0	0	0	0	0	0	0	0	0	1	0	0	0	0	NA	NA	NA	NA	NA	NA	NA	NA	NA	NA	NA	NA	NA	NA	NA	NA	NA	NA	NA	NA
ENSG00000233834	AC005083.1	16	30	26	7	44	46	61	61	10	13	29	40	30	65	18	13	11	12	48	37	53	37	4	11	30	22	58	46	NA	-0.283606	0.865693	1.17809	-0.167949	1.17686	1.33606	-0.677378	0.820576	1.25731	-0.958587	0.870984	1.88122	NA	-0.134853	-0.268341	NA	NA	NA	NA
ENSG00000271330	AC005084.1	1	0	0	1	1	1	0	0	0	0	1	1	1	2	0	0	2	0	1	0	0	0	0	0	0	0	0	0	NA	NA	NA	NA	NA	NA	NA	NA	NA	NA	NA	NA	NA	NA	NA	NA	NA	NA	NA	NA
ENSG00000261535	AC005086.1	3	0	4	1	1	6	0	2	5	2	3	3	4	2	1	1	2	0	3	3	0	0	1	2	6	4	2	1	NA	NA	NA	NA	NA	NA	NA	NA	1.12093	1.1152	NA	2.43704	NA	NA	NA	NA	NA	NA	NA	NA
ENSG00000279724	AC005086.2	0	0	0	0	0	1	0	0	0	0	0	0	0	1	0	0	0	0	2	0	0	0	0	0	0	0	0	0	NA	NA	NA	NA	NA	NA	NA	NA	NA	NA	NA	NA	NA	NA	NA	NA	NA	NA	NA	NA
ENSG00000280004	AC005086.3	0	0	0	0	1	0	0	2	0	0	0	0	0	0	2	0	0	0	1	0	0	0	0	0	0	0	1	0	NA	NA	NA	NA	NA	NA	NA	NA	NA	NA	NA	NA	NA	NA	NA	NA	NA	NA	NA	NA
ENSG00000280404	AC005086.4	2	0	1	0	1	1	3	0	1	0	4	3	0	0	1	0	1	0	0	0	0	0	2	0	3	0	1	2	NA	NA	NA	NA	NA	NA	NA	NA	1.94877	NA	NA	NA	NA	NA	NA	NA	NA	NA	NA	NA
ENSG00000278586	AC005088.1	1	0	0	0	0	0	0	0	0	1	3	0	0	1	0	0	0	0	0	0	1	0	0	0	2	1	0	0	NA	NA	NA	NA	NA	NA	NA	NA	NA	NA	NA	NA	NA	NA	NA	NA	NA	NA	NA	NA
ENSG00000274080	AC005089.1	65	74	50	41	79	110	97	140	61	27	106	109	62	72	62	53	45	31	63	81	88	71	56	75	104	95	66	54	-0.167728	-0.44002	0.30709	0.502258	-0.338608	0.027369	0.259045	-0.347265	0.848765	0.144523	0.283293	0.90965	0.191213	-0.0561092	-0.448149	-0.389478	0.464289	NA	NA	0.663221
ENSG00000231418	AC005090.1	0	0	0	0	0	0	0	0	0	0	0	0	0	0	0	0	0	0	0	0	0	0	0	0	0	0	0	0	NA	NA	NA	NA	NA	NA	NA	NA	NA	NA	NA	NA	NA	NA	NA	NA	NA	NA	NA	NA
ENSG00000229893	AC005091.1	1	0	1	0	0	4	2	6	1	0	2	0	5	1	2	3	1	1	3	0	0	0	1	4	0	3	5	2	NA	NA	NA	NA	NA	NA	NA	NA	NA	2.75681	NA	NA	0.60401	NA	NA	NA	NA	NA	NA	NA
ENSG00000229949	AC005094.1	0	0	0	0	0	0	0	0	0	0	0	0	0	0	0	0	0	0	0	0	0	0	0	0	0	0	0	0	NA	NA	NA	NA	NA	NA	NA	NA	NA	NA	NA	NA	NA	NA	NA	NA	NA	NA	NA	NA
ENSG00000259294	AC005096.1	0	0	4	2	3	0	2	2	3	2	9	2	6	1	2	0	4	1	3	1	2	0	1	1	5	3	0	2	NA	NA	NA	NA	NA	NA	NA	NA	5.15572	4.46776	NA	2.17186	NA	NA	NA	NA	NA	NA	NA	NA
ENSG00000226624	AC005099.1	0	0	0	1	0	0	0	0	1	0	2	0	2	0	1	0	1	0	0	0	0	1	2	0	0	2	0	0	NA	NA	NA	NA	NA	NA	NA	NA	NA	NA	NA	NA	NA	NA	NA	NA	NA	NA	NA	NA
ENSG00000285960	AC005100.1	0	0	0	0	0	0	0	0	0	0	0	0	0	0	0	0	0	0	0	0	0	0	0	0	0	0	0	0	NA	NA	NA	NA	NA	NA	NA	NA	NA	NA	NA	NA	NA	NA	NA	NA	NA	NA	NA	NA
ENSG00000219039	AC005102.1	0	0	0	0	0	0	0	0	0	0	0	0	0	3	0	0	0	0	0	0	0	0	0	0	1	2	1	0	NA	NA	NA	NA	NA	NA	NA	NA	NA	NA	NA	NA	NA	NA	NA	NA	NA	NA	NA	NA
ENSG00000223374	AC005104.1	9	11	12	18	11	18	16	25	9	17	22	17	31	28	10	6	15	10	19	19	20	16	18	15	18	27	28	21	NA	0.761869	0.397112	0.767362	0.914581	0.968341	0.972752	0.671422	1.19409	1.76477	1.16247	1.61973	1.75571	NA	NA	NA	NA	NA	NA	NA
ENSG00000224232	AC005104.2	2	1	3	1	4	1	1	1	2	1	1	0	0	2	0	0	1	3	2	1	0	0	1	0	2	0	0	0	NA	NA	NA	NA	NA	NA	NA	NA	NA	NA	NA	NA	NA	NA	NA	NA	NA	NA	NA	NA
ENSG00000225286	AC005105.1	0	0	0	0	0	0	0	0	0	0	0	0	0	0	0	0	0	0	0	0	0	0	0	0	1	0	0	0	NA	NA	NA	NA	NA	NA	NA	NA	NA	NA	NA	NA	NA	NA	NA	NA	NA	NA	NA	NA
ENSG00000283517	AC005144.1	0	0	0	0	0	0	0	0	0	0	0	0	0	0	0	0	0	0	2	0	0	0	0	0	1	2	0	0	NA	NA	NA	NA	NA	NA	NA	NA	NA	NA	NA	NA	NA	NA	NA	NA	NA	NA	NA	NA
ENSG00000248431	AC005150.1	0	0	0	0	0	0	0	0	0	0	0	0	0	0	0	0	0	0	0	0	0	0	0	0	0	0	0	0	NA	NA	NA	NA	NA	NA	NA	NA	NA	NA	NA	NA	NA	NA	NA	NA	NA	NA	NA	NA
ENSG00000226874	AC005154.1	2	4	0	1	4	7	2	10	3	6	8	5	3	3	2	6	3	0	1	7	2	1	0	4	2	4	2	2	NA	NA	NA	NA	NA	NA	NA	NA	1.37289	0.225255	NA	-0.341138	-0.915593	NA	NA	NA	NA	NA	NA	NA
ENSG00000244480	AC005154.2	5	5	7	9	9	20	9	14	13	6	51	27	28	47	4	4	5	1	7	22	19	12	2	8	30	29	27	28	NA	NA	1.37631	NA	NA	1.5337	1.74404	1.2323	3.19805	3.09574	NA	2.99726	2.90457	NA	NA	NA	NA	NA	NA	NA
ENSG00000263683	AC005154.3	0	0	0	0	0	0	0	0	0	0	0	0	0	0	0	0	0	0	0	0	0	0	0	0	0	0	0	0	NA	NA	NA	NA	NA	NA	NA	NA	NA	NA	NA	NA	NA	NA	NA	NA	NA	NA	NA	NA
ENSG00000264520	AC005154.4	1	0	0	1	9	3	3	5	2	3	7	2	1	9	2	3	0	0	2	0	3	6	1	3	9	7	4	2	NA	NA	NA	NA	NA	NA	NA	NA	3.38178	3.45954	NA	1.7806	0.378967	NA	NA	NA	NA	NA	NA	NA
ENSG00000281039	AC005154.5	0	0	0	0	0	0	0	0	0	0	0	0	0	0	0	0	0	0	0	0	0	1	0	0	0	0	0	0	NA	NA	NA	NA	NA	NA	NA	NA	NA	NA	NA	NA	NA	NA	NA	NA	NA	NA	NA	NA
ENSG00000278819	AC005156.1	0	0	1	0	1	0	0	0	0	0	1	2	6	2	0	0	0	1	1	2	3	1	2	0	2	0	3	6	NA	NA	NA	NA	NA	NA	NA	NA	NA	4.65393	NA	NA	4.72755	NA	NA	NA	NA	NA	NA	NA
ENSG00000227658	AC005160.1	0	0	0	0	0	0	0	0	0	0	0	0	0	0	0	0	0	0	0	0	0	0	0	1	0	0	0	0	NA	NA	NA	NA	NA	NA	NA	NA	NA	NA	NA	NA	NA	NA	NA	NA	NA	NA	NA	NA
ENSG00000229452	AC005162.1	0	0	0	0	0	0	1	0	0	0	0	3	0	0	0	0	0	0	1	0	0	0	0	0	1	0	0	0	NA	NA	NA	NA	NA	NA	NA	NA	NA	NA	NA	NA	NA	NA	NA	NA	NA	NA	NA	NA
ENSG00000233517	AC005162.2	1	0	0	0	0	0	0	0	0	0	0	0	0	0	0	0	0	0	0	0	0	0	0	0	0	0	0	0	NA	NA	NA	NA	NA	NA	NA	NA	NA	NA	NA	NA	NA	NA	NA	NA	NA	NA	NA	NA
ENSG00000272568	AC005162.3	3	0	0	0	0	1	0	2	0	0	0	0	0	0	0	0	0	0	0	0	0	0	0	0	0	0	0	0	NA	NA	NA	NA	NA	NA	NA	NA	NA	NA	NA	NA	NA	NA	NA	NA	NA	NA	NA	NA
ENSG00000223561	AC005165.1	0	1	0	0	0	2	0	0	0	0	2	3	2	3	0	2	4	4	3	2	2	0	0	3	3	0	0	2	NA	NA	NA	NA	NA	NA	NA	NA	NA	NA	NA	NA	NA	NA	NA	NA	NA	NA	NA	NA
ENSG00000239622	AC005165.2	0	0	0	0	0	0	0	0	0	0	0	0	0	0	0	0	0	0	0	0	0	0	0	0	0	0	0	0	NA	NA	NA	NA	NA	NA	NA	NA	NA	NA	NA	NA	NA	NA	NA	NA	NA	NA	NA	NA
ENSG00000268153	AC005176.1	0	0	0	0	0	0	0	0	0	0	0	0	0	0	0	0	0	0	0	0	0	0	0	0	0	0	0	0	NA	NA	NA	NA	NA	NA	NA	NA	NA	NA	NA	NA	NA	NA	NA	NA	NA	NA	NA	NA
ENSG00000269519	AC005176.2	0	0	0	0	0	0	0	0	0	0	0	0	0	0	0	0	0	0	0	0	0	0	0	0	0	0	0	0	NA	NA	NA	NA	NA	NA	NA	NA	NA	NA	NA	NA	NA	NA	NA	NA	NA	NA	NA	NA
ENSG00000251243	AC005178.1	0	0	0	0	0	0	0	0	0	0	0	0	0	0	0	0	0	0	0	0	0	0	0	0	0	0	0	0	NA	NA	NA	NA	NA	NA	NA	NA	NA	NA	NA	NA	NA	NA	NA	NA	NA	NA	NA	NA
ENSG00000267405	AC005180.1	2	2	1	2	3	7	3	1	6	1	4	9	11	19	1	4	4	2	5	12	2	0	1	4	7	6	13	8	NA	NA	NA	NA	NA	NA	NA	NA	1.89452	3.09552	NA	1.4548	2.16672	NA	NA	NA	NA	NA	NA	NA
ENSG00000267505	AC005180.2	0	6	4	2	8	11	5	4	9	7	11	12	23	23	1	5	3	3	0	6	0	0	6	4	16	13	24	20	NA	NA	1.60958	NA	NA	NA	NA	1.81033	2.23802	3.19815	NA	2.35153	2.9703	NA	NA	NA	NA	NA	NA	NA
ENSG00000271101	AC005181.1	0	0	0	0	0	0	0	0	0	0	0	0	0	0	0	0	0	0	0	0	0	0	0	0	0	0	0	0	NA	NA	NA	NA	NA	NA	NA	NA	NA	NA	NA	NA	NA	NA	NA	NA	NA	NA	NA	NA
ENSG00000271500	AC005183.1	1	2	6	1	2	3	3	3	16	5	10	2	14	12	12	0	5	1	6	10	5	1	4	4	5	5	11	7	NA	NA	NA	NA	NA	0.183851	NA	3.14471	2.27903	3.3323	NA	-0.0700619	0.787578	NA	NA	NA	NA	NA	NA	NA
ENSG00000270794	AC005185.1	0	0	0	0	0	0	0	0	0	0	0	0	0	0	0	0	0	0	0	0	0	0	0	0	0	0	0	0	NA	NA	NA	NA	NA	NA	NA	NA	NA	NA	NA	NA	NA	NA	NA	NA	NA	NA	NA	NA
ENSG00000275212	AC005186.1	0	0	0	0	0	0	0	0	0	0	0	0	0	0	0	0	0	0	0	0	0	0	0	0	0	0	0	0	NA	NA	NA	NA	NA	NA	NA	NA	NA	NA	NA	NA	NA	NA	NA	NA	NA	NA	NA	NA
ENSG00000229497	AC005189.1	1	0	0	0	1	0	0	0	0	0	0	0	0	0	0	0	0	0	2	0	0	0	0	0	0	0	0	0	NA	NA	NA	NA	NA	NA	NA	NA	NA	NA	NA	NA	NA	NA	NA	NA	NA	NA	NA	NA
ENSG00000271421	AC005191.1	0	0	0	0	0	0	0	0	0	0	0	0	0	0	0	0	0	0	0	0	0	0	0	0	0	0	0	0	NA	NA	NA	NA	NA	NA	NA	NA	NA	NA	NA	NA	NA	NA	NA	NA	NA	NA	NA	NA
ENSG00000269694	AC005197.1	0	0	1	0	0	2	4	0	5	6	5	10	11	16	0	0	0	1	1	0	1	1	7	2	7	5	27	16	NA	NA	NA	NA	NA	NA	NA	NA	5.54728	6.38821	NA	5.14285	6.99912	NA	NA	NA	NA	NA	NA	NA
ENSG00000230258	AC005208.1	0	0	0	0	0	0	0	0	0	0	0	0	0	0	0	0	0	0	0	0	0	0	0	0	0	0	0	0	NA	NA	NA	NA	NA	NA	NA	NA	NA	NA	NA	NA	NA	NA	NA	NA	NA	NA	NA	NA
ENSG00000263684	AC005209.1	0	0	0	0	0	0	0	0	0	0	0	0	0	0	0	0	0	0	0	0	0	0	0	0	0	0	0	0	NA	NA	NA	NA	NA	NA	NA	NA	NA	NA	NA	NA	NA	NA	NA	NA	NA	NA	NA	NA
ENSG00000236352	AC005220.1	0	0	0	0	0	1	0	1	0	0	0	0	0	0	0	0	0	0	0	1	0	0	0	0	0	0	0	0	NA	NA	NA	NA	NA	NA	NA	NA	NA	NA	NA	NA	NA	NA	NA	NA	NA	NA	NA	NA
ENSG00000231595	AC005224.1	19	26	19	11	12	23	26	11	28	16	31	35	53	32	15	20	6	3	18	25	12	23	15	17	31	29	25	37	NA	-0.404749	-0.500436	-0.485313	-1.71695	-0.0179681	-0.233492	0.28603	0.778505	1.13243	-0.046317	0.880972	0.932867	NA	NA	NA	NA	NA	NA	NA
ENSG00000262786	AC005224.2	0	0	1	0	0	0	0	0	0	0	0	4	4	1	0	1	0	0	0	0	0	2	1	0	1	0	1	2	NA	NA	NA	NA	NA	NA	NA	NA	NA	NA	NA	NA	NA	NA	NA	NA	NA	NA	NA	NA
ENSG00000266378	AC005224.3	0	0	0	0	0	0	0	0	0	0	1	0	2	0	2	0	0	0	0	0	0	0	0	0	2	0	0	0	NA	NA	NA	NA	NA	NA	NA	NA	NA	NA	NA	NA	NA	NA	NA	NA	NA	NA	NA	NA
ENSG00000258443	AC005225.1	1	0	0	0	0	1	1	2	0	0	0	0	0	0	0	0	0	0	0	0	0	0	0	0	0	0	1	0	NA	NA	NA	NA	NA	NA	NA	NA	NA	NA	NA	NA	NA	NA	NA	NA	NA	NA	NA	NA
ENSG00000258603	AC005225.2	0	0	0	0	0	0	0	0	0	0	0	0	0	0	0	0	0	0	2	0	0	0	0	0	0	0	0	0	NA	NA	NA	NA	NA	NA	NA	NA	NA	NA	NA	NA	NA	NA	NA	NA	NA	NA	NA	NA
ENSG00000258695	AC005225.3	0	0	0	0	0	0	0	0	0	0	0	0	0	0	0	0	0	0	0	0	0	0	0	0	0	0	0	0	NA	NA	NA	NA	NA	NA	NA	NA	NA	NA	NA	NA	NA	NA	NA	NA	NA	NA	NA	NA
ENSG00000279026	AC005225.4	0	0	0	0	0	0	0	0	0	0	0	1	0	0	0	0	0	0	0	0	0	0	0	0	0	0	0	0	NA	NA	NA	NA	NA	NA	NA	NA	NA	NA	NA	NA	NA	NA	NA	NA	NA	NA	NA	NA
ENSG00000213209	AC005229.1	0	0	0	0	0	0	0	0	0	0	0	3	0	0	0	0	0	0	0	0	0	0	0	0	0	0	0	0	NA	NA	NA	NA	NA	NA	NA	NA	NA	NA	NA	NA	NA	NA	NA	NA	NA	NA	NA	NA
ENSG00000213210	AC005229.2	0	0	0	0	0	0	0	0	0	0	0	0	0	0	0	0	0	0	0	0	0	0	0	0	0	0	0	0	NA	NA	NA	NA	NA	NA	NA	NA	NA	NA	NA	NA	NA	NA	NA	NA	NA	NA	NA	NA
ENSG00000270200	AC005229.3	0	0	0	0	0	0	0	0	0	0	0	0	0	0	0	0	0	0	0	0	0	0	0	0	0	0	0	0	NA	NA	NA	NA	NA	NA	NA	NA	NA	NA	NA	NA	NA	NA	NA	NA	NA	NA	NA	NA
ENSG00000273314	AC005229.4	30	34	17	16	40	36	24	64	11	13	5	11	5	3	41	20	18	10	51	51	39	60	13	21	11	11	13	7	NA	-0.784332	0.128577	0.163549	-0.842422	0.470098	0.502515	-1.11843	-1.79641	-2.79718	-0.730329	-1.33153	-1.45423	NA	0.360053	0.373455	NA	NA	NA	NA
ENSG00000258930	AC005230.1	0	1	1	0	1	3	1	0	3	1	0	4	0	0	0	0	1	0	1	0	0	0	0	0	1	2	0	0	NA	NA	NA	NA	NA	NA	NA	NA	NA	NA	NA	NA	NA	NA	NA	NA	NA	NA	NA	NA
ENSG00000285412	AC005232.1	0	0	0	0	0	0	0	0	0	0	0	0	0	0	0	3	0	0	0	0	0	0	0	0	0	0	0	0	NA	NA	NA	NA	NA	NA	NA	NA	NA	NA	NA	NA	NA	NA	NA	NA	NA	NA	NA	NA
ENSG00000235035	AC005234.1	0	0	0	0	0	0	0	0	0	0	0	0	0	0	0	0	0	0	0	0	0	0	0	0	0	0	0	0	NA	NA	NA	NA	NA	NA	NA	NA	NA	NA	NA	NA	NA	NA	NA	NA	NA	NA	NA	NA
ENSG00000225521	AC005237.1	0	1	0	0	4	3	2	2	2	0	2	2	2	3	0	1	1	0	0	2	0	0	0	0	0	1	1	0	NA	NA	NA	NA	NA	NA	NA	NA	NA	NA	NA	NA	NA	NA	NA	NA	NA	NA	NA	NA
ENSG00000235861	AC005237.2	1	0	0	3	1	1	0	3	1	0	0	0	1	0	1	4	1	0	0	0	1	0	1	4	2	0	0	0	NA	NA	NA	NA	NA	NA	NA	NA	NA	NA	NA	NA	NA	NA	NA	NA	NA	NA	NA	NA
ENSG00000263648	AC005244.1	3	0	6	1	2	5	2	1	5	0	0	0	4	1	0	0	4	5	2	4	1	3	4	2	1	4	3	2	NA	NA	NA	NA	NA	NA	NA	NA	NA	0.85641	NA	NA	NA	NA	NA	NA	NA	NA	NA	NA
ENSG00000265400	AC005244.2	0	0	0	0	4	1	0	0	0	0	2	4	1	0	0	0	0	0	0	0	0	1	0	0	0	0	3	4	NA	NA	NA	NA	NA	NA	NA	NA	NA	NA	NA	NA	4.36992	NA	NA	NA	NA	NA	NA	NA
ENSG00000271184	AC005252.1	0	0	0	0	0	0	0	0	0	0	0	0	0	0	0	0	0	0	0	0	0	0	0	0	0	0	0	0	NA	NA	NA	NA	NA	NA	NA	NA	NA	NA	NA	NA	NA	NA	NA	NA	NA	NA	NA	NA
ENSG00000280125	AC005252.2	0	0	0	0	0	0	0	0	0	0	0	0	0	0	0	0	0	0	0	0	0	0	0	0	0	0	0	0	NA	NA	NA	NA	NA	NA	NA	NA	NA	NA	NA	NA	NA	NA	NA	NA	NA	NA	NA	NA
ENSG00000280415	AC005252.3	0	0	0	0	0	0	0	0	0	0	0	0	0	0	0	0	0	0	0	0	0	0	0	0	0	0	0	0	NA	NA	NA	NA	NA	NA	NA	NA	NA	NA	NA	NA	NA	NA	NA	NA	NA	NA	NA	NA
ENSG00000268030	AC005253.1	23	38	51	32	55	47	38	58	28	28	51	65	50	61	38	33	37	33	53	48	48	23	50	59	41	40	43	54	NA	0.633757	0.642264	0.400544	0.236569	0.219828	-0.203714	0.19578	1.15842	1.0769	0.716169	0.307946	0.574412	-0.0428181	-0.0782145	-0.238736	0.866819	NA	NA	NA
ENSG00000268983	AC005253.2	0	0	0	0	0	0	0	0	0	0	0	0	0	0	0	0	0	0	0	0	0	0	0	0	0	0	0	0	NA	NA	NA	NA	NA	NA	NA	NA	NA	NA	NA	NA	NA	NA	NA	NA	NA	NA	NA	NA
ENSG00000256210	AC005255.1	0	0	0	0	0	0	0	0	0	0	0	0	0	0	0	0	0	0	0	0	0	0	0	0	0	0	0	0	NA	NA	NA	NA	NA	NA	NA	NA	NA	NA	NA	NA	NA	NA	NA	NA	NA	NA	NA	NA
ENSG00000267073	AC005256.1	18	33	45	28	112	84	102	122	30	24	31	46	24	30	31	25	33	35	101	96	96	139	19	44	32	30	47	23	NA	0.711801	1.85101	1.89379	0.538746	1.52715	1.85585	0.410407	0.827064	0.301321	0.254925	0.267438	0.459751	0.0995183	-0.0629068	0.237773	0.110118	NA	NA	NA
ENSG00000273734	AC005258.1	0	0	0	0	0	0	0	0	0	0	0	0	0	0	0	0	0	0	0	0	0	0	0	0	0	0	0	0	NA	NA	NA	NA	NA	NA	NA	NA	NA	NA	NA	NA	NA	NA	NA	NA	NA	NA	NA	NA
ENSG00000268205	AC005261.1	218	255	509	378	402	477	368	453	581	587	1773	1756	1616	1859	219	188	379	359	430	462	330	404	613	756	1569	1365	1555	1641	-0.109508	1.07935	0.765389	0.536993	1.11567	0.839351	0.637723	1.60516	3.12169	3.07589	1.84679	2.96811	3.09955	-0.0631203	-0.0356946	0.0109231	0.133974	-0.295274	-0.104326	0.603675
ENSG00000268678	AC005261.2	2	0	2	5	9	8	8	2	10	7	10	9	5	8	4	3	3	5	1	7	2	2	2	7	8	12	5	8	NA	NA	NA	NA	NA	NA	NA	3.32976	3.41168	2.82614	NA	1.6357	1.01917	NA	NA	NA	NA	NA	NA	NA
ENSG00000268713	AC005261.3	25	27	35	37	24	35	38	40	52	55	31	40	43	29	20	17	46	17	30	32	28	32	41	61	52	44	55	54	NA	0.638985	0.041831	0.330545	1.03041	0.452601	0.485528	1.33747	0.66016	0.671896	1.55545	1.49431	1.68645	0.0140329	0.0220227	-0.212352	-0.167198	NA	NA	NA
ENSG00000268723	AC005261.4	0	2	0	0	0	1	0	0	1	0	5	1	3	3	0	0	0	1	0	0	1	2	2	1	3	4	1	2	NA	NA	NA	NA	NA	NA	NA	NA	1.92514	1.86118	NA	NA	NA	NA	NA	NA	NA	NA	NA	NA
ENSG00000279541	AC005261.5	20	25	92	65	65	76	26	31	94	94	246	266	255	285	23	15	37	46	57	77	28	19	81	76	249	234	253	185	NA	1.978	1.52246	0.0871369	1.39108	1.52714	0.109609	2.36681	3.72986	3.78593	2.15783	3.79049	3.66302	-0.718892	-0.137156	NA	-0.348961	-0.111145	NA	NA
ENSG00000266944	AC005262.1	0	0	0	0	0	0	0	0	0	0	0	0	0	0	0	0	0	0	0	0	0	2	0	0	0	0	0	0	NA	NA	NA	NA	NA	NA	NA	NA	NA	NA	NA	NA	NA	NA	NA	NA	NA	NA	NA	NA
ENSG00000267139	AC005262.2	0	0	0	0	0	0	0	0	0	0	0	0	0	0	0	0	0	0	0	0	0	0	0	0	0	0	0	0	NA	NA	NA	NA	NA	NA	NA	NA	NA	NA	NA	NA	NA	NA	NA	NA	NA	NA	NA	NA
ENSG00000267551	AC005264.1	0	0	1	0	0	2	1	0	0	0	0	1	0	3	0	3	0	0	0	2	0	6	0	1	1	0	0	1	NA	NA	NA	NA	NA	NA	NA	NA	NA	NA	NA	NA	NA	NA	NA	NA	NA	NA	NA	NA
ENSG00000280168	AC005274.1	4	7	2	2	8	3	5	5	1	0	1	0	0	0	1	1	0	0	4	6	2	5	0	2	1	0	0	1	NA	NA	-0.0679478	NA	NA	NA	NA	NA	-3.19908	-4.68004	NA	NA	NA	NA	NA	NA	NA	NA	NA	NA
ENSG00000263707	AC005277.1	0	0	0	0	0	0	0	0	0	0	0	0	0	0	0	0	0	0	0	0	0	0	0	0	0	0	0	0	NA	NA	NA	NA	NA	NA	NA	NA	NA	NA	NA	NA	NA	NA	NA	NA	NA	NA	NA	NA
ENSG00000277621	AC005277.2	0	3	1	1	1	1	0	1	2	1	0	0	1	0	0	1	1	0	7	4	2	2	2	0	0	0	0	0	NA	NA	NA	NA	NA	NA	NA	NA	NA	NA	NA	NA	NA	NA	NA	NA	NA	NA	NA	NA
ENSG00000251393	AC005280.1	0	0	0	0	0	0	0	0	0	0	0	0	0	0	0	0	0	0	0	0	0	0	0	0	0	0	0	0	NA	NA	NA	NA	NA	NA	NA	NA	NA	NA	NA	NA	NA	NA	NA	NA	NA	NA	NA	NA
ENSG00000284930	AC005280.2	0	0	0	0	0	0	1	1	0	0	0	0	0	1	0	0	0	0	0	0	0	0	0	0	0	0	1	0	NA	NA	NA	NA	NA	NA	NA	NA	NA	NA	NA	NA	NA	NA	NA	NA	NA	NA	NA	NA
ENSG00000285006	AC005280.3	0	0	0	0	0	0	0	0	0	0	0	0	0	0	0	0	0	0	0	0	0	0	0	0	0	0	0	0	NA	NA	NA	NA	NA	NA	NA	NA	NA	NA	NA	NA	NA	NA	NA	NA	NA	NA	NA	NA
ENSG00000225606	AC005281.1	0	0	0	0	0	0	0	0	0	0	0	0	0	0	0	0	0	0	0	0	0	0	0	0	0	0	0	0	NA	NA	NA	NA	NA	NA	NA	NA	NA	NA	NA	NA	NA	NA	NA	NA	NA	NA	NA	NA
ENSG00000266469	AC005288.1	262	322	425	389	391	469	335	421	378	396	558	548	464	443	253	250	333	335	401	445	341	376	373	391	514	577	436	425	-0.100382	0.654679	0.431685	0.115207	0.661155	0.451624	0.294393	0.70924	1.14594	0.838911	0.699078	1.23007	0.898252	-0.0840169	-0.0810676	0.0986973	-0.109379	-0.0511197	-0.0596764	0.603448
ENSG00000264067	AC005291.1	0	0	1	1	1	0	0	3	0	0	0	0	0	0	0	0	0	0	2	1	2	1	0	0	0	0	0	1	NA	NA	NA	NA	NA	NA	NA	NA	NA	NA	NA	NA	NA	NA	NA	NA	NA	NA	NA	NA
ENSG00000273388	AC005291.2	0	0	0	0	0	2	1	1	0	0	0	0	0	1	0	1	4	0	1	1	3	0	0	2	1	0	0	0	NA	NA	NA	NA	NA	NA	NA	NA	NA	NA	NA	NA	NA	NA	NA	NA	NA	NA	NA	NA
ENSG00000285555	AC005293.1	0	0	0	0	1	0	0	1	0	0	0	0	0	0	0	0	0	0	0	0	0	0	0	0	0	0	0	0	NA	NA	NA	NA	NA	NA	NA	NA	NA	NA	NA	NA	NA	NA	NA	NA	NA	NA	NA	NA
ENSG00000256835	AC005294.1	0	0	0	0	0	0	0	0	0	0	0	0	0	0	0	0	0	0	0	0	0	0	0	0	0	0	0	0	NA	NA	NA	NA	NA	NA	NA	NA	NA	NA	NA	NA	NA	NA	NA	NA	NA	NA	NA	NA
ENSG00000274923	AC005296.1	0	0	0	0	0	0	0	0	0	0	1	0	0	0	0	0	0	0	0	0	0	0	0	1	0	0	0	0	NA	NA	NA	NA	NA	NA	NA	NA	NA	NA	NA	NA	NA	NA	NA	NA	NA	NA	NA	NA
ENSG00000227511	AC005297.1	0	0	0	0	0	0	0	0	0	0	0	0	0	0	0	0	0	0	0	0	0	0	0	0	0	0	0	0	NA	NA	NA	NA	NA	NA	NA	NA	NA	NA	NA	NA	NA	NA	NA	NA	NA	NA	NA	NA
ENSG00000232644	AC005297.2	0	0	0	0	0	0	0	0	0	0	0	0	0	0	0	0	0	0	0	0	0	0	0	0	0	0	0	0	NA	NA	NA	NA	NA	NA	NA	NA	NA	NA	NA	NA	NA	NA	NA	NA	NA	NA	NA	NA
ENSG00000237171	AC005297.3	0	0	0	0	0	0	0	0	0	0	0	0	0	0	0	0	0	0	0	0	0	0	0	0	0	0	0	0	NA	NA	NA	NA	NA	NA	NA	NA	NA	NA	NA	NA	NA	NA	NA	NA	NA	NA	NA	NA
ENSG00000236325	AC005300.1	0	0	0	0	0	0	0	0	0	0	0	0	0	0	0	0	0	0	0	0	0	0	0	0	0	0	0	0	NA	NA	NA	NA	NA	NA	NA	NA	NA	NA	NA	NA	NA	NA	NA	NA	NA	NA	NA	NA
ENSG00000273244	AC005301.1	0	0	0	0	0	0	0	0	0	0	0	0	0	0	0	0	0	0	0	0	0	0	0	0	0	0	0	0	NA	NA	NA	NA	NA	NA	NA	NA	NA	NA	NA	NA	NA	NA	NA	NA	NA	NA	NA	NA
ENSG00000273098	AC005303.1	0	0	0	0	0	0	0	0	0	0	0	0	0	0	0	0	0	0	0	0	0	0	0	0	0	0	0	0	NA	NA	NA	NA	NA	NA	NA	NA	NA	NA	NA	NA	NA	NA	NA	NA	NA	NA	NA	NA
ENSG00000233852	AC005304.1	0	0	0	0	0	0	1	0	0	0	0	0	0	0	1	0	0	0	0	0	0	0	0	0	0	0	0	0	NA	NA	NA	NA	NA	NA	NA	NA	NA	NA	NA	NA	NA	NA	NA	NA	NA	NA	NA	NA
ENSG00000265494	AC005304.2	0	0	0	0	0	1	0	1	0	0	3	0	0	0	0	0	0	0	1	1	0	0	0	0	0	0	0	0	NA	NA	NA	NA	NA	NA	NA	NA	NA	NA	NA	NA	NA	NA	NA	NA	NA	NA	NA	NA
ENSG00000266744	AC005304.3	0	3	1	0	0	0	0	1	1	0	0	0	0	0	0	0	0	0	0	0	0	0	0	0	0	0	0	0	NA	NA	NA	NA	NA	NA	NA	NA	NA	NA	NA	NA	NA	NA	NA	NA	NA	NA	NA	NA
ENSG00000267283	AC005306.1	5	0	3	4	3	4	1	5	1	1	1	0	2	2	4	2	1	1	3	9	4	3	1	1	1	0	0	0	NA	NA	NA	NA	NA	NA	NA	NA	NA	-0.227704	NA	NA	NA	NA	NA	NA	NA	NA	NA	NA
ENSG00000260725	AC005307.1	0	0	0	0	0	0	0	0	0	0	0	0	0	0	0	0	0	0	0	0	0	0	0	0	0	0	0	0	NA	NA	NA	NA	NA	NA	NA	NA	NA	NA	NA	NA	NA	NA	NA	NA	NA	NA	NA	NA
ENSG00000214970	AC005323.1	0	0	0	0	0	0	0	0	0	0	1	0	1	0	0	0	0	0	0	0	0	0	0	0	0	0	0	0	NA	NA	NA	NA	NA	NA	NA	NA	NA	NA	NA	NA	NA	NA	NA	NA	NA	NA	NA	NA
ENSG00000272736	AC005323.2	0	0	0	0	0	0	0	0	0	0	0	0	0	0	0	0	0	0	0	0	0	0	0	0	0	0	0	0	NA	NA	NA	NA	NA	NA	NA	NA	NA	NA	NA	NA	NA	NA	NA	NA	NA	NA	NA	NA
ENSG00000233002	AC005324.1	1	1	0	1	0	0	4	0	0	0	2	3	1	1	0	1	0	0	0	0	4	3	1	0	3	1	0	2	NA	NA	NA	NA	NA	NA	NA	NA	NA	NA	NA	NA	NA	NA	NA	NA	NA	NA	NA	NA
ENSG00000233193	AC005324.2	0	0	0	0	0	0	0	0	0	0	0	0	1	0	0	0	0	0	0	0	0	0	0	0	0	0	0	0	NA	NA	NA	NA	NA	NA	NA	NA	NA	NA	NA	NA	NA	NA	NA	NA	NA	NA	NA	NA
ENSG00000251537	AC005324.3	0	0	0	1	6	12	2	2	1	0	23	28	15	15	0	1	0	2	16	13	3	1	0	0	32	18	32	20	NA	NA	NA	NA	NA	4.55968	NA	NA	7.32653	6.5458	NA	5.75386	5.8246	NA	NA	NA	NA	NA	NA	NA
ENSG00000255104	AC005324.4	0	0	0	0	0	0	0	0	0	0	0	0	0	0	0	0	0	0	0	0	0	0	0	0	0	0	0	0	NA	NA	NA	NA	NA	NA	NA	NA	NA	NA	NA	NA	NA	NA	NA	NA	NA	NA	NA	NA
ENSG00000266261	AC005324.5	1	1	4	1	4	4	0	4	4	2	3	3	0	0	3	0	4	3	4	4	5	1	0	1	3	4	0	1	NA	NA	NA	NA	NA	NA	NA	NA	1.80033	NA	NA	1.40127	NA	NA	NA	NA	NA	NA	NA	NA
ENSG00000267227	AC005324.6	0	0	0	0	0	1	1	1	0	0	0	0	1	0	0	1	0	0	0	0	0	0	0	0	0	0	0	1	NA	NA	NA	NA	NA	NA	NA	NA	NA	NA	NA	NA	NA	NA	NA	NA	NA	NA	NA	NA
ENSG00000226744	AC005326.1	7	4	11	4	7	13	11	4	52	50	451	383	369	366	2	8	12	6	16	3	10	5	56	55	410	441	342	407	NA	NA	0.684383	NA	1.06344	0.624494	0.333812	3.49512	6.46659	6.25866	3.54983	6.52249	6.34466	NA	NA	NA	0.0314674	-0.00605704	0.039575	NA
ENSG00000248015	AC005329.1	21	33	19	33	29	23	42	24	18	25	18	18	12	17	28	29	26	40	40	48	24	21	20	19	8	6	9	8	NA	0.136301	-0.153085	0.0816733	0.459314	0.324488	-0.557494	-0.017145	-0.348132	-0.685734	-0.451431	-1.91422	-1.62428	0.540718	0.685409	NA	NA	NA	NA	NA
ENSG00000267755	AC005329.2	0	0	0	0	0	0	0	0	0	0	0	0	0	0	0	0	0	0	0	0	0	0	0	0	0	0	0	0	NA	NA	NA	NA	NA	NA	NA	NA	NA	NA	NA	NA	NA	NA	NA	NA	NA	NA	NA	NA
ENSG00000280486	AC005329.3	2	5	16	12	8	18	9	9	7	10	8	3	5	7	4	6	9	13	11	9	3	6	2	6	6	7	1	1	NA	NA	1.76696	NA	1.37497	0.696275	NA	1.60746	0.932263	1.00533	NA	0.476979	-2.21604	NA	NA	NA	NA	NA	NA	NA
ENSG00000267372	AC005330.1	0	0	0	1	4	2	2	1	0	0	0	6	3	3	1	0	0	3	6	4	1	6	1	0	0	0	1	2	NA	NA	NA	NA	NA	NA	NA	NA	NA	NA	NA	NA	NA	NA	NA	NA	NA	NA	NA	NA
ENSG00000265100	AC005332.1	0	1	3	0	2	4	4	7	1	3	2	1	7	5	1	0	1	4	7	6	5	5	1	2	5	3	3	1	NA	NA	NA	NA	NA	NA	NA	NA	NA	3.80568	NA	3.13286	NA	NA	NA	NA	NA	NA	NA	NA
ENSG00000267731	AC005332.2	3	5	5	4	14	27	6	7	5	7	18	28	23	25	1	2	12	6	13	14	12	6	4	6	29	17	29	26	NA	NA	2.22148	NA	NA	2.86057	NA	0.897618	2.74527	2.79559	NA	4.04522	4.31402	NA	NA	NA	NA	NA	NA	NA
ENSG00000274561	AC005332.3	13	22	23	25	25	31	12	22	46	38	30	46	67	73	16	15	29	23	34	33	21	36	37	38	53	22	38	60	NA	0.647737	0.564584	-0.301204	1.00141	0.819043	0.659147	1.58438	1.34553	2.21306	1.37335	1.39188	1.77954	NA	0.206135	NA	-0.257499	NA	NA	NA
ENSG00000274712	AC005332.4	31	47	51	46	54	62	56	62	45	73	36	69	63	53	26	29	76	72	71	82	79	72	98	87	38	40	45	54	NA	0.500798	0.45741	0.355467	1.6773	1.1732	1.23901	0.903264	0.646385	0.787663	1.84756	0.612926	0.96443	0.811106	0.33927	0.527775	0.568729	NA	NA	NA
ENSG00000277476	AC005332.5	31	28	61	71	48	62	45	49	100	101	118	88	128	178	30	26	38	42	49	61	41	56	96	96	84	73	148	147	NA	1.32349	0.754869	0.407958	0.770478	0.677119	0.578069	2.0585	2.02281	2.56157	1.87947	1.60539	2.52415	-0.522541	-0.05796	0.210526	-0.156271	NA	NA	NA
ENSG00000278730	AC005332.6	215	211	218	220	260	303	289	361	191	198	268	304	372	419	183	178	177	200	346	346	275	341	228	222	290	269	333	305	-0.1368	0.203754	0.265615	0.342051	0.314237	0.643755	0.553256	0.159592	0.634215	1.08365	0.41624	0.744803	0.94569	-0.0161978	0.242154	0.0955193	0.121066	-0.0587595	-0.291582	0.553125
ENSG00000278740	AC005332.7	0	3	0	3	6	5	4	4	0	2	6	7	4	7	1	0	3	5	5	5	7	5	0	3	4	9	13	5	NA	NA	NA	NA	NA	NA	NA	NA	2.40678	2.1405	NA	3.82723	4.31699	NA	NA	NA	NA	NA	NA	NA
ENSG00000267056	AC005336.1	140	224	300	197	141	171	99	176	255	217	729	857	680	764	207	246	267	268	182	231	143	149	343	410	731	770	726	709	0.452344	0.638348	-0.335849	-0.664691	0.484937	-0.442992	-0.857574	0.695581	2.35424	2.2002	0.818958	1.83553	1.78041	0.308439	0.343665	0.278827	0.576812	-0.105199	0.00844153	0.0649161
ENSG00000267218	AC005336.2	1	0	1	0	0	1	4	0	0	4	2	9	7	5	0	0	0	0	0	0	0	0	0	1	1	1	8	1	NA	NA	NA	NA	NA	NA	NA	NA	3.60652	3.75906	NA	NA	4.75631	NA	NA	NA	NA	NA	NA	NA
ENSG00000279717	AC005336.3	0	0	2	0	2	0	4	0	4	1	16	8	19	24	1	3	0	0	0	0	0	0	1	4	14	11	16	12	NA	NA	NA	NA	NA	NA	NA	NA	6.26389	7.06168	NA	2.73504	2.91243	NA	NA	NA	NA	NA	NA	NA
ENSG00000268565	AC005339.1	0	0	0	0	0	0	0	0	0	0	0	0	0	0	0	0	0	0	0	0	0	0	0	0	0	0	0	0	NA	NA	NA	NA	NA	NA	NA	NA	NA	NA	NA	NA	NA	NA	NA	NA	NA	NA	NA	NA
ENSG00000263252	AC005341.1	0	0	0	0	0	0	0	0	0	0	0	0	0	0	0	0	0	0	0	0	0	0	0	0	0	0	0	0	NA	NA	NA	NA	NA	NA	NA	NA	NA	NA	NA	NA	NA	NA	NA	NA	NA	NA	NA	NA
ENSG00000203593	AC005342.1	0	0	2	2	15	5	4	2	0	1	0	2	0	2	0	1	0	0	1	1	6	2	0	0	7	0	2	2	NA	NA	NA	NA	NA	NA	NA	NA	NA	NA	NA	2.89153	NA	NA	NA	NA	NA	NA	NA	NA
ENSG00000256706	AC005342.2	0	0	0	0	0	0	0	0	0	0	0	0	0	0	0	0	0	0	0	0	0	0	0	0	0	0	0	0	NA	NA	NA	NA	NA	NA	NA	NA	NA	NA	NA	NA	NA	NA	NA	NA	NA	NA	NA	NA
ENSG00000285627	AC005343.1	3	0	7	0	3	5	2	5	15	4	10	10	17	5	1	0	5	1	2	4	5	1	5	7	8	4	7	10	NA	NA	NA	NA	NA	NA	NA	2.90595	2.88519	3.0223	NA	3.71583	4.21881	NA	NA	NA	NA	NA	NA	NA
ENSG00000278255	AC005344.1	0	0	0	0	0	0	0	0	0	0	0	0	2	0	0	0	0	0	1	0	0	0	0	0	0	0	0	0	NA	NA	NA	NA	NA	NA	NA	NA	NA	NA	NA	NA	NA	NA	NA	NA	NA	NA	NA	NA
ENSG00000236160	AC005345.1	0	0	0	0	0	0	0	0	0	0	0	0	0	0	0	0	0	0	0	0	0	0	0	0	0	0	0	0	NA	NA	NA	NA	NA	NA	NA	NA	NA	NA	NA	NA	NA	NA	NA	NA	NA	NA	NA	NA
ENSG00000248493	AC005351.1	0	0	0	0	1	0	0	0	0	0	0	1	0	0	1	0	0	0	0	0	0	0	0	0	1	0	0	0	NA	NA	NA	NA	NA	NA	NA	NA	NA	NA	NA	NA	NA	NA	NA	NA	NA	NA	NA	NA
ENSG00000250994	AC005355.1	1	0	1	0	0	0	0	0	0	1	1	0	0	0	2	0	0	0	1	0	0	0	0	0	0	0	0	0	NA	NA	NA	NA	NA	NA	NA	NA	NA	NA	NA	NA	NA	NA	NA	NA	NA	NA	NA	NA
ENSG00000280420	AC005355.2	0	3	0	0	0	0	2	0	0	0	0	1	0	0	1	0	0	2	0	0	2	3	0	0	0	0	1	0	NA	NA	NA	NA	NA	NA	NA	NA	NA	NA	NA	NA	NA	NA	NA	NA	NA	NA	NA	NA
ENSG00000266906	AC005357.1	0	0	0	0	0	0	0	0	0	0	0	0	0	0	0	0	0	0	0	0	0	0	0	0	0	0	0	0	NA	NA	NA	NA	NA	NA	NA	NA	NA	NA	NA	NA	NA	NA	NA	NA	NA	NA	NA	NA
ENSG00000267623	AC005357.2	0	0	0	0	0	0	0	0	0	0	0	0	0	0	0	0	0	0	0	0	0	0	0	0	0	0	0	0	NA	NA	NA	NA	NA	NA	NA	NA	NA	NA	NA	NA	NA	NA	NA	NA	NA	NA	NA	NA
ENSG00000227274	AC005358.1	0	0	0	0	0	0	0	0	0	0	0	0	0	0	0	0	0	0	0	0	0	0	0	0	0	0	0	0	NA	NA	NA	NA	NA	NA	NA	NA	NA	NA	NA	NA	NA	NA	NA	NA	NA	NA	NA	NA
ENSG00000265489	AC005358.2	0	0	1	0	0	1	0	0	1	0	0	0	0	0	0	0	0	0	0	0	0	0	0	0	0	0	0	0	NA	NA	NA	NA	NA	NA	NA	NA	NA	NA	NA	NA	NA	NA	NA	NA	NA	NA	NA	NA
ENSG00000255513	AC005363.1	0	0	0	0	0	0	0	0	0	0	0	0	0	0	0	0	0	0	0	0	0	0	0	0	0	0	0	0	NA	NA	NA	NA	NA	NA	NA	NA	NA	NA	NA	NA	NA	NA	NA	NA	NA	NA	NA	NA
ENSG00000277602	AC005363.2	1	0	3	0	1	3	2	0	1	4	4	4	3	3	0	1	0	1	1	5	6	3	6	4	1	3	6	5	NA	NA	NA	NA	NA	NA	NA	NA	3.17879	2.73881	NA	NA	3.56407	NA	NA	NA	NA	NA	NA	NA
ENSG00000270512	AC005377.1	0	0	1	1	1	0	0	0	2	0	0	0	5	4	0	0	0	0	1	2	1	0	1	0	0	0	1	4	NA	NA	NA	NA	NA	NA	NA	NA	NA	4.81217	NA	NA	NA	NA	NA	NA	NA	NA	NA	NA
ENSG00000267159	AC005379.1	1	2	0	0	3	5	2	0	0	1	1	3	8	7	2	3	0	1	0	3	1	0	2	2	3	1	4	5	NA	NA	NA	NA	NA	NA	NA	NA	NA	2.54185	NA	-0.221829	0.954783	NA	NA	NA	NA	NA	NA	NA
ENSG00000267243	AC005381.1	0	0	0	0	0	0	0	0	0	0	0	0	0	0	0	0	0	0	0	0	0	0	0	0	0	0	0	0	NA	NA	NA	NA	NA	NA	NA	NA	NA	NA	NA	NA	NA	NA	NA	NA	NA	NA	NA	NA
ENSG00000275024	AC005383.1	0	0	0	0	0	0	0	0	0	0	0	0	0	0	0	0	0	0	0	0	0	0	0	0	0	0	0	0	NA	NA	NA	NA	NA	NA	NA	NA	NA	NA	NA	NA	NA	NA	NA	NA	NA	NA	NA	NA
ENSG00000268938	AC005387.1	4	3	8	5	16	14	14	15	5	4	5	7	14	9	9	3	4	2	8	4	12	4	3	3	6	12	11	11	NA	NA	1.96756	NA	NA	-0.24226	0.245865	NA	0.969456	1.90617	NA	0.731679	1.03006	NA	NA	NA	NA	NA	NA	NA
ENSG00000269191	AC005387.2	8	5	19	6	12	13	9	12	4	4	4	10	9	5	9	4	4	5	12	6	5	15	4	9	2	6	7	6	NA	NA	0.790734	NA	NA	0.218191	0.421796	-0.433284	0.274306	0.285783	0.106876	-0.560459	0.151298	NA	NA	NA	NA	NA	NA	NA
ENSG00000275162	AC005391.1	2	1	1	1	6	8	8	6	13	2	11	12	12	7	1	1	1	2	2	2	5	5	1	5	8	1	6	2	NA	NA	NA	NA	NA	NA	NA	2.61795	3.13344	2.84621	NA	2.28765	2.13531	NA	NA	NA	NA	NA	NA	NA
ENSG00000227606	AC005392.1	0	0	0	0	0	0	0	1	0	0	0	0	0	0	0	0	0	0	0	0	0	0	0	0	0	0	0	0	NA	NA	NA	NA	NA	NA	NA	NA	NA	NA	NA	NA	NA	NA	NA	NA	NA	NA	NA	NA
ENSG00000231412	AC005392.2	0	0	0	0	0	0	0	0	0	0	0	0	0	0	0	0	0	0	0	0	0	1	0	0	0	0	0	0	NA	NA	NA	NA	NA	NA	NA	NA	NA	NA	NA	NA	NA	NA	NA	NA	NA	NA	NA	NA
ENSG00000272396	AC005392.3	0	0	0	0	0	0	0	0	0	0	0	0	0	0	0	0	0	0	0	0	0	0	0	0	0	0	0	0	NA	NA	NA	NA	NA	NA	NA	NA	NA	NA	NA	NA	NA	NA	NA	NA	NA	NA	NA	NA
ENSG00000276445	AC005393.1	9	13	22	12	10	6	5	3	29	14	7	13	13	11	12	5	10	5	6	5	8	3	18	25	8	11	8	10	NA	0.809958	-0.552796	NA	0.104718	-0.888808	-0.803972	1.29038	0.0793344	0.338455	1.45413	0.302517	0.231403	NA	NA	NA	NA	NA	NA	NA
ENSG00000266893	AC005394.1	0	0	0	0	0	0	0	0	0	0	0	0	0	0	0	0	0	0	0	0	0	0	0	0	0	0	0	0	NA	NA	NA	NA	NA	NA	NA	NA	NA	NA	NA	NA	NA	NA	NA	NA	NA	NA	NA	NA
ENSG00000283403	AC005394.2	0	0	0	0	0	0	0	0	0	0	0	0	0	0	0	0	0	0	0	0	0	0	0	0	0	0	0	0	NA	NA	NA	NA	NA	NA	NA	NA	NA	NA	NA	NA	NA	NA	NA	NA	NA	NA	NA	NA
ENSG00000241185	AC005410.1	0	2	2	0	1	0	0	1	0	0	1	0	1	0	0	2	1	0	0	1	0	0	1	0	3	2	2	1	NA	NA	NA	NA	NA	NA	NA	NA	NA	NA	NA	NA	NA	NA	NA	NA	NA	NA	NA	NA
ENSG00000266368	AC005410.2	1	1	0	1	3	0	1	7	0	2	3	1	0	0	0	6	2	0	1	1	2	4	0	0	0	0	1	0	NA	NA	NA	NA	NA	NA	NA	NA	NA	NA	NA	NA	-2.53095	NA	NA	NA	NA	NA	NA	NA
ENSG00000264050	AC005412.1	0	1	1	1	3	3	0	0	0	0	5	1	3	5	0	2	0	1	5	2	2	0	0	2	2	3	5	3	NA	NA	NA	NA	NA	NA	NA	NA	2.86599	3.21173	NA	NA	2.07411	NA	NA	NA	NA	NA	NA	NA
ENSG00000285734	AC005414.1	0	0	0	0	0	0	0	0	0	0	0	0	0	0	0	0	0	0	0	0	0	0	0	0	0	0	0	0	NA	NA	NA	NA	NA	NA	NA	NA	NA	NA	NA	NA	NA	NA	NA	NA	NA	NA	NA	NA
ENSG00000259079	AC005476.1	1	0	3	1	0	0	3	0	1	2	3	1	1	1	0	0	0	2	2	2	0	2	0	4	2	0	5	0	NA	NA	NA	NA	NA	NA	NA	NA	NA	NA	NA	NA	NA	NA	NA	NA	NA	NA	NA	NA
ENSG00000259146	AC005476.2	5	10	11	4	17	16	14	13	7	4	13	8	35	18	10	7	4	7	21	13	25	14	4	14	18	16	21	26	NA	NA	1.04101	NA	NA	0.728495	0.999842	-0.109719	0.745109	2.05156	0.165223	1.12502	1.59778	NA	NA	NA	NA	NA	NA	NA
ENSG00000259005	AC005479.1	0	3	0	1	0	0	7	1	0	0	4	0	2	3	1	2	0	0	0	1	1	1	0	0	0	1	3	2	NA	NA	NA	NA	NA	NA	NA	NA	NA	1.0188	NA	NA	0.842354	NA	NA	NA	NA	NA	NA	NA
ENSG00000270000	AC005479.2	0	0	0	0	0	0	0	0	1	0	3	1	2	3	1	1	0	0	0	0	1	0	0	0	1	0	0	2	NA	NA	NA	NA	NA	NA	NA	NA	NA	NA	NA	NA	NA	NA	NA	NA	NA	NA	NA	NA
ENSG00000258891	AC005480.1	1	6	10	9	14	21	15	10	16	12	16	17	22	16	9	2	6	10	19	10	17	9	19	5	14	12	13	28	NA	NA	2.23054	NA	NA	1.1621	1.07457	2.35951	2.50645	2.69035	1.29697	1.39656	2.04943	NA	NA	NA	NA	NA	NA	NA
ENSG00000279461	AC005480.2	1	0	0	0	3	1	0	2	0	0	0	0	0	0	1	0	0	0	0	0	0	1	0	0	0	0	0	0	NA	NA	NA	NA	NA	NA	NA	NA	NA	NA	NA	NA	NA	NA	NA	NA	NA	NA	NA	NA
ENSG00000222012	AC005481.1	3	10	6	4	23	15	10	16	2	2	8	4	12	12	7	7	6	4	21	12	10	8	1	3	3	10	9	17	NA	NA	1.48328	NA	NA	0.955995	0.148722	NA	0.172149	1.12718	NA	0.00317463	1.00795	NA	NA	NA	NA	NA	NA	NA
ENSG00000233423	AC005482.1	0	0	0	0	0	0	0	0	0	0	0	0	0	0	0	0	0	0	0	0	0	0	0	0	0	0	0	0	NA	NA	NA	NA	NA	NA	NA	NA	NA	NA	NA	NA	NA	NA	NA	NA	NA	NA	NA	NA
ENSG00000243018	AC005486.1	0	0	4	2	2	6	6	7	1	0	1	2	3	3	1	0	0	0	1	5	0	2	1	1	0	1	0	0	NA	NA	NA	NA	NA	NA	NA	NA	NA	NA	NA	NA	NA	NA	NA	NA	NA	NA	NA	NA
ENSG00000225647	AC005487.1	0	0	0	0	0	0	0	0	0	0	0	0	3	3	0	0	0	0	0	2	0	0	0	0	2	0	2	2	NA	NA	NA	NA	NA	NA	NA	NA	NA	NA	NA	NA	NA	NA	NA	NA	NA	NA	NA	NA
ENSG00000285931	AC005495.1	0	0	0	0	2	3	1	0	0	0	0	0	0	0	0	0	0	0	0	0	0	0	0	0	0	1	0	1	NA	NA	NA	NA	NA	NA	NA	NA	NA	NA	NA	NA	NA	NA	NA	NA	NA	NA	NA	NA
ENSG00000267224	AC005498.1	0	0	0	0	0	0	0	0	0	0	0	0	0	0	0	0	0	0	0	0	0	0	0	0	0	0	0	0	NA	NA	NA	NA	NA	NA	NA	NA	NA	NA	NA	NA	NA	NA	NA	NA	NA	NA	NA	NA
ENSG00000267421	AC005498.2	0	0	0	0	0	0	0	0	0	0	0	0	0	0	0	0	0	0	0	0	0	0	0	0	0	0	0	0	NA	NA	NA	NA	NA	NA	NA	NA	NA	NA	NA	NA	NA	NA	NA	NA	NA	NA	NA	NA
ENSG00000269696	AC005498.3	0	0	0	0	0	0	0	0	0	0	0	0	0	0	0	0	0	0	0	0	0	0	0	0	0	0	0	0	NA	NA	NA	NA	NA	NA	NA	NA	NA	NA	NA	NA	NA	NA	NA	NA	NA	NA	NA	NA
ENSG00000279599	AC005514.1	0	0	1	0	2	3	1	2	0	2	6	0	0	0	0	0	0	0	1	2	2	3	0	1	0	0	2	2	NA	NA	NA	NA	NA	NA	NA	NA	NA	NA	NA	NA	NA	NA	NA	NA	NA	NA	NA	NA
ENSG00000269460	AC005515.1	0	0	0	0	0	0	0	0	0	0	0	0	0	0	0	0	0	0	0	0	0	0	0	0	0	0	0	0	NA	NA	NA	NA	NA	NA	NA	NA	NA	NA	NA	NA	NA	NA	NA	NA	NA	NA	NA	NA
ENSG00000230190	AC005518.1	0	0	0	0	0	0	0	0	0	0	0	0	0	0	0	0	0	0	0	0	0	0	0	0	0	0	0	0	NA	NA	NA	NA	NA	NA	NA	NA	NA	NA	NA	NA	NA	NA	NA	NA	NA	NA	NA	NA
ENSG00000270634	AC005518.2	0	0	0	0	0	0	0	0	0	0	0	0	0	0	0	0	0	0	0	0	0	0	0	0	0	0	0	0	NA	NA	NA	NA	NA	NA	NA	NA	NA	NA	NA	NA	NA	NA	NA	NA	NA	NA	NA	NA
ENSG00000258559	AC005519.1	16	23	25	13	57	40	57	60	14	17	8	8	9	13	11	17	23	6	28	45	34	43	9	25	13	10	11	7	NA	0.144743	1.2165	1.34244	0.292518	1.06014	1.22767	-0.0223292	-1.05312	-0.61953	0.33746	-0.186653	-0.526904	NA	-0.49737	-0.438902	NA	NA	NA	NA
ENSG00000258653	AC005520.1	0	0	0	1	3	3	0	0	0	1	3	0	3	2	2	1	5	0	0	0	1	0	2	0	1	0	4	4	NA	NA	NA	NA	NA	NA	NA	NA	NA	NA	NA	NA	1.5575	NA	NA	NA	NA	NA	NA	NA
ENSG00000259065	AC005520.2	1	2	0	2	3	5	8	12	1	2	0	0	0	2	7	2	3	4	6	7	11	9	0	0	0	0	2	0	NA	NA	NA	NA	NA	NA	0.974911	NA	NA	NA	NA	-4.45354	-1.98622	NA	NA	NA	NA	NA	NA	NA
ENSG00000270140	AC005520.3	2	0	1	2	1	4	1	5	5	2	0	2	1	1	1	3	1	3	3	4	1	0	4	3	1	0	3	2	NA	NA	NA	NA	NA	NA	NA	NA	NA	NA	NA	NA	0.414574	NA	NA	NA	NA	NA	NA	NA
ENSG00000270576	AC005520.4	0	0	0	0	0	0	0	0	0	0	0	0	0	0	0	0	0	0	0	0	0	0	0	0	0	0	0	0	NA	NA	NA	NA	NA	NA	NA	NA	NA	NA	NA	NA	NA	NA	NA	NA	NA	NA	NA	NA
ENSG00000273711	AC005520.5	3	4	2	4	9	10	11	14	4	0	2	8	6	0	5	8	4	1	5	8	7	9	0	2	2	2	1	8	NA	NA	1.3201	NA	NA	-0.324755	0.0644837	NA	0.71034	0.0121922	NA	-1.60618	-0.44386	NA	NA	NA	NA	NA	NA	NA
ENSG00000213296	AC005521.1	0	0	0	0	0	0	0	0	0	0	0	0	0	0	0	0	0	0	0	0	0	0	0	0	0	0	0	0	NA	NA	NA	NA	NA	NA	NA	NA	NA	NA	NA	NA	NA	NA	NA	NA	NA	NA	NA	NA
ENSG00000250614	AC005522.1	4	1	1	0	3	4	1	1	2	0	3	1	6	4	2	1	2	2	2	1	2	1	0	0	3	1	3	6	NA	NA	NA	NA	NA	NA	NA	NA	-0.145589	1.14759	NA	NA	1.71895	NA	NA	NA	NA	NA	NA	NA
ENSG00000268536	AC005523.1	0	1	7	13	8	5	3	7	12	9	6	10	5	8	2	7	9	9	9	13	4	2	16	14	11	1	8	6	NA	NA	NA	NA	NA	0.947782	NA	4.71038	4.22137	3.90883	1.80505	0.490863	0.725362	NA	NA	NA	NA	NA	NA	NA
ENSG00000269604	AC005523.2	0	0	0	0	0	0	0	0	0	0	0	0	0	0	0	0	0	0	0	0	0	0	0	0	0	0	0	0	NA	NA	NA	NA	NA	NA	NA	NA	NA	NA	NA	NA	NA	NA	NA	NA	NA	NA	NA	NA
ENSG00000283269	AC005524.1	0	0	0	0	0	0	0	0	0	0	0	0	0	0	0	0	0	0	0	0	0	0	0	0	0	0	0	0	NA	NA	NA	NA	NA	NA	NA	NA	NA	NA	NA	NA	NA	NA	NA	NA	NA	NA	NA	NA
ENSG00000234208	AC005529.1	0	0	0	1	1	6	0	1	1	0	2	0	1	0	3	3	2	0	1	1	1	1	1	3	1	1	0	0	NA	NA	NA	NA	NA	NA	NA	NA	NA	NA	NA	NA	NA	NA	NA	NA	NA	NA	NA	NA
ENSG00000253183	AC005531.1	0	0	0	0	0	0	0	0	0	0	0	0	0	0	0	0	0	0	0	0	0	0	0	0	0	0	0	0	NA	NA	NA	NA	NA	NA	NA	NA	NA	NA	NA	NA	NA	NA	NA	NA	NA	NA	NA	NA
ENSG00000230825	AC005532.1	0	0	2	1	1	0	4	3	0	1	13	23	30	30	1	3	0	0	6	3	3	0	0	0	15	18	27	37	NA	NA	NA	NA	NA	NA	NA	NA	6.81357	7.5458	NA	3.13753	4.10616	NA	NA	NA	NA	NA	NA	NA
ENSG00000244167	AC005532.2	0	0	0	0	0	1	0	0	0	0	0	0	0	0	0	0	0	0	0	0	0	0	0	0	0	0	0	0	NA	NA	NA	NA	NA	NA	NA	NA	NA	NA	NA	NA	NA	NA	NA	NA	NA	NA	NA	NA
ENSG00000224903	AC005534.1	1	3	0	0	4	22	5	9	5	0	18	12	7	14	1	4	5	5	7	4	6	12	3	2	7	9	18	11	NA	NA	2.54776	NA	NA	NA	NA	NA	3.16643	2.61209	NA	1.75524	2.63609	NA	NA	NA	NA	NA	NA	NA
ENSG00000234450	AC005534.2	0	0	0	0	1	4	1	0	1	2	3	2	1	4	0	0	0	0	1	4	0	0	0	0	3	1	2	1	NA	NA	NA	NA	NA	NA	NA	NA	NA	NA	NA	NA	NA	NA	NA	NA	NA	NA	NA	NA
ENSG00000232006	AC005537.1	0	0	0	0	1	0	3	0	0	0	0	0	0	0	0	0	0	0	0	0	0	0	0	0	0	0	0	0	NA	NA	NA	NA	NA	NA	NA	NA	NA	NA	NA	NA	NA	NA	NA	NA	NA	NA	NA	NA
ENSG00000237581	AC005538.1	0	0	0	0	0	0	0	0	0	0	0	0	0	0	0	0	0	0	0	0	0	0	0	0	0	0	0	0	NA	NA	NA	NA	NA	NA	NA	NA	NA	NA	NA	NA	NA	NA	NA	NA	NA	NA	NA	NA
ENSG00000279809	AC005538.2	0	0	0	0	0	0	0	0	0	0	0	0	0	0	0	0	0	0	0	0	0	0	0	0	0	0	0	0	NA	NA	NA	NA	NA	NA	NA	NA	NA	NA	NA	NA	NA	NA	NA	NA	NA	NA	NA	NA
ENSG00000228937	AC005539.1	0	0	0	0	0	0	0	0	0	0	0	0	0	0	0	0	0	0	0	0	0	0	0	0	0	0	0	0	NA	NA	NA	NA	NA	NA	NA	NA	NA	NA	NA	NA	NA	NA	NA	NA	NA	NA	NA	NA
ENSG00000235852	AC005540.1	2	6	7	4	2	9	1	8	10	6	3	8	5	10	4	3	2	9	3	8	3	1	7	12	8	7	3	11	NA	NA	NA	NA	NA	NA	NA	1.35067	0.699209	1.13624	1.53348	1.22225	1.11775	NA	NA	NA	NA	NA	NA	NA
ENSG00000264491	AC005544.1	0	0	0	0	0	0	0	1	0	0	0	0	0	0	0	0	0	0	0	0	0	0	0	0	0	0	0	0	NA	NA	NA	NA	NA	NA	NA	NA	NA	NA	NA	NA	NA	NA	NA	NA	NA	NA	NA	NA
ENSG00000265664	AC005544.2	0	0	0	0	0	0	0	0	0	0	0	0	0	0	0	0	0	0	0	0	0	0	0	0	0	0	0	0	NA	NA	NA	NA	NA	NA	NA	NA	NA	NA	NA	NA	NA	NA	NA	NA	NA	NA	NA	NA
ENSG00000266897	AC005546.1	9	12	39	19	15	21	15	16	40	25	33	24	21	19	8	8	15	23	15	11	13	7	22	42	29	9	17	16	NA	1.64274	0.648452	NA	1.49753	0.412415	0.111973	1.94524	1.6767	1.13751	2.08162	1.36359	1.16751	NA	NA	NA	-0.134495	NA	NA	NA
ENSG00000285541	AC005548.1	0	0	0	0	0	0	0	0	0	0	0	0	0	0	0	0	0	0	0	0	0	0	0	0	0	0	0	0	NA	NA	NA	NA	NA	NA	NA	NA	NA	NA	NA	NA	NA	NA	NA	NA	NA	NA	NA	NA
ENSG00000264990	AC005549.1	0	0	0	0	0	0	0	0	0	0	0	0	0	0	0	0	0	0	0	0	0	0	0	0	0	0	0	0	NA	NA	NA	NA	NA	NA	NA	NA	NA	NA	NA	NA	NA	NA	NA	NA	NA	NA	NA	NA
ENSG00000225974	AC005550.1	0	0	0	0	0	0	0	0	0	0	0	0	0	0	0	0	0	0	0	0	0	0	0	0	0	0	0	0	NA	NA	NA	NA	NA	NA	NA	NA	NA	NA	NA	NA	NA	NA	NA	NA	NA	NA	NA	NA
ENSG00000237070	AC005550.2	0	0	0	0	0	0	0	0	0	0	0	0	0	0	0	0	0	0	0	0	0	0	0	0	0	0	0	0	NA	NA	NA	NA	NA	NA	NA	NA	NA	NA	NA	NA	NA	NA	NA	NA	NA	NA	NA	NA
ENSG00000284638	AC005551.1	0	1	0	0	2	0	1	0	0	4	2	0	2	2	0	0	0	0	0	1	0	0	0	0	1	0	1	1	NA	NA	NA	NA	NA	NA	NA	NA	NA	NA	NA	NA	NA	NA	NA	NA	NA	NA	NA	NA
ENSG00000264174	AC005552.1	0	0	0	0	0	0	0	0	0	0	0	0	0	0	0	0	0	0	0	0	0	0	0	0	0	0	0	0	NA	NA	NA	NA	NA	NA	NA	NA	NA	NA	NA	NA	NA	NA	NA	NA	NA	NA	NA	NA
ENSG00000267036	AC005559.1	0	0	3	0	2	1	2	1	8	8	9	3	20	23	0	0	1	0	0	0	0	0	2	2	4	3	19	19	NA	NA	NA	NA	NA	NA	NA	NA	5.27341	7.06308	NA	NA	6.81419	NA	NA	NA	NA	NA	NA	NA
ENSG00000273609	AC005562.1	0	0	0	0	0	0	0	2	0	0	0	0	0	0	0	0	0	0	0	0	0	0	0	0	0	0	0	0	NA	NA	NA	NA	NA	NA	NA	NA	NA	NA	NA	NA	NA	NA	NA	NA	NA	NA	NA	NA
ENSG00000280247	AC005578.1	0	1	0	0	1	1	0	0	1	0	4	0	1	1	1	0	0	0	0	1	2	0	1	2	3	0	0	3	NA	NA	NA	NA	NA	NA	NA	NA	NA	NA	NA	NA	NA	NA	NA	NA	NA	NA	NA	NA
ENSG00000267320	AC005580.1	0	0	0	0	0	0	0	0	0	0	0	0	0	0	0	0	0	0	0	0	0	0	0	0	0	0	0	0	NA	NA	NA	NA	NA	NA	NA	NA	NA	NA	NA	NA	NA	NA	NA	NA	NA	NA	NA	NA
ENSG00000240449	AC005586.1	27	25	27	24	25	15	20	31	8	15	13	4	4	5	17	17	18	17	18	20	13	24	17	17	16	12	4	8	NA	0.132481	-0.493942	-0.308057	0.293541	-0.138535	-0.100541	-0.89844	-1.38115	-2.34454	0.0965428	-0.166918	-1.38752	NA	NA	NA	NA	NA	NA	NA
ENSG00000261305	AC005586.2	11	8	6	4	8	11	20	12	1	0	2	1	7	8	3	3	3	2	7	6	12	17	3	1	6	5	4	7	NA	NA	-0.157371	NA	NA	NA	2.0542	NA	-2.45754	-0.165345	NA	0.987995	0.990298	NA	NA	NA	NA	NA	NA	NA
ENSG00000216917	AC005587.1	0	0	0	0	0	0	0	0	0	0	0	0	0	0	0	0	0	0	0	0	0	0	0	0	0	0	0	0	NA	NA	NA	NA	NA	NA	NA	NA	NA	NA	NA	NA	NA	NA	NA	NA	NA	NA	NA	NA
ENSG00000226509	AC005588.1	0	0	0	0	0	0	0	0	0	0	0	0	0	0	0	0	0	0	0	0	0	0	0	0	0	0	0	0	NA	NA	NA	NA	NA	NA	NA	NA	NA	NA	NA	NA	NA	NA	NA	NA	NA	NA	NA	NA
ENSG00000261757	AC005592.1	0	2	1	0	4	4	10	15	1	0	0	3	2	0	6	2	0	0	5	7	20	20	1	1	0	0	0	1	NA	NA	NA	NA	NA	NA	2.13323	NA	NA	NA	NA	NA	-2.84411	NA	NA	NA	NA	NA	NA	NA
ENSG00000279584	AC005593.1	0	0	0	0	0	1	0	0	0	0	1	0	0	0	0	0	0	0	0	0	0	1	1	1	0	1	1	1	NA	NA	NA	NA	NA	NA	NA	NA	NA	NA	NA	NA	NA	NA	NA	NA	NA	NA	NA	NA
ENSG00000267223	AC005597.1	0	0	0	0	0	0	0	0	0	0	0	0	0	0	0	0	0	0	0	0	0	0	0	0	0	0	0	0	NA	NA	NA	NA	NA	NA	NA	NA	NA	NA	NA	NA	NA	NA	NA	NA	NA	NA	NA	NA
ENSG00000260107	AC005606.1	0	0	0	0	0	0	0	0	0	0	0	0	0	0	0	0	0	0	0	0	0	0	0	0	0	0	0	0	NA	NA	NA	NA	NA	NA	NA	NA	NA	NA	NA	NA	NA	NA	NA	NA	NA	NA	NA	NA
ENSG00000261790	AC005606.2	0	0	0	0	0	0	0	0	0	0	0	0	0	0	0	0	0	0	0	0	0	0	1	0	0	0	0	0	NA	NA	NA	NA	NA	NA	NA	NA	NA	NA	NA	NA	NA	NA	NA	NA	NA	NA	NA	NA
ENSG00000278901	AC005609.1	0	0	0	0	0	0	0	0	0	0	0	0	0	0	0	0	0	0	0	0	0	0	0	0	0	0	0	0	NA	NA	NA	NA	NA	NA	NA	NA	NA	NA	NA	NA	NA	NA	NA	NA	NA	NA	NA	NA
ENSG00000278907	AC005609.2	0	0	0	0	0	0	0	0	0	0	0	0	0	0	0	0	0	0	0	0	0	0	0	0	0	0	0	0	NA	NA	NA	NA	NA	NA	NA	NA	NA	NA	NA	NA	NA	NA	NA	NA	NA	NA	NA	NA
ENSG00000278915	AC005609.3	0	0	0	0	0	0	0	0	0	0	0	0	0	0	0	0	0	0	0	0	0	0	0	0	0	0	0	0	NA	NA	NA	NA	NA	NA	NA	NA	NA	NA	NA	NA	NA	NA	NA	NA	NA	NA	NA	NA
ENSG00000278946	AC005609.4	0	0	0	0	0	0	0	0	0	0	0	0	0	0	0	0	0	0	0	0	0	0	0	0	0	0	0	0	NA	NA	NA	NA	NA	NA	NA	NA	NA	NA	NA	NA	NA	NA	NA	NA	NA	NA	NA	NA
ENSG00000279726	AC005609.5	0	0	0	0	0	0	0	0	0	0	0	0	0	0	0	0	0	0	0	0	0	0	0	0	0	0	0	0	NA	NA	NA	NA	NA	NA	NA	NA	NA	NA	NA	NA	NA	NA	NA	NA	NA	NA	NA	NA
ENSG00000269296	AC005614.1	2	1	1	0	1	5	0	0	0	0	0	0	0	0	0	0	1	1	1	3	0	0	1	1	0	0	2	0	NA	NA	NA	NA	NA	NA	NA	NA	NA	NA	NA	NA	NA	NA	NA	NA	NA	NA	NA	NA
ENSG00000269749	AC005614.2	0	0	2	0	1	5	0	1	0	0	2	0	0	1	0	0	0	0	0	1	1	0	0	0	0	2	2	0	NA	NA	NA	NA	NA	NA	NA	NA	NA	NA	NA	NA	NA	NA	NA	NA	NA	NA	NA	NA
ENSG00000267423	AC005616.1	0	0	0	0	0	0	0	0	0	0	0	0	0	0	0	0	0	0	0	0	0	0	0	0	0	0	0	0	NA	NA	NA	NA	NA	NA	NA	NA	NA	NA	NA	NA	NA	NA	NA	NA	NA	NA	NA	NA
ENSG00000272070	AC005618.1	4	0	4	5	13	13	4	10	2	0	5	11	2	8	0	0	6	4	9	11	3	8	9	1	5	12	7	4	NA	NA	2.50558	NA	NA	NA	NA	NA	2.11043	1.41071	NA	5.64236	5.03271	NA	NA	NA	NA	NA	NA	NA
ENSG00000279855	AC005618.2	0	0	0	0	0	0	0	0	0	0	0	0	0	0	0	0	0	0	0	0	0	0	0	0	0	0	0	0	NA	NA	NA	NA	NA	NA	NA	NA	NA	NA	NA	NA	NA	NA	NA	NA	NA	NA	NA	NA
ENSG00000280026	AC005618.3	0	0	0	0	0	0	0	0	0	0	0	0	0	0	0	0	0	0	0	0	0	0	0	0	0	0	0	0	NA	NA	NA	NA	NA	NA	NA	NA	NA	NA	NA	NA	NA	NA	NA	NA	NA	NA	NA	NA
ENSG00000283525	AC005622.1	3	4	3	1	2	4	0	5	0	0	0	1	2	0	0	0	0	1	2	5	10	5	0	0	3	1	4	4	NA	NA	NA	NA	NA	NA	NA	NA	NA	-1.57788	NA	NA	4.56625	NA	NA	NA	NA	NA	NA	NA
ENSG00000266963	AC005625.1	0	0	0	0	0	0	0	0	0	0	0	0	0	0	0	0	0	0	0	2	1	0	0	0	0	0	0	0	NA	NA	NA	NA	NA	NA	NA	NA	NA	NA	NA	NA	NA	NA	NA	NA	NA	NA	NA	NA
ENSG00000257639	AC005632.1	0	0	0	0	0	0	1	1	0	0	0	0	0	0	0	0	0	0	2	0	0	0	0	0	0	0	0	0	NA	NA	NA	NA	NA	NA	NA	NA	NA	NA	NA	NA	NA	NA	NA	NA	NA	NA	NA	NA
ENSG00000261596	AC005632.2	3	2	2	0	2	5	7	2	1	0	0	0	1	0	2	1	0	0	1	0	1	2	0	0	3	3	1	2	NA	NA	NA	NA	NA	NA	NA	NA	NA	NA	NA	1.13471	NA	NA	NA	NA	NA	NA	NA	NA
ENSG00000271609	AC005632.3	0	0	0	0	0	2	0	0	0	0	0	0	0	0	0	0	0	0	0	0	0	0	0	0	0	0	0	0	NA	NA	NA	NA	NA	NA	NA	NA	NA	NA	NA	NA	NA	NA	NA	NA	NA	NA	NA	NA
ENSG00000273956	AC005632.4	0	0	0	0	0	0	0	0	0	0	0	0	0	0	0	0	0	0	0	0	0	0	0	0	0	0	0	0	NA	NA	NA	NA	NA	NA	NA	NA	NA	NA	NA	NA	NA	NA	NA	NA	NA	NA	NA	NA
ENSG00000261886	AC005670.1	0	2	10	10	7	5	2	1	8	3	1	3	2	2	0	0	12	1	8	7	11	3	8	1	2	2	2	2	NA	NA	NA	NA	NA	NA	NA	NA	NA	NA	NA	NA	NA	NA	NA	NA	NA	NA	NA	NA
ENSG00000262633	AC005670.2	0	0	0	0	0	0	0	0	0	0	0	0	0	0	0	0	0	0	0	0	0	0	0	0	0	0	0	0	NA	NA	NA	NA	NA	NA	NA	NA	NA	NA	NA	NA	NA	NA	NA	NA	NA	NA	NA	NA
ENSG00000250413	AC005674.1	0	0	1	0	1	0	0	0	0	0	0	0	1	1	0	0	0	0	1	1	0	0	0	0	0	0	0	0	NA	NA	NA	NA	NA	NA	NA	NA	NA	NA	NA	NA	NA	NA	NA	NA	NA	NA	NA	NA
ENSG00000261490	AC005674.2	43	50	83	46	58	67	70	110	162	120	278	233	293	350	42	34	68	60	65	73	77	64	199	221	202	162	259	338	NA	0.643111	0.298811	0.681873	1.01148	0.568737	0.684795	1.90677	2.68481	2.98766	2.5671	2.37999	3.09861	0.192157	0.0836227	-0.162411	0.477238	-0.522286	NA	NA
ENSG00000226329	AC005682.1	7	15	15	13	20	29	20	17	28	22	49	43	45	44	6	3	16	10	27	19	6	10	26	16	25	24	41	39	NA	0.550607	1.04418	0.535358	1.80497	2.08598	0.631236	1.51698	2.31241	2.23897	2.35037	2.57568	3.28975	NA	-0.129378	NA	NA	NA	NA	NA
ENSG00000278860	AC005691.1	0	0	0	0	0	0	0	0	0	0	0	0	0	0	0	0	0	0	0	0	0	0	0	0	0	0	0	0	NA	NA	NA	NA	NA	NA	NA	NA	NA	NA	NA	NA	NA	NA	NA	NA	NA	NA	NA	NA
ENSG00000204990	AC005692.1	0	0	0	0	0	0	0	0	0	0	0	0	0	0	0	0	0	0	0	0	0	0	0	0	0	0	0	0	NA	NA	NA	NA	NA	NA	NA	NA	NA	NA	NA	NA	NA	NA	NA	NA	NA	NA	NA	NA
ENSG00000261629	AC005692.2	0	0	0	0	0	0	0	0	0	0	0	0	0	0	0	0	0	0	0	0	0	0	0	0	0	0	0	0	NA	NA	NA	NA	NA	NA	NA	NA	NA	NA	NA	NA	NA	NA	NA	NA	NA	NA	NA	NA
ENSG00000285841	AC005692.3	0	0	0	0	0	0	0	0	0	0	0	0	0	0	0	0	0	0	0	0	0	0	0	0	0	0	0	0	NA	NA	NA	NA	NA	NA	NA	NA	NA	NA	NA	NA	NA	NA	NA	NA	NA	NA	NA	NA
ENSG00000262966	AC005695.1	2	4	13	2	6	4	3	3	2	3	2	2	7	3	6	0	1	2	1	6	8	5	4	3	6	4	3	6	NA	NA	NA	NA	NA	NA	NA	NA	-0.336592	0.971929	NA	0.923561	0.771218	NA	NA	NA	NA	NA	NA	NA
ENSG00000263708	AC005695.2	0	2	0	0	0	0	0	1	1	0	0	0	1	2	0	0	0	0	0	0	0	0	0	0	1	1	0	0	NA	NA	NA	NA	NA	NA	NA	NA	NA	NA	NA	NA	NA	NA	NA	NA	NA	NA	NA	NA
ENSG00000273816	AC005695.3	1	2	4	2	1	1	4	3	1	0	2	6	3	4	0	1	1	1	4	2	0	3	0	0	3	7	3	9	NA	NA	NA	NA	NA	NA	NA	NA	1.63154	1.4404	NA	3.41051	3.67493	NA	NA	NA	NA	NA	NA	NA
ENSG00000262050	AC005696.1	3	0	6	3	7	9	3	4	1	2	0	4	3	2	3	2	2	3	4	7	9	6	1	0	0	2	0	0	NA	NA	NA	NA	NA	NA	NA	NA	NA	0.845907	NA	NA	NA	NA	NA	NA	NA	NA	NA	NA
ENSG00000272770	AC005696.2	0	0	0	0	0	0	0	0	0	0	0	0	0	0	0	0	0	0	0	0	0	0	0	0	0	0	0	0	NA	NA	NA	NA	NA	NA	NA	NA	NA	NA	NA	NA	NA	NA	NA	NA	NA	NA	NA	NA
ENSG00000272911	AC005696.3	0	1	5	2	1	3	1	2	5	0	0	3	1	6	1	1	1	4	1	1	7	0	1	1	1	1	0	0	NA	NA	NA	NA	NA	NA	NA	NA	NA	3.00685	NA	NA	NA	NA	NA	NA	NA	NA	NA	NA
ENSG00000277200	AC005696.4	0	2	1	2	4	3	1	6	4	2	2	1	0	0	3	3	2	4	3	7	7	1	1	1	0	0	2	1	NA	NA	NA	NA	NA	NA	NA	NA	NA	NA	NA	NA	-0.871617	NA	NA	NA	NA	NA	NA	NA
ENSG00000266202	AC005697.1	0	0	0	0	0	0	1	1	0	0	0	0	0	0	0	0	0	0	0	0	0	0	0	0	0	0	0	0	NA	NA	NA	NA	NA	NA	NA	NA	NA	NA	NA	NA	NA	NA	NA	NA	NA	NA	NA	NA
ENSG00000266527	AC005697.2	0	0	0	0	0	0	1	2	0	0	0	0	0	0	0	0	0	0	0	0	0	1	0	0	0	0	0	0	NA	NA	NA	NA	NA	NA	NA	NA	NA	NA	NA	NA	NA	NA	NA	NA	NA	NA	NA	NA
ENSG00000249631	AC005699.1	10	18	9	5	11	11	10	15	1	2	6	11	7	6	7	6	5	4	18	16	19	13	2	3	6	3	5	5	NA	NA	-0.448942	NA	NA	1.09945	1.09285	-2.90357	-0.49048	-0.882898	NA	-0.410769	-0.251122	NA	NA	NA	NA	NA	NA	NA
ENSG00000267318	AC005702.1	0	0	0	0	0	0	0	0	0	0	0	0	0	0	0	0	0	0	0	0	1	0	0	0	0	0	0	0	NA	NA	NA	NA	NA	NA	NA	NA	NA	NA	NA	NA	NA	NA	NA	NA	NA	NA	NA	NA
ENSG00000267526	AC005702.2	0	2	6	2	6	5	5	0	2	4	0	4	1	2	2	3	5	1	1	2	3	3	3	3	0	2	3	0	NA	NA	NA	NA	NA	NA	NA	NA	NA	NA	NA	NA	-0.608727	NA	NA	NA	NA	NA	NA	NA
ENSG00000274378	AC005702.3	1	0	0	0	0	0	0	4	0	0	1	0	0	0	0	0	0	0	0	0	4	2	0	0	0	0	0	0	NA	NA	NA	NA	NA	NA	NA	NA	NA	NA	NA	NA	NA	NA	NA	NA	NA	NA	NA	NA
ENSG00000275860	AC005702.4	0	0	0	0	0	0	0	0	0	0	0	0	0	0	0	0	0	0	0	0	0	0	0	0	0	0	0	0	NA	NA	NA	NA	NA	NA	NA	NA	NA	NA	NA	NA	NA	NA	NA	NA	NA	NA	NA	NA
ENSG00000230971	AC005703.1	0	0	0	0	0	0	0	0	0	0	0	0	0	0	0	0	0	0	0	0	0	0	0	0	0	0	0	0	NA	NA	NA	NA	NA	NA	NA	NA	NA	NA	NA	NA	NA	NA	NA	NA	NA	NA	NA	NA
ENSG00000237377	AC005703.2	0	0	0	0	0	0	0	0	0	0	0	0	0	0	0	0	0	0	0	0	0	0	0	0	0	0	0	0	NA	NA	NA	NA	NA	NA	NA	NA	NA	NA	NA	NA	NA	NA	NA	NA	NA	NA	NA	NA
ENSG00000265445	AC005703.3	0	0	0	0	0	0	0	0	0	0	0	0	0	0	0	0	0	0	0	0	0	0	0	0	0	0	0	0	NA	NA	NA	NA	NA	NA	NA	NA	NA	NA	NA	NA	NA	NA	NA	NA	NA	NA	NA	NA
ENSG00000266667	AC005703.4	0	1	3	0	1	3	1	2	1	0	1	2	1	2	3	1	0	0	1	1	0	2	0	0	2	1	7	0	NA	NA	NA	NA	NA	NA	NA	NA	NA	NA	NA	NA	0.989177	NA	NA	NA	NA	NA	NA	NA
ENSG00000279567	AC005703.5	0	0	0	0	0	0	1	0	0	0	0	0	0	0	0	0	0	0	0	0	0	0	0	0	0	0	0	0	NA	NA	NA	NA	NA	NA	NA	NA	NA	NA	NA	NA	NA	NA	NA	NA	NA	NA	NA	NA
ENSG00000279660	AC005703.6	0	2	0	1	0	0	2	1	0	0	0	1	1	1	3	1	0	0	0	4	0	2	0	0	1	1	0	1	NA	NA	NA	NA	NA	NA	NA	NA	NA	NA	NA	NA	NA	NA	NA	NA	NA	NA	NA	NA
ENSG00000230607	AC005722.1	0	0	0	0	0	0	0	0	2	0	0	0	0	0	0	0	0	0	1	1	0	0	0	0	0	0	0	0	NA	NA	NA	NA	NA	NA	NA	NA	NA	NA	NA	NA	NA	NA	NA	NA	NA	NA	NA	NA
ENSG00000262681	AC005722.2	0	0	7	0	2	2	1	6	2	1	0	0	1	1	0	0	0	0	0	0	5	6	2	1	0	2	4	1	NA	NA	NA	NA	NA	NA	NA	NA	NA	NA	NA	NA	NA	NA	NA	NA	NA	NA	NA	NA
ENSG00000264785	AC005722.3	0	0	0	0	0	0	1	0	0	0	0	0	0	0	0	0	0	0	0	0	0	0	0	0	0	0	0	0	NA	NA	NA	NA	NA	NA	NA	NA	NA	NA	NA	NA	NA	NA	NA	NA	NA	NA	NA	NA
ENSG00000264727	AC005725.1	0	0	0	0	0	0	0	0	0	0	0	0	0	0	0	0	0	0	0	0	0	0	0	0	0	0	0	0	NA	NA	NA	NA	NA	NA	NA	NA	NA	NA	NA	NA	NA	NA	NA	NA	NA	NA	NA	NA
ENSG00000258472	AC005726.1	87	97	75	76	80	59	72	134	92	60	85	85	64	92	74	82	70	72	106	82	81	69	75	108	91	78	80	101	-0.124417	-0.114459	-0.517703	-0.11763	0.111745	-0.0243644	-0.275221	0.0297269	0.104752	-0.0447237	0.314261	0.224673	0.329923	0.11208	0.371336	-0.259822	0.162156	NA	NA	0.713727
ENSG00000264044	AC005726.2	5	3	13	7	6	7	11	6	7	6	10	5	4	4	6	3	6	6	7	3	7	14	7	2	6	5	4	4	NA	NA	NA	NA	NA	NA	1.02083	0.972107	1.11564	0.169434	NA	0.426448	-0.0240077	NA	NA	NA	NA	NA	NA	NA
ENSG00000264608	AC005726.3	18	18	28	20	23	24	28	19	13	13	23	17	20	16	14	19	23	17	10	23	20	18	10	21	33	20	28	20	NA	0.579256	0.253622	0.147548	0.520051	-0.32799	-0.0225277	-0.177078	0.373313	0.196109	-0.0220137	0.786975	0.656171	NA	-0.591087	NA	NA	NA	NA	NA
ENSG00000265168	AC005726.4	0	0	0	0	0	0	0	0	0	0	0	0	0	0	0	0	0	0	0	2	0	0	0	0	0	0	0	0	NA	NA	NA	NA	NA	NA	NA	NA	NA	NA	NA	NA	NA	NA	NA	NA	NA	NA	NA	NA
ENSG00000265287	AC005726.5	0	0	0	0	0	0	0	0	0	0	0	0	0	0	0	0	0	0	0	0	0	0	0	0	0	0	0	0	NA	NA	NA	NA	NA	NA	NA	NA	NA	NA	NA	NA	NA	NA	NA	NA	NA	NA	NA	NA
ENSG00000225681	AC005730.1	0	0	0	0	0	0	0	0	0	0	0	0	0	0	0	0	0	0	0	0	0	0	0	0	0	0	0	0	NA	NA	NA	NA	NA	NA	NA	NA	NA	NA	NA	NA	NA	NA	NA	NA	NA	NA	NA	NA
ENSG00000261033	AC005730.2	5	2	8	1	4	5	2	5	1	0	0	1	2	0	0	1	1	3	0	5	4	1	0	0	4	0	0	1	NA	NA	NA	NA	NA	NA	NA	NA	-2.65684	-1.63776	NA	NA	NA	NA	NA	NA	NA	NA	NA	NA
ENSG00000266126	AC005730.3	4	3	8	5	3	6	2	1	0	5	4	3	1	0	1	2	1	0	5	5	1	1	6	1	1	1	5	1	NA	NA	NA	NA	NA	NA	NA	NA	0.206303	-2.61901	NA	NA	1.11699	NA	NA	NA	NA	NA	NA	NA
ENSG00000262185	AC005736.1	5	4	1	3	1	19	6	12	1	2	0	2	3	4	6	1	6	1	7	13	11	20	3	3	7	1	3	2	NA	NA	0.933822	NA	NA	1.24829	1.9656	NA	-2.01041	-0.184112	NA	0.362485	-0.305673	NA	NA	NA	NA	NA	NA	NA
ENSG00000263159	AC005736.2	0	0	0	0	0	0	0	1	0	0	0	0	0	0	0	0	0	0	0	0	0	0	0	0	0	1	0	0	NA	NA	NA	NA	NA	NA	NA	NA	NA	NA	NA	NA	NA	NA	NA	NA	NA	NA	NA	NA
ENSG00000226040	AC005740.1	0	0	0	0	0	0	0	0	0	0	0	0	0	0	0	0	0	0	0	0	0	0	0	0	0	0	0	0	NA	NA	NA	NA	NA	NA	NA	NA	NA	NA	NA	NA	NA	NA	NA	NA	NA	NA	NA	NA
ENSG00000250347	AC005740.2	0	0	0	0	0	2	0	0	0	0	2	3	3	10	0	0	0	0	0	1	0	0	0	0	1	1	10	4	NA	NA	NA	NA	NA	NA	NA	NA	NA	5.32295	NA	NA	5.38466	NA	NA	NA	NA	NA	NA	NA
ENSG00000254099	AC005740.3	0	0	0	1	3	7	2	4	1	2	11	2	5	6	1	0	0	1	1	2	4	5	2	2	11	3	4	2	NA	NA	NA	NA	NA	NA	NA	NA	5.40002	5.09559	NA	3.93885	2.73533	NA	NA	NA	NA	NA	NA	NA
ENSG00000271871	AC005740.4	1	1	6	0	2	7	4	5	1	2	5	2	4	3	2	0	0	1	3	6	3	1	1	1	4	12	4	8	NA	NA	NA	NA	NA	NA	NA	NA	2.04629	2.00652	NA	3.15671	2.74845	NA	NA	NA	NA	NA	NA	NA
ENSG00000249418	AC005741.1	0	0	0	0	0	0	0	0	0	0	0	0	0	0	0	0	0	0	0	0	0	0	0	0	0	0	0	0	NA	NA	NA	NA	NA	NA	NA	NA	NA	NA	NA	NA	NA	NA	NA	NA	NA	NA	NA	NA
ENSG00000266934	AC005746.1	2	6	2	1	10	7	11	12	9	1	7	14	0	1	2	2	0	0	5	11	7	8	3	3	20	6	2	5	NA	NA	1.01804	NA	NA	NA	NA	NA	1.63352	-2.76006	NA	2.8174	0.919492	NA	NA	NA	NA	NA	NA	NA
ENSG00000267131	AC005746.2	0	0	0	0	0	0	0	0	0	0	3	0	1	0	0	0	0	0	0	1	0	0	0	0	1	1	2	0	NA	NA	NA	NA	NA	NA	NA	NA	NA	NA	NA	NA	NA	NA	NA	NA	NA	NA	NA	NA
ENSG00000273982	AC005746.3	0	0	0	0	1	0	0	1	0	0	0	0	0	0	0	0	0	0	0	0	0	0	0	0	0	0	0	0	NA	NA	NA	NA	NA	NA	NA	NA	NA	NA	NA	NA	NA	NA	NA	NA	NA	NA	NA	NA
ENSG00000278925	AC005753.1	2	0	0	0	0	0	1	0	0	0	0	0	0	0	0	0	0	0	0	0	0	0	0	0	0	0	0	0	NA	NA	NA	NA	NA	NA	NA	NA	NA	NA	NA	NA	NA	NA	NA	NA	NA	NA	NA	NA
ENSG00000267044	AC005757.1	2	1	4	2	7	3	1	4	9	1	6	4	1	1	0	6	4	0	2	3	4	2	4	1	2	4	3	0	NA	NA	NA	NA	NA	NA	NA	NA	1.93649	NA	NA	0.0363659	-0.933794	NA	NA	NA	NA	NA	NA	NA
ENSG00000267630	AC005758.1	0	0	0	0	0	0	0	0	0	0	0	0	0	0	0	0	0	0	0	0	0	0	0	0	0	0	0	0	NA	NA	NA	NA	NA	NA	NA	NA	NA	NA	NA	NA	NA	NA	NA	NA	NA	NA	NA	NA
ENSG00000268650	AC005759.1	1	2	1	0	2	4	6	9	0	0	0	2	3	0	0	0	1	0	2	3	8	3	0	2	0	0	0	0	NA	NA	NA	NA	NA	NA	NA	NA	NA	NA	NA	NA	NA	NA	NA	NA	NA	NA	NA	NA
ENSG00000267471	AC005771.1	0	0	0	0	0	0	0	0	0	0	0	0	0	0	0	0	0	0	0	0	0	0	0	0	0	0	0	0	NA	NA	NA	NA	NA	NA	NA	NA	NA	NA	NA	NA	NA	NA	NA	NA	NA	NA	NA	NA
ENSG00000232058	AC005772.1	0	0	0	0	0	0	0	0	0	0	0	0	0	0	0	0	0	0	0	0	0	0	0	0	0	0	0	0	NA	NA	NA	NA	NA	NA	NA	NA	NA	NA	NA	NA	NA	NA	NA	NA	NA	NA	NA	NA
ENSG00000261198	AC005774.1	0	0	0	0	0	0	0	0	0	0	0	0	0	0	0	0	0	0	0	0	0	0	0	0	0	0	0	0	NA	NA	NA	NA	NA	NA	NA	NA	NA	NA	NA	NA	NA	NA	NA	NA	NA	NA	NA	NA
ENSG00000266933	AC005775.1	5	1	3	0	3	5	6	11	3	1	2	3	5	2	2	3	3	3	1	1	6	4	3	3	6	1	4	2	NA	NA	NA	NA	NA	NA	NA	NA	-0.128341	0.364488	NA	0.587574	0.378967	NA	NA	NA	NA	NA	NA	NA
ENSG00000270802	AC005776.1	0	0	1	0	8	1	3	1	4	1	0	4	1	1	0	0	2	2	1	3	0	0	1	4	2	1	1	1	NA	NA	NA	NA	NA	NA	NA	NA	NA	NA	NA	NA	NA	NA	NA	NA	NA	NA	NA	NA
ENSG00000273218	AC005776.2	2	0	10	2	4	8	6	4	8	8	13	6	4	3	6	2	6	3	8	4	4	2	0	6	7	7	11	10	NA	NA	NA	NA	NA	NA	NA	3.23422	3.42857	1.92929	NA	0.954392	1.54681	NA	NA	NA	NA	NA	NA	NA
ENSG00000267148	AC005777.1	0	0	0	0	0	0	0	0	0	0	0	0	1	0	0	0	0	0	0	0	0	0	0	1	0	0	0	0	NA	NA	NA	NA	NA	NA	NA	NA	NA	NA	NA	NA	NA	NA	NA	NA	NA	NA	NA	NA
ENSG00000266958	AC005779.1	0	0	0	0	0	0	0	1	0	0	0	0	0	0	0	0	0	0	0	0	1	1	0	0	0	1	0	1	NA	NA	NA	NA	NA	NA	NA	NA	NA	NA	NA	NA	NA	NA	NA	NA	NA	NA	NA	NA
ENSG00000267545	AC005779.2	0	0	0	3	0	0	0	0	0	0	0	0	0	0	0	0	0	0	0	0	0	0	0	0	0	0	2	0	NA	NA	NA	NA	NA	NA	NA	NA	NA	NA	NA	NA	NA	NA	NA	NA	NA	NA	NA	NA
ENSG00000268189	AC005785.1	13	12	52	30	33	36	30	34	42	23	37	30	49	50	15	11	40	19	30	35	25	42	35	50	23	22	20	44	NA	1.87502	1.32969	1.09218	1.44815	1.03195	1.15412	1.67912	1.63931	2.17734	1.80663	0.914935	1.42252	-0.267936	-0.148331	0.230183	0.279278	NA	NA	NA
ENSG00000279203	AC005785.2	25	12	36	23	36	49	37	46	68	45	21	34	31	25	26	16	30	26	36	31	28	28	40	50	25	29	38	26	NA	0.800586	1.0263	0.869046	0.683877	0.398291	0.215763	1.87913	0.737133	0.761151	1.20678	0.492026	0.750701	NA	-0.38931	-0.39174	-0.43032	NA	NA	NA
ENSG00000266959	AC005786.1	2	0	0	1	0	0	1	0	2	3	2	0	3	5	0	0	0	1	0	1	2	1	1	0	1	2	1	6	NA	NA	NA	NA	NA	NA	NA	NA	NA	2.11312	NA	NA	4.35495	NA	NA	NA	NA	NA	NA	NA
ENSG00000267231	AC005786.2	1	0	2	1	2	3	0	0	2	0	2	2	1	2	0	0	0	1	1	0	1	1	1	1	1	0	0	1	NA	NA	NA	NA	NA	NA	NA	NA	NA	NA	NA	NA	NA	NA	NA	NA	NA	NA	NA	NA
ENSG00000267436	AC005786.3	0	0	0	0	0	0	0	0	0	0	0	0	0	0	0	0	0	0	0	0	0	0	0	0	0	0	0	0	NA	NA	NA	NA	NA	NA	NA	NA	NA	NA	NA	NA	NA	NA	NA	NA	NA	NA	NA	NA
ENSG00000279590	AC005786.4	3	0	4	1	1	4	2	8	0	1	1	7	7	5	0	1	1	1	1	1	2	2	2	3	5	2	10	12	NA	NA	NA	NA	NA	NA	NA	NA	1.49526	2.12374	NA	2.89421	4.56848	NA	NA	NA	NA	NA	NA	NA
ENSG00000267090	AC005789.1	0	0	0	0	0	0	0	0	0	0	0	0	0	0	0	0	0	0	0	0	0	0	0	0	0	0	0	0	NA	NA	NA	NA	NA	NA	NA	NA	NA	NA	NA	NA	NA	NA	NA	NA	NA	NA	NA	NA
ENSG00000274447	AC005790.1	1	2	0	0	1	8	3	1	0	0	0	0	1	1	4	0	1	0	1	3	4	5	0	1	0	0	0	0	NA	NA	NA	NA	NA	NA	NA	NA	NA	NA	NA	NA	NA	NA	NA	NA	NA	NA	NA	NA
ENSG00000279617	AC005796.1	2	0	1	0	0	2	1	3	3	0	2	2	13	6	1	0	0	0	0	0	2	1	0	3	0	3	9	6	NA	NA	NA	NA	NA	NA	NA	NA	NA	3.40135	NA	NA	4.04854	NA	NA	NA	NA	NA	NA	NA
ENSG00000248188	AC005798.1	0	0	0	0	0	0	0	0	0	0	0	0	0	0	0	0	0	0	0	0	0	1	0	0	0	0	0	0	NA	NA	NA	NA	NA	NA	NA	NA	NA	NA	NA	NA	NA	NA	NA	NA	NA	NA	NA	NA
ENSG00000235415	AC005808.1	0	0	0	0	0	0	0	0	1	0	0	0	2	0	0	0	0	0	0	0	0	0	0	0	0	0	0	0	NA	NA	NA	NA	NA	NA	NA	NA	NA	NA	NA	NA	NA	NA	NA	NA	NA	NA	NA	NA
ENSG00000265702	AC005821.1	0	2	1	0	4	2	2	0	1	0	1	0	2	4	0	0	0	0	0	1	2	3	0	0	0	0	1	3	NA	NA	NA	NA	NA	NA	NA	NA	NA	1.85196	NA	NA	NA	NA	NA	NA	NA	NA	NA	NA
ENSG00000235554	AC005822.1	41	59	64	59	39	57	42	34	38	50	35	40	18	22	43	35	47	59	30	66	32	27	63	56	26	36	25	26	NA	0.482396	-0.185101	-0.625108	0.699869	-0.00911666	-0.609877	0.123161	-0.186162	-1.11305	0.716308	-0.211698	-0.48408	-0.0148012	-0.0687929	-0.207384	0.352037	NA	NA	NA
ENSG00000249658	AC005823.1	0	0	0	0	0	0	1	2	0	0	0	0	0	0	1	1	0	0	0	0	3	1	0	0	0	0	1	0	NA	NA	NA	NA	NA	NA	NA	NA	NA	NA	NA	NA	NA	NA	NA	NA	NA	NA	NA	NA
ENSG00000249982	AC005823.2	0	0	0	0	0	0	0	0	0	0	0	0	0	0	0	0	0	0	0	0	0	1	0	0	0	0	0	0	NA	NA	NA	NA	NA	NA	NA	NA	NA	NA	NA	NA	NA	NA	NA	NA	NA	NA	NA	NA
ENSG00000226797	AC005828.1	3	2	1	1	1	4	0	3	2	3	0	2	5	1	1	1	5	1	2	1	2	1	0	2	0	1	4	3	NA	NA	NA	NA	NA	NA	NA	NA	NA	0.455631	NA	NA	1.9338	NA	NA	NA	NA	NA	NA	NA
ENSG00000263501	AC005828.2	0	0	0	0	0	0	0	3	0	1	0	0	0	1	2	1	0	0	0	0	0	0	0	1	0	0	0	0	NA	NA	NA	NA	NA	NA	NA	NA	NA	NA	NA	NA	NA	NA	NA	NA	NA	NA	NA	NA
ENSG00000263644	AC005828.3	0	0	0	0	0	0	0	3	0	0	0	1	1	2	0	0	0	0	0	0	0	1	0	0	0	0	0	1	NA	NA	NA	NA	NA	NA	NA	NA	NA	NA	NA	NA	NA	NA	NA	NA	NA	NA	NA	NA
ENSG00000265282	AC005828.4	2	0	0	2	2	0	2	1	2	2	3	1	1	4	0	0	2	0	1	0	2	0	2	2	1	0	2	1	NA	NA	NA	NA	NA	NA	NA	NA	NA	1.41446	NA	NA	NA	NA	NA	NA	NA	NA	NA	NA
ENSG00000265971	AC005828.5	0	0	0	0	0	0	0	0	0	0	0	3	0	1	0	0	0	0	0	1	0	0	0	2	2	0	0	0	NA	NA	NA	NA	NA	NA	NA	NA	NA	NA	NA	NA	NA	NA	NA	NA	NA	NA	NA	NA
ENSG00000271749	AC005828.6	1	3	4	0	2	2	1	0	6	0	3	3	4	8	2	0	4	4	3	1	4	0	1	1	1	2	3	6	NA	NA	NA	NA	NA	NA	NA	NA	0.847505	1.81003	NA	NA	2.33844	NA	NA	NA	NA	NA	NA	NA
ENSG00000271919	AC005828.7	0	1	1	0	1	1	0	0	1	0	1	0	0	0	0	2	0	0	1	0	0	0	1	1	0	0	2	0	NA	NA	NA	NA	NA	NA	NA	NA	NA	NA	NA	NA	NA	NA	NA	NA	NA	NA	NA	NA
ENSG00000261575	AC005829.1	3	1	4	0	5	5	8	5	2	0	0	0	0	0	2	0	1	2	6	8	3	4	0	2	1	0	8	0	NA	NA	NA	NA	NA	NA	NA	NA	NA	NA	NA	NA	2.21	NA	NA	NA	NA	NA	NA	NA
ENSG00000262539	AC005829.2	1	1	0	0	0	0	1	2	0	0	0	0	0	0	0	0	0	0	0	0	0	0	0	0	0	0	0	1	NA	NA	NA	NA	NA	NA	NA	NA	NA	NA	NA	NA	NA	NA	NA	NA	NA	NA	NA	NA
ENSG00000280202	AC005831.1	110	227	95	119	130	136	134	154	73	120	95	108	123	153	121	159	75	74	147	140	123	96	83	128	101	84	107	120	-0.111673	-0.449173	-0.435378	-0.453824	-0.669682	-0.270176	-0.579347	-0.479272	-0.4824	-0.0616905	-0.333247	-0.495865	-0.192724	-0.321916	0.0515859	-0.219326	0.0364195	NA	NA	0.716658
ENSG00000256381	AC005832.1	0	0	0	0	5	3	1	0	0	0	1	1	1	0	0	0	1	0	1	4	0	1	0	1	0	0	2	0	NA	NA	NA	NA	NA	NA	NA	NA	NA	NA	NA	NA	NA	NA	NA	NA	NA	NA	NA	NA
ENSG00000256748	AC005832.2	2	0	0	0	0	0	0	0	2	0	0	0	0	0	0	0	0	0	0	0	1	0	0	3	0	0	0	0	NA	NA	NA	NA	NA	NA	NA	NA	NA	NA	NA	NA	NA	NA	NA	NA	NA	NA	NA	NA
ENSG00000256799	AC005832.3	1	0	0	0	0	0	0	0	0	0	0	0	0	0	0	0	0	0	0	0	0	0	0	0	0	0	0	0	NA	NA	NA	NA	NA	NA	NA	NA	NA	NA	NA	NA	NA	NA	NA	NA	NA	NA	NA	NA
ENSG00000272921	AC005832.4	0	0	0	0	0	0	0	0	0	0	0	1	0	0	0	0	0	0	0	0	0	0	1	0	0	0	0	0	NA	NA	NA	NA	NA	NA	NA	NA	NA	NA	NA	NA	NA	NA	NA	NA	NA	NA	NA	NA
ENSG00000255639	AC005833.1	0	0	1	1	0	0	1	0	0	0	0	0	0	2	2	0	1	0	7	4	1	1	1	0	1	0	0	1	NA	NA	NA	NA	NA	NA	NA	NA	NA	NA	NA	NA	NA	NA	NA	NA	NA	NA	NA	NA
ENSG00000256988	AC005833.2	0	0	0	0	0	0	0	0	0	0	0	0	1	1	0	0	0	0	0	0	0	0	0	0	0	0	0	0	NA	NA	NA	NA	NA	NA	NA	NA	NA	NA	NA	NA	NA	NA	NA	NA	NA	NA	NA	NA
ENSG00000261335	AC005837.1	6	10	9	8	14	18	15	21	0	1	1	5	2	0	13	17	4	7	18	24	11	12	1	1	4	0	4	0	NA	NA	0.883657	NA	-1.20934	0.172418	-0.61057	NA	-1.20517	-2.76383	-3.82315	-2.80278	-2.78131	NA	NA	NA	NA	NA	NA	NA
ENSG00000267168	AC005837.2	0	0	0	0	0	1	0	0	0	0	0	0	0	0	0	0	0	0	0	0	0	0	0	0	0	0	0	0	NA	NA	NA	NA	NA	NA	NA	NA	NA	NA	NA	NA	NA	NA	NA	NA	NA	NA	NA	NA
ENSG00000277382	AC005837.3	0	1	1	5	4	5	1	5	2	1	3	2	4	8	0	2	1	2	2	3	4	1	4	0	3	0	2	7	NA	NA	NA	NA	NA	NA	NA	NA	NA	3.79105	NA	NA	2.22467	NA	NA	NA	NA	NA	NA	NA
ENSG00000223544	AC005838.1	0	0	0	0	0	0	0	0	0	0	0	0	0	0	0	0	0	0	0	0	0	0	0	0	0	0	0	0	NA	NA	NA	NA	NA	NA	NA	NA	NA	NA	NA	NA	NA	NA	NA	NA	NA	NA	NA	NA
ENSG00000266538	AC005838.2	8	5	4	7	20	21	19	31	9	10	14	17	15	9	8	8	7	7	11	7	17	8	3	6	14	9	14	7	NA	NA	1.50857	1.64763	0.0586963	-0.11529	0.435463	0.815896	1.44243	1.06483	-0.748315	0.637445	0.522156	NA	NA	NA	NA	NA	NA	NA
ENSG00000279089	AC005839.1	75	84	219	150	110	136	163	133	229	171	160	117	232	265	78	51	144	100	73	94	101	92	162	151	149	132	193	232	-0.206216	1.38454	0.497344	0.656938	1.18758	0.0849063	0.381005	1.63531	1.02892	1.84138	1.39153	1.25059	1.85309	-0.392366	-0.618925	-0.460582	-0.447526	NA	NA	0.579063
ENSG00000213942	AC005840.1	1	0	1	0	2	1	4	6	2	1	1	5	1	3	1	0	1	5	7	8	3	15	1	1	0	1	2	3	NA	NA	NA	NA	NA	NA	NA	NA	NA	NA	NA	NA	NA	NA	NA	NA	NA	NA	NA	NA
ENSG00000256433	AC005840.2	19	25	20	11	29	24	42	28	12	13	13	18	22	30	25	23	11	15	30	29	25	29	9	16	9	19	8	9	NA	-0.327341	0.159616	0.446686	-0.631802	0.00524218	-0.0448827	-0.509434	-0.285733	0.44309	-0.853837	-0.663572	-1.37395	NA	0.0880389	-0.230247	NA	NA	NA	NA
ENSG00000256913	AC005840.3	0	1	0	1	0	0	0	0	1	1	0	0	0	3	0	0	1	0	0	1	0	0	0	0	0	0	1	0	NA	NA	NA	NA	NA	NA	NA	NA	NA	NA	NA	NA	NA	NA	NA	NA	NA	NA	NA	NA
ENSG00000276718	AC005840.4	3	1	10	11	16	9	4	7	3	5	4	3	4	4	5	1	2	1	4	4	3	4	2	2	4	3	4	2	NA	NA	2.5085	NA	NA	NA	NA	NA	0.982664	1.15123	NA	0.384199	0.177819	NA	NA	NA	NA	NA	NA	NA
ENSG00000258092	AC005841.1	0	0	0	0	0	1	1	0	0	0	0	0	0	3	0	0	0	0	0	2	0	0	0	0	0	0	1	0	NA	NA	NA	NA	NA	NA	NA	NA	NA	NA	NA	NA	NA	NA	NA	NA	NA	NA	NA	NA
ENSG00000256862	AC005842.1	1	0	1	3	6	2	0	7	1	0	5	0	0	1	0	0	0	2	2	1	3	4	2	2	0	0	3	2	NA	NA	NA	NA	NA	NA	NA	NA	NA	NA	NA	NA	NA	NA	NA	NA	NA	NA	NA	NA
ENSG00000255775	AC005845.1	0	0	1	0	0	0	0	0	0	0	1	1	0	0	0	0	1	0	2	0	1	0	3	0	0	1	0	0	NA	NA	NA	NA	NA	NA	NA	NA	NA	NA	NA	NA	NA	NA	NA	NA	NA	NA	NA	NA
ENSG00000267667	AC005856.1	0	0	0	0	1	0	1	0	1	0	2	1	0	0	0	0	0	0	0	0	0	0	2	1	1	1	2	0	NA	NA	NA	NA	NA	NA	NA	NA	NA	NA	NA	NA	NA	NA	NA	NA	NA	NA	NA	NA
ENSG00000280272	AC005858.1	0	0	0	0	0	0	0	0	0	0	0	0	0	0	0	0	0	0	0	0	0	0	0	0	0	0	0	0	NA	NA	NA	NA	NA	NA	NA	NA	NA	NA	NA	NA	NA	NA	NA	NA	NA	NA	NA	NA
ENSG00000280364	AC005858.2	0	0	0	0	0	0	0	0	0	0	0	0	0	0	0	0	0	0	0	0	0	0	0	0	0	0	0	0	NA	NA	NA	NA	NA	NA	NA	NA	NA	NA	NA	NA	NA	NA	NA	NA	NA	NA	NA	NA
ENSG00000280398	AC005858.3	0	0	0	0	0	0	0	0	0	0	0	0	0	0	0	0	0	0	0	0	0	0	0	0	0	0	0	0	NA	NA	NA	NA	NA	NA	NA	NA	NA	NA	NA	NA	NA	NA	NA	NA	NA	NA	NA	NA
ENSG00000205325	AC005863.1	0	0	0	0	0	0	0	0	0	0	0	0	0	0	0	0	0	0	0	0	0	0	0	0	0	0	0	0	NA	NA	NA	NA	NA	NA	NA	NA	NA	NA	NA	NA	NA	NA	NA	NA	NA	NA	NA	NA
ENSG00000236908	AC005865.1	9	3	3	5	13	12	16	12	11	3	7	7	9	15	8	8	4	3	6	12	9	21	1	3	6	1	7	9	NA	NA	0.888464	NA	NA	-0.14331	0.682152	0.481836	0.385586	1.14217	NA	-1.07742	0.11907	NA	NA	NA	NA	NA	NA	NA
ENSG00000250770	AC005865.2	12	4	10	8	33	33	45	54	11	9	10	15	21	17	16	12	3	5	33	30	41	46	7	4	11	13	13	11	NA	NA	1.87733	2.33317	-1.54736	0.886045	1.42742	0.566389	0.797533	1.40147	-1.22977	-0.0995849	-0.0883318	NA	-0.125614	-0.0138039	NA	NA	NA	NA
ENSG00000256125	AC005868.1	0	0	0	0	0	0	0	0	0	0	0	0	0	0	0	0	0	0	0	0	0	0	0	0	0	0	0	0	NA	NA	NA	NA	NA	NA	NA	NA	NA	NA	NA	NA	NA	NA	NA	NA	NA	NA	NA	NA
ENSG00000235198	AC005871.1	0	0	0	0	0	0	0	0	0	0	0	0	0	0	0	0	0	0	0	0	0	0	0	0	0	0	0	0	NA	NA	NA	NA	NA	NA	NA	NA	NA	NA	NA	NA	NA	NA	NA	NA	NA	NA	NA	NA
ENSG00000258114	AC005871.2	0	0	0	0	0	0	0	0	0	0	0	0	0	0	0	0	0	0	0	0	0	0	0	0	0	0	0	0	NA	NA	NA	NA	NA	NA	NA	NA	NA	NA	NA	NA	NA	NA	NA	NA	NA	NA	NA	NA
ENSG00000267207	AC005884.1	0	0	1	0	0	0	2	0	0	0	0	0	0	0	0	0	0	0	1	0	0	0	0	0	0	0	0	1	NA	NA	NA	NA	NA	NA	NA	NA	NA	NA	NA	NA	NA	NA	NA	NA	NA	NA	NA	NA
ENSG00000267449	AC005884.2	0	0	0	0	0	0	0	0	0	0	0	0	0	0	0	0	0	0	0	0	0	0	0	0	0	0	0	0	NA	NA	NA	NA	NA	NA	NA	NA	NA	NA	NA	NA	NA	NA	NA	NA	NA	NA	NA	NA
ENSG00000264083	AC005899.1	1	1	0	0	2	1	0	1	0	0	7	8	3	7	0	0	0	0	0	0	3	0	1	0	3	7	12	4	NA	NA	NA	NA	NA	NA	NA	NA	3.12057	2.50601	NA	4.87689	5.57916	NA	NA	NA	NA	NA	NA	NA
ENSG00000264373	AC005899.2	0	2	0	0	1	0	1	0	0	0	3	2	8	3	0	0	0	0	1	0	0	0	0	0	1	1	1	2	NA	NA	NA	NA	NA	NA	NA	NA	NA	2.73678	NA	NA	NA	NA	NA	NA	NA	NA	NA	NA
ENSG00000265139	AC005899.3	0	0	0	0	0	0	0	0	0	0	0	0	0	0	0	0	0	0	0	0	0	0	0	0	0	0	0	0	NA	NA	NA	NA	NA	NA	NA	NA	NA	NA	NA	NA	NA	NA	NA	NA	NA	NA	NA	NA
ENSG00000265794	AC005899.4	0	0	0	0	0	0	0	0	0	0	0	0	0	0	0	0	0	0	0	0	0	0	0	0	0	0	0	0	NA	NA	NA	NA	NA	NA	NA	NA	NA	NA	NA	NA	NA	NA	NA	NA	NA	NA	NA	NA
ENSG00000266385	AC005899.5	0	0	1	0	0	5	4	0	2	2	5	9	15	13	0	0	0	0	1	0	5	1	1	0	5	3	9	14	NA	NA	NA	NA	NA	NA	NA	NA	5.45053	6.44841	NA	4.55831	6.08421	NA	NA	NA	NA	NA	NA	NA
ENSG00000274341	AC005899.6	0	1	2	0	0	5	4	7	3	0	3	8	11	4	0	3	5	0	0	5	4	7	0	1	4	4	5	8	NA	NA	NA	NA	NA	NA	NA	NA	3.67251	4.13511	NA	1.46497	2.17744	NA	NA	NA	NA	NA	NA	NA
ENSG00000278668	AC005899.7	5	1	0	3	8	7	3	1	0	0	10	12	5	11	4	3	1	2	2	5	4	5	1	2	9	7	7	9	NA	NA	NA	NA	NA	NA	NA	NA	2.02999	1.54245	NA	1.31558	1.32101	NA	NA	NA	NA	NA	NA	NA
ENSG00000279762	AC005899.8	8	3	18	14	11	6	7	4	39	34	62	51	107	137	4	0	2	10	5	13	8	8	28	29	41	44	116	117	NA	1.6656	0.479577	NA	NA	NA	NA	2.99748	3.55825	4.65072	3.96302	4.55033	6.00087	NA	NA	NA	-0.450308	NA	NA	NA
ENSG00000267137	AC005901.1	0	0	0	0	1	0	0	0	0	0	1	0	0	1	0	0	0	0	0	0	0	1	0	0	0	1	0	1	NA	NA	NA	NA	NA	NA	NA	NA	NA	NA	NA	NA	NA	NA	NA	NA	NA	NA	NA	NA
ENSG00000255996	AC005906.1	0	0	0	0	0	0	0	0	0	0	0	0	0	0	0	0	0	0	0	0	0	0	0	0	0	0	0	0	NA	NA	NA	NA	NA	NA	NA	NA	NA	NA	NA	NA	NA	NA	NA	NA	NA	NA	NA	NA
ENSG00000256654	AC005906.2	0	0	0	0	1	0	1	0	0	0	0	0	0	0	0	0	0	0	0	0	0	0	0	0	0	0	0	0	NA	NA	NA	NA	NA	NA	NA	NA	NA	NA	NA	NA	NA	NA	NA	NA	NA	NA	NA	NA
ENSG00000285523	AC005906.3	0	0	0	0	0	0	0	0	0	0	0	0	0	0	0	0	0	0	0	0	0	0	0	0	0	0	0	0	NA	NA	NA	NA	NA	NA	NA	NA	NA	NA	NA	NA	NA	NA	NA	NA	NA	NA	NA	NA
ENSG00000243507	AC005908.1	0	0	0	0	0	0	0	0	0	0	0	0	0	0	0	0	0	0	0	0	0	0	0	0	0	0	0	0	NA	NA	NA	NA	NA	NA	NA	NA	NA	NA	NA	NA	NA	NA	NA	NA	NA	NA	NA	NA
ENSG00000256691	AC005908.2	0	0	0	0	0	0	0	0	0	0	0	0	0	0	0	0	0	0	0	0	0	0	0	0	0	0	0	0	NA	NA	NA	NA	NA	NA	NA	NA	NA	NA	NA	NA	NA	NA	NA	NA	NA	NA	NA	NA
ENSG00000265425	AC005909.1	0	0	0	0	0	0	0	0	0	0	0	0	0	0	0	0	0	0	0	0	0	0	0	0	0	0	0	0	NA	NA	NA	NA	NA	NA	NA	NA	NA	NA	NA	NA	NA	NA	NA	NA	NA	NA	NA	NA
ENSG00000278356	AC005911.1	16	10	11	8	8	13	12	13	8	6	6	5	2	2	0	11	12	6	9	15	9	8	8	8	4	11	2	3	NA	-0.313978	-0.479458	NA	0.893425	0.742597	0.338886	-0.62219	-1.04947	-2.53277	0.562236	0.482332	-1.09815	NA	NA	NA	NA	NA	NA	NA
ENSG00000227081	AC005912.1	597	763	659	844	650	749	647	817	692	962	697	825	888	880	662	605	600	677	663	686	552	753	723	824	844	811	853	954	0.0122392	0.323431	-0.0821353	-0.14914	0.265221	-0.203514	-0.174136	0.582413	0.384037	0.583824	0.38476	0.50142	0.635923	-0.0356974	-0.109352	0.00623106	-0.18409	0.0962154	0.0448712	0.924572
ENSG00000275850	AC005912.2	2	0	2	0	4	3	2	1	10	6	0	4	1	0	0	0	1	0	0	2	4	0	1	1	0	0	0	4	NA	NA	NA	NA	NA	NA	NA	3.24285	NA	NA	NA	NA	NA	NA	NA	NA	NA	NA	NA	NA
ENSG00000279446	AC005915.1	0	0	0	0	0	0	0	0	0	0	0	0	0	0	0	0	0	0	0	2	0	0	0	0	0	0	0	0	NA	NA	NA	NA	NA	NA	NA	NA	NA	NA	NA	NA	NA	NA	NA	NA	NA	NA	NA	NA
ENSG00000247011	AC005920.1	0	0	0	0	1	1	0	0	1	2	4	1	5	7	0	0	0	0	2	2	0	1	0	0	4	3	2	8	NA	NA	NA	NA	NA	NA	NA	NA	NA	5.21884	NA	NA	4.87255	NA	NA	NA	NA	NA	NA	NA
ENSG00000249870	AC005920.2	1	0	2	3	2	0	2	3	12	0	8	0	8	9	1	0	0	1	3	2	3	0	1	3	1	15	13	7	NA	NA	NA	NA	NA	NA	NA	NA	3.22771	4.26147	NA	4.12437	4.46451	NA	NA	NA	NA	NA	NA	NA
ENSG00000251665	AC005920.3	0	0	0	0	2	0	3	0	5	0	8	2	5	6	0	0	0	0	1	0	0	1	1	2	2	3	11	9	NA	NA	NA	NA	NA	NA	NA	NA	5.0161	5.09559	NA	NA	5.89076	NA	NA	NA	NA	NA	NA	NA
ENSG00000262006	AC005920.4	0	0	0	0	0	0	1	3	0	0	2	0	0	0	0	0	0	0	0	0	2	0	0	0	0	0	0	1	NA	NA	NA	NA	NA	NA	NA	NA	NA	NA	NA	NA	NA	NA	NA	NA	NA	NA	NA	NA
ENSG00000248702	AC005921.1	0	0	0	0	0	0	0	0	0	0	0	0	0	0	0	0	0	0	0	0	0	0	0	0	0	0	0	0	NA	NA	NA	NA	NA	NA	NA	NA	NA	NA	NA	NA	NA	NA	NA	NA	NA	NA	NA	NA
ENSG00000262967	AC005921.2	0	0	0	0	0	0	0	0	0	0	0	0	0	0	0	0	0	0	0	0	0	0	0	0	0	0	0	0	NA	NA	NA	NA	NA	NA	NA	NA	NA	NA	NA	NA	NA	NA	NA	NA	NA	NA	NA	NA
ENSG00000278963	AC005921.3	10	13	30	10	21	24	23	31	42	14	78	34	138	169	12	12	16	10	18	17	12	10	28	23	43	52	125	130	NA	0.97365	0.845934	0.972669	0.369417	0.249668	-0.340075	1.60801	2.53245	3.93892	1.18956	2.09817	3.53305	NA	-0.417457	NA	-0.237476	NA	NA	NA
ENSG00000285829	AC005921.4	0	0	0	0	0	0	0	1	0	0	2	0	0	3	0	0	0	0	0	1	0	0	0	0	0	0	0	0	NA	NA	NA	NA	NA	NA	NA	NA	NA	NA	NA	NA	NA	NA	NA	NA	NA	NA	NA	NA
ENSG00000267059	AC005943.1	0	0	0	0	0	0	0	0	0	0	0	0	0	0	0	0	0	0	0	0	1	0	0	0	0	0	0	0	NA	NA	NA	NA	NA	NA	NA	NA	NA	NA	NA	NA	NA	NA	NA	NA	NA	NA	NA	NA
ENSG00000279009	AC005943.2	0	0	0	0	0	0	0	0	0	0	0	0	0	0	0	0	0	0	0	0	0	0	0	0	0	0	0	0	NA	NA	NA	NA	NA	NA	NA	NA	NA	NA	NA	NA	NA	NA	NA	NA	NA	NA	NA	NA
ENSG00000267469	AC005944.1	0	0	0	0	0	0	0	0	0	0	0	0	0	0	0	0	0	0	0	0	0	0	0	0	0	0	0	0	NA	NA	NA	NA	NA	NA	NA	NA	NA	NA	NA	NA	NA	NA	NA	NA	NA	NA	NA	NA
ENSG00000263199	AC005951.1	0	0	0	0	0	0	0	0	0	0	0	0	0	0	0	0	0	0	0	0	0	0	0	0	0	0	0	0	NA	NA	NA	NA	NA	NA	NA	NA	NA	NA	NA	NA	NA	NA	NA	NA	NA	NA	NA	NA
ENSG00000267138	AC005954.1	1	1	1	9	10	7	3	4	3	1	6	7	5	9	3	3	5	0	9	4	1	6	7	0	7	9	6	8	NA	NA	NA	NA	NA	NA	NA	NA	2.91322	2.99542	NA	1.52784	1.34148	NA	NA	NA	NA	NA	NA	NA
ENSG00000267205	AC005954.2	0	0	0	0	0	1	2	0	0	0	0	3	0	1	0	0	0	0	0	0	0	0	1	2	0	0	0	0	NA	NA	NA	NA	NA	NA	NA	NA	NA	NA	NA	NA	NA	NA	NA	NA	NA	NA	NA	NA
ENSG00000278627	AC005962.1	4	10	7	5	4	14	5	19	7	8	3	8	4	4	4	1	7	6	11	6	10	7	10	9	6	5	4	2	NA	NA	0.230744	NA	NA	NA	NA	0.435614	-0.112098	-0.57073	2.06019	1.29019	0.434958	NA	NA	NA	NA	NA	NA	NA
ENSG00000270324	AC005972.1	0	0	0	0	0	1	0	0	0	0	0	0	0	0	0	0	3	0	0	0	0	0	0	0	0	0	1	0	NA	NA	NA	NA	NA	NA	NA	NA	NA	NA	NA	NA	NA	NA	NA	NA	NA	NA	NA	NA
ENSG00000272164	AC005972.2	0	0	0	0	0	0	0	0	0	0	0	0	0	0	0	0	0	0	0	1	1	0	0	0	0	0	0	0	NA	NA	NA	NA	NA	NA	NA	NA	NA	NA	NA	NA	NA	NA	NA	NA	NA	NA	NA	NA
ENSG00000283538	AC005972.3	12	20	19	5	23	17	11	15	12	11	15	12	17	20	14	8	8	5	8	14	16	8	7	8	7	12	32	29	NA	-0.226087	0.228656	-0.545963	-0.484868	-0.2899	-0.0638637	-0.155189	8.85631e-05	0.424476	-0.438396	-0.0797233	1.61168	NA	NA	NA	NA	NA	NA	NA
ENSG00000266869	AC005993.1	10	33	3	8	26	21	36	30	4	5	3	9	3	5	25	22	10	2	27	17	23	27	11	9	11	8	2	3	NA	-1.73601	0.0624877	0.422878	-1.70779	-0.375615	-0.12406	-1.90365	-1.58949	-2.18055	-1.12764	-1.18873	-3.10891	NA	-0.151497	NA	NA	NA	NA	NA
ENSG00000241456	AC005996.1	0	0	0	0	0	0	0	0	0	0	0	0	0	0	0	0	0	0	0	0	2	0	0	0	0	0	0	0	NA	NA	NA	NA	NA	NA	NA	NA	NA	NA	NA	NA	NA	NA	NA	NA	NA	NA	NA	NA
ENSG00000229403	AC005999.1	0	0	0	0	0	0	0	0	0	0	0	0	0	0	0	0	0	0	0	0	0	0	0	0	0	0	0	0	NA	NA	NA	NA	NA	NA	NA	NA	NA	NA	NA	NA	NA	NA	NA	NA	NA	NA	NA	NA
ENSG00000285741	AC005999.2	0	0	0	0	0	0	0	0	0	0	0	0	0	0	0	0	0	0	0	0	0	0	0	0	0	0	0	0	NA	NA	NA	NA	NA	NA	NA	NA	NA	NA	NA	NA	NA	NA	NA	NA	NA	NA	NA	NA
ENSG00000177418	AC006001.1	0	0	1	0	1	3	0	1	0	0	0	0	1	0	0	1	0	1	0	0	0	4	0	2	0	0	0	0	NA	NA	NA	NA	NA	NA	NA	NA	NA	NA	NA	NA	NA	NA	NA	NA	NA	NA	NA	NA
ENSG00000226824	AC006001.2	7	8	3	13	11	13	15	18	11	11	6	10	5	6	5	8	12	6	17	12	6	11	10	10	6	8	8	14	NA	NA	0.548598	NA	0.708965	0.855966	0.148389	0.852503	0.300429	-0.250273	0.702565	0.202354	0.859264	NA	NA	NA	NA	NA	NA	NA
ENSG00000229180	AC006001.3	347	402	471	426	323	385	343	419	413	426	362	383	509	509	336	316	363	367	371	424	335	308	386	440	277	329	419	408	-0.0900645	0.432546	-0.210524	-0.233772	0.416541	-0.0114967	-0.233383	0.463664	0.211742	0.64298	0.436966	0.00882332	0.46743	-0.0960431	0.10872	-0.068455	-0.115332	-0.327721	-0.283808	0.597688
ENSG00000275400	AC006001.4	0	0	0	0	0	0	0	0	0	0	0	0	0	0	0	0	0	0	0	0	0	0	0	0	0	0	0	0	NA	NA	NA	NA	NA	NA	NA	NA	NA	NA	NA	NA	NA	NA	NA	NA	NA	NA	NA	NA
ENSG00000231515	AC006003.1	0	0	0	0	0	0	0	0	0	0	0	0	0	0	0	0	0	0	0	0	0	0	0	0	0	0	0	0	NA	NA	NA	NA	NA	NA	NA	NA	NA	NA	NA	NA	NA	NA	NA	NA	NA	NA	NA	NA
ENSG00000236795	AC006004.1	0	0	0	0	0	0	0	0	0	0	0	0	0	0	0	0	0	0	0	0	0	0	0	0	0	0	0	0	NA	NA	NA	NA	NA	NA	NA	NA	NA	NA	NA	NA	NA	NA	NA	NA	NA	NA	NA	NA
ENSG00000271611	AC006006.1	0	0	0	0	0	0	0	0	0	0	0	0	0	0	0	0	0	0	0	0	0	0	0	0	0	0	0	0	NA	NA	NA	NA	NA	NA	NA	NA	NA	NA	NA	NA	NA	NA	NA	NA	NA	NA	NA	NA
ENSG00000230746	AC006007.1	0	0	0	0	0	0	0	0	0	0	0	0	0	0	0	0	0	0	0	0	0	0	0	0	0	0	0	0	NA	NA	NA	NA	NA	NA	NA	NA	NA	NA	NA	NA	NA	NA	NA	NA	NA	NA	NA	NA
ENSG00000244563	AC006011.1	0	0	0	0	0	0	0	0	0	0	0	0	0	0	0	0	0	0	0	0	0	0	0	0	0	0	0	0	NA	NA	NA	NA	NA	NA	NA	NA	NA	NA	NA	NA	NA	NA	NA	NA	NA	NA	NA	NA
ENSG00000274010	AC006011.2	0	1	1	0	1	0	0	0	0	0	0	0	0	2	0	1	0	0	0	0	3	0	2	1	0	1	0	1	NA	NA	NA	NA	NA	NA	NA	NA	NA	NA	NA	NA	NA	NA	NA	NA	NA	NA	NA	NA
ENSG00000234215	AC006012.1	0	0	0	0	0	0	0	0	0	0	0	0	0	0	0	0	0	0	0	0	0	0	0	0	0	0	0	0	NA	NA	NA	NA	NA	NA	NA	NA	NA	NA	NA	NA	NA	NA	NA	NA	NA	NA	NA	NA
ENSG00000236531	AC006013.1	0	0	0	0	0	0	0	0	0	0	0	0	0	0	0	0	0	0	0	0	0	0	0	0	0	0	0	0	NA	NA	NA	NA	NA	NA	NA	NA	NA	NA	NA	NA	NA	NA	NA	NA	NA	NA	NA	NA
ENSG00000226401	AC006015.1	0	0	0	0	0	0	0	0	0	0	0	0	0	0	0	0	0	0	0	0	0	0	0	0	0	0	0	0	NA	NA	NA	NA	NA	NA	NA	NA	NA	NA	NA	NA	NA	NA	NA	NA	NA	NA	NA	NA
ENSG00000229591	AC006017.1	2	2	1	3	5	5	1	3	3	2	5	2	1	9	1	0	6	4	8	1	1	5	3	4	2	7	4	2	NA	NA	NA	NA	NA	NA	NA	NA	1.04427	1.49281	NA	3.2983	2.73533	NA	NA	NA	NA	NA	NA	NA
ENSG00000203335	AC006019.1	0	0	0	0	0	0	0	0	0	0	0	0	0	0	0	0	0	0	0	0	0	0	0	0	0	0	0	0	NA	NA	NA	NA	NA	NA	NA	NA	NA	NA	NA	NA	NA	NA	NA	NA	NA	NA	NA	NA
ENSG00000233363	AC006019.2	0	0	0	0	0	0	0	0	0	0	0	0	0	0	0	0	0	0	0	0	0	0	0	0	0	0	0	0	NA	NA	NA	NA	NA	NA	NA	NA	NA	NA	NA	NA	NA	NA	NA	NA	NA	NA	NA	NA
ENSG00000270114	AC006019.3	0	0	0	0	0	0	0	0	0	0	0	0	0	0	0	0	0	0	0	0	0	0	0	0	0	0	0	0	NA	NA	NA	NA	NA	NA	NA	NA	NA	NA	NA	NA	NA	NA	NA	NA	NA	NA	NA	NA
ENSG00000226636	AC006020.1	0	0	0	0	0	1	0	0	0	0	2	1	0	0	0	0	2	0	1	0	4	0	0	0	1	1	0	1	NA	NA	NA	NA	NA	NA	NA	NA	NA	NA	NA	NA	NA	NA	NA	NA	NA	NA	NA	NA
ENSG00000223419	AC006022.1	0	0	0	0	0	0	0	0	0	0	0	0	0	0	0	0	0	0	0	0	0	0	0	0	0	0	0	0	NA	NA	NA	NA	NA	NA	NA	NA	NA	NA	NA	NA	NA	NA	NA	NA	NA	NA	NA	NA
ENSG00000270577	AC006023.1	0	0	0	1	2	3	0	1	1	0	1	0	0	1	1	0	1	2	1	1	1	2	0	0	3	0	3	0	NA	NA	NA	NA	NA	NA	NA	NA	NA	NA	NA	NA	NA	NA	NA	NA	NA	NA	NA	NA
ENSG00000273444	AC006023.2	0	0	0	0	1	1	0	1	1	1	1	2	2	2	0	0	1	0	0	0	2	0	1	1	3	1	1	3	NA	NA	NA	NA	NA	NA	NA	NA	NA	NA	NA	NA	NA	NA	NA	NA	NA	NA	NA	NA
ENSG00000224785	AC006026.1	2	0	3	1	1	2	1	2	1	3	0	0	1	0	2	2	0	2	0	1	1	3	2	0	0	0	0	0	NA	NA	NA	NA	NA	NA	NA	NA	NA	NA	NA	NA	NA	NA	NA	NA	NA	NA	NA	NA
ENSG00000228953	AC006026.2	0	0	0	0	0	0	0	0	0	0	0	0	0	0	0	0	0	0	0	0	0	0	0	0	0	0	0	0	NA	NA	NA	NA	NA	NA	NA	NA	NA	NA	NA	NA	NA	NA	NA	NA	NA	NA	NA	NA
ENSG00000234286	AC006026.3	0	0	0	0	0	0	0	0	1	0	0	0	0	0	0	0	0	0	0	0	0	0	0	0	0	0	0	0	NA	NA	NA	NA	NA	NA	NA	NA	NA	NA	NA	NA	NA	NA	NA	NA	NA	NA	NA	NA
ENSG00000272638	AC006027.1	0	0	0	0	0	0	0	0	0	0	0	0	0	0	0	0	0	0	0	0	0	0	0	0	0	0	0	0	NA	NA	NA	NA	NA	NA	NA	NA	NA	NA	NA	NA	NA	NA	NA	NA	NA	NA	NA	NA
ENSG00000231357	AC006028.1	1	0	1	0	0	0	0	0	0	0	0	0	4	0	0	0	0	0	1	1	0	0	0	2	0	0	0	0	NA	NA	NA	NA	NA	NA	NA	NA	NA	NA	NA	NA	NA	NA	NA	NA	NA	NA	NA	NA
ENSG00000264324	AC006030.1	2	4	0	0	1	6	6	5	3	1	4	1	0	4	1	5	0	3	3	1	3	0	2	0	4	4	2	1	NA	NA	NA	NA	NA	NA	NA	NA	0.0152305	-0.384442	NA	0.481143	-0.921109	NA	NA	NA	NA	NA	NA	NA
ENSG00000231916	AC006033.1	0	0	0	0	0	0	0	0	0	0	0	0	0	0	0	0	0	0	0	0	0	0	0	0	0	0	0	0	NA	NA	NA	NA	NA	NA	NA	NA	NA	NA	NA	NA	NA	NA	NA	NA	NA	NA	NA	NA
ENSG00000272908	AC006033.2	0	1	2	2	2	6	0	2	1	0	0	0	0	0	4	0	0	3	8	1	3	1	2	0	2	1	0	0	NA	NA	NA	NA	NA	NA	NA	NA	NA	NA	NA	NA	NA	NA	NA	NA	NA	NA	NA	NA
ENSG00000226442	AC006037.1	0	0	0	0	0	0	0	0	0	0	0	0	0	0	0	0	0	0	0	0	0	0	0	0	0	0	0	0	NA	NA	NA	NA	NA	NA	NA	NA	NA	NA	NA	NA	NA	NA	NA	NA	NA	NA	NA	NA
ENSG00000279218	AC006037.2	0	0	0	0	0	0	0	0	0	0	0	0	0	0	0	0	0	0	0	0	0	0	0	0	0	0	0	0	NA	NA	NA	NA	NA	NA	NA	NA	NA	NA	NA	NA	NA	NA	NA	NA	NA	NA	NA	NA
ENSG00000229379	AC006041.1	0	0	1	0	0	0	0	0	0	0	0	1	0	0	0	0	0	0	0	0	0	0	0	0	0	0	0	0	NA	NA	NA	NA	NA	NA	NA	NA	NA	NA	NA	NA	NA	NA	NA	NA	NA	NA	NA	NA
ENSG00000227719	AC006042.1	6	0	0	3	13	12	7	15	3	1	6	1	3	4	3	8	2	0	7	7	19	21	1	1	1	4	2	1	NA	NA	1.85333	NA	NA	0.0192455	1.61937	NA	0.370679	0.31488	NA	-1.06286	-1.78201	NA	NA	NA	NA	NA	NA	NA
ENSG00000233108	AC006042.2	0	0	0	0	3	1	0	0	2	0	0	0	2	0	0	0	0	0	1	6	0	4	3	1	0	0	0	0	NA	NA	NA	NA	NA	NA	NA	NA	NA	NA	NA	NA	NA	NA	NA	NA	NA	NA	NA	NA
ENSG00000233264	AC006042.3	4	1	1	1	0	3	3	4	3	0	6	1	0	1	0	0	6	2	0	4	0	1	10	6	1	5	0	2	NA	NA	NA	NA	NA	NA	NA	NA	0.677862	NA	NA	NA	NA	NA	NA	NA	NA	NA	NA	NA
ENSG00000234141	AC006042.4	4	1	1	0	4	3	4	0	4	0	0	1	1	1	4	0	3	0	0	0	0	0	0	1	1	0	0	0	NA	NA	NA	NA	NA	NA	NA	NA	NA	-1.18961	NA	NA	NA	NA	NA	NA	NA	NA	NA	NA
ENSG00000285892	AC006043.1	0	0	0	0	0	0	0	0	0	0	0	0	0	0	0	0	0	0	0	0	0	0	0	0	0	0	0	0	NA	NA	NA	NA	NA	NA	NA	NA	NA	NA	NA	NA	NA	NA	NA	NA	NA	NA	NA	NA
ENSG00000235886	AC006055.1	0	0	0	0	0	1	0	0	0	0	0	0	0	0	0	0	0	0	0	0	0	0	0	0	0	0	0	0	NA	NA	NA	NA	NA	NA	NA	NA	NA	NA	NA	NA	NA	NA	NA	NA	NA	NA	NA	NA
ENSG00000261786	AC006058.1	0	0	0	0	0	0	0	2	0	0	0	0	0	0	0	0	0	0	0	0	0	0	0	0	0	0	0	0	NA	NA	NA	NA	NA	NA	NA	NA	NA	NA	NA	NA	NA	NA	NA	NA	NA	NA	NA	NA
ENSG00000271192	AC006058.2	0	0	0	0	0	0	0	0	0	0	0	0	0	0	0	0	0	0	0	0	0	0	0	0	0	0	0	0	NA	NA	NA	NA	NA	NA	NA	NA	NA	NA	NA	NA	NA	NA	NA	NA	NA	NA	NA	NA
ENSG00000272121	AC006058.3	0	0	0	0	0	0	0	0	0	0	0	0	0	0	0	0	0	0	0	0	0	0	0	0	0	0	0	0	NA	NA	NA	NA	NA	NA	NA	NA	NA	NA	NA	NA	NA	NA	NA	NA	NA	NA	NA	NA
ENSG00000280435	AC006058.4	0	0	0	0	0	0	0	0	0	0	0	0	0	0	0	0	0	0	0	0	0	0	0	0	0	0	0	0	NA	NA	NA	NA	NA	NA	NA	NA	NA	NA	NA	NA	NA	NA	NA	NA	NA	NA	NA	NA
ENSG00000230084	AC006059.1	9	9	24	14	14	42	23	16	17	12	18	24	20	21	6	11	12	22	16	11	27	12	11	13	11	15	11	12	NA	1.24223	1.4664	0.878634	1.22923	0.360542	0.97102	0.987313	1.42925	1.38111	0.569636	0.7047	0.536871	NA	-1.06488	NA	NA	NA	NA	NA
ENSG00000280571	AC006059.2	0	1	2	1	4	3	3	10	0	2	9	6	11	17	6	1	1	0	6	10	7	5	2	1	15	2	11	8	NA	NA	NA	NA	NA	NA	NA	NA	4.15428	5.01028	NA	1.4461	1.6116	NA	NA	NA	NA	NA	NA	NA
ENSG00000285539	AC006059.3	0	0	0	0	0	0	0	0	0	0	0	0	0	0	0	0	0	0	0	0	0	0	0	0	0	0	0	1	NA	NA	NA	NA	NA	NA	NA	NA	NA	NA	NA	NA	NA	NA	NA	NA	NA	NA	NA	NA
ENSG00000255608	AC006063.1	0	0	0	0	0	0	0	0	0	0	0	0	0	0	0	0	0	0	0	0	0	0	0	0	0	0	0	1	NA	NA	NA	NA	NA	NA	NA	NA	NA	NA	NA	NA	NA	NA	NA	NA	NA	NA	NA	NA
ENSG00000284513	AC006063.2	0	0	0	0	0	0	0	0	0	0	0	0	0	0	0	0	0	0	0	0	0	0	0	0	0	0	0	0	NA	NA	NA	NA	NA	NA	NA	NA	NA	NA	NA	NA	NA	NA	NA	NA	NA	NA	NA	NA
ENSG00000245667	AC006064.1	0	0	0	0	0	1	0	2	0	0	2	0	1	0	0	0	2	0	1	0	1	0	0	0	0	0	0	0	NA	NA	NA	NA	NA	NA	NA	NA	NA	NA	NA	NA	NA	NA	NA	NA	NA	NA	NA	NA
ENSG00000247853	AC006064.2	14	14	65	28	43	45	27	32	37	21	23	32	38	24	16	5	17	23	22	25	20	10	27	30	20	15	17	23	NA	1.89539	1.52241	0.812072	1.21472	0.898486	0.343798	1.35388	1.17944	1.34728	1.56882	0.887529	1.08362	-1.01563	-0.967869	NA	-0.126653	NA	NA	NA
ENSG00000255966	AC006064.3	2	0	6	5	3	7	0	2	8	1	0	5	3	3	2	1	7	0	7	4	1	3	4	3	0	1	1	3	NA	NA	NA	NA	NA	NA	NA	NA	NA	1.69962	NA	NA	0.548269	NA	NA	NA	NA	NA	NA	NA
ENSG00000269968	AC006064.4	0	0	0	0	0	0	0	0	0	0	0	0	0	0	0	0	0	0	0	0	0	0	0	0	0	0	0	0	NA	NA	NA	NA	NA	NA	NA	NA	NA	NA	NA	NA	NA	NA	NA	NA	NA	NA	NA	NA
ENSG00000276232	AC006064.5	0	0	0	0	0	0	0	0	0	0	0	0	0	0	0	0	0	0	0	0	0	0	0	0	0	0	0	0	NA	NA	NA	NA	NA	NA	NA	NA	NA	NA	NA	NA	NA	NA	NA	NA	NA	NA	NA	NA
ENSG00000285238	AC006064.6	0	0	0	1	1	0	0	0	0	0	0	0	0	0	0	0	0	0	0	0	0	0	0	0	0	0	0	0	NA	NA	NA	NA	NA	NA	NA	NA	NA	NA	NA	NA	NA	NA	NA	NA	NA	NA	NA	NA
ENSG00000255853	AC006065.1	0	0	0	0	0	0	0	0	0	0	0	0	0	0	0	0	0	0	0	0	0	0	0	0	0	0	0	0	NA	NA	NA	NA	NA	NA	NA	NA	NA	NA	NA	NA	NA	NA	NA	NA	NA	NA	NA	NA
ENSG00000255900	AC006065.2	0	0	0	0	0	0	0	0	0	0	0	0	0	0	0	0	0	0	0	0	0	0	0	0	0	0	0	0	NA	NA	NA	NA	NA	NA	NA	NA	NA	NA	NA	NA	NA	NA	NA	NA	NA	NA	NA	NA
ENSG00000255944	AC006065.3	0	0	0	0	0	0	0	0	0	0	0	0	0	0	0	0	0	0	0	0	0	0	0	0	0	0	0	0	NA	NA	NA	NA	NA	NA	NA	NA	NA	NA	NA	NA	NA	NA	NA	NA	NA	NA	NA	NA
ENSG00000256732	AC006065.4	0	0	0	0	0	0	0	0	0	0	0	0	0	2	0	0	0	0	0	0	0	0	0	0	1	0	2	3	NA	NA	NA	NA	NA	NA	NA	NA	NA	NA	NA	NA	NA	NA	NA	NA	NA	NA	NA	NA
ENSG00000278866	AC006065.5	0	0	0	0	0	0	0	0	0	0	0	0	3	0	0	0	0	0	0	0	0	0	0	0	0	0	0	0	NA	NA	NA	NA	NA	NA	NA	NA	NA	NA	NA	NA	NA	NA	NA	NA	NA	NA	NA	NA
ENSG00000279171	AC006065.6	0	0	0	0	0	0	0	0	0	0	0	0	0	0	0	0	0	0	0	0	0	0	0	0	0	0	0	0	NA	NA	NA	NA	NA	NA	NA	NA	NA	NA	NA	NA	NA	NA	NA	NA	NA	NA	NA	NA
ENSG00000225563	AC006076.1	0	0	0	0	0	0	0	0	0	0	0	0	0	0	0	0	0	0	0	0	0	0	0	0	0	0	0	0	NA	NA	NA	NA	NA	NA	NA	NA	NA	NA	NA	NA	NA	NA	NA	NA	NA	NA	NA	NA
ENSG00000270892	AC006077.1	0	0	0	0	0	0	0	0	0	0	0	1	0	0	0	0	0	0	0	0	0	1	0	0	0	0	1	0	NA	NA	NA	NA	NA	NA	NA	NA	NA	NA	NA	NA	NA	NA	NA	NA	NA	NA	NA	NA
ENSG00000279799	AC006077.2	4	5	4	7	14	17	5	6	7	2	7	6	11	6	6	8	12	9	12	14	16	6	9	10	6	2	11	4	NA	NA	1.6574	NA	0.828655	0.583571	0.435759	NA	0.759313	1.12946	0.524869	-0.703771	0.22201	NA	NA	NA	NA	NA	NA	NA
ENSG00000261938	AC006111.1	0	0	0	0	0	0	0	0	0	0	0	0	0	0	0	0	0	0	0	0	0	0	0	0	0	0	0	0	NA	NA	NA	NA	NA	NA	NA	NA	NA	NA	NA	NA	NA	NA	NA	NA	NA	NA	NA	NA
ENSG00000263235	AC006111.2	5	12	19	20	19	28	10	20	7	6	12	16	8	7	25	13	11	9	31	28	17	13	3	5	6	11	8	7	NA	1.40315	1.35832	NA	-0.649673	0.363636	-0.530975	-0.0468526	0.966485	0.0550517	-2.13506	-1.02442	-1.19375	NA	0.283396	NA	NA	NA	NA	NA
ENSG00000276754	AC006111.3	0	0	0	0	0	1	2	0	0	0	0	0	0	0	0	0	0	2	5	1	0	0	0	0	0	0	0	0	NA	NA	NA	NA	NA	NA	NA	NA	NA	NA	NA	NA	NA	NA	NA	NA	NA	NA	NA	NA
ENSG00000268352	AC006115.1	0	0	0	0	0	0	0	0	0	0	0	0	0	0	0	0	0	0	0	0	0	0	0	0	0	0	0	0	NA	NA	NA	NA	NA	NA	NA	NA	NA	NA	NA	NA	NA	NA	NA	NA	NA	NA	NA	NA
ENSG00000268407	AC006115.2	0	0	0	0	0	0	0	0	0	0	0	0	0	0	0	0	0	0	0	0	0	0	0	0	0	0	0	0	NA	NA	NA	NA	NA	NA	NA	NA	NA	NA	NA	NA	NA	NA	NA	NA	NA	NA	NA	NA
ENSG00000284729	AC006115.3	0	0	0	0	0	0	0	0	0	0	0	0	0	0	0	0	0	0	0	0	0	0	0	0	0	0	0	0	NA	NA	NA	NA	NA	NA	NA	NA	NA	NA	NA	NA	NA	NA	NA	NA	NA	NA	NA	NA
ENSG00000266907	AC006116.1	0	0	2	0	0	0	1	0	0	1	1	8	1	1	1	0	1	3	3	0	0	0	3	2	1	3	1	1	NA	NA	NA	NA	NA	NA	NA	NA	4.78369	NA	NA	NA	NA	NA	NA	NA	NA	NA	NA	NA
ENSG00000267776	AC006116.10	0	0	0	0	0	0	0	0	0	0	0	0	0	0	0	0	0	0	0	0	0	0	0	0	0	0	0	0	NA	NA	NA	NA	NA	NA	NA	NA	NA	NA	NA	NA	NA	NA	NA	NA	NA	NA	NA	NA
ENSG00000266932	AC006116.2	0	0	0	1	0	0	0	0	0	2	2	0	1	0	0	0	0	1	0	2	0	0	0	0	0	0	0	0	NA	NA	NA	NA	NA	NA	NA	NA	NA	NA	NA	NA	NA	NA	NA	NA	NA	NA	NA	NA
ENSG00000267145	AC006116.3	0	0	0	0	0	0	0	0	0	0	0	0	0	0	0	0	0	0	0	0	0	0	0	0	0	0	0	0	NA	NA	NA	NA	NA	NA	NA	NA	NA	NA	NA	NA	NA	NA	NA	NA	NA	NA	NA	NA
ENSG00000267192	AC006116.4	0	0	0	0	0	0	0	0	0	0	0	0	0	0	0	0	0	0	0	0	0	0	0	0	0	0	0	0	NA	NA	NA	NA	NA	NA	NA	NA	NA	NA	NA	NA	NA	NA	NA	NA	NA	NA	NA	NA
ENSG00000267298	AC006116.5	1	2	1	2	2	6	1	1	6	0	6	6	2	4	1	1	1	0	9	0	0	0	5	0	11	8	2	1	NA	NA	NA	NA	NA	NA	NA	NA	2.24147	1.21345	NA	3.36361	NA	NA	NA	NA	NA	NA	NA	NA
ENSG00000267429	AC006116.6	0	0	0	0	0	0	0	0	0	0	0	0	0	0	0	0	0	0	0	0	0	0	0	0	0	0	0	0	NA	NA	NA	NA	NA	NA	NA	NA	NA	NA	NA	NA	NA	NA	NA	NA	NA	NA	NA	NA
ENSG00000267459	AC006116.7	0	0	0	0	0	0	0	0	0	0	0	0	0	0	0	0	0	0	0	0	0	0	0	0	0	0	0	0	NA	NA	NA	NA	NA	NA	NA	NA	NA	NA	NA	NA	NA	NA	NA	NA	NA	NA	NA	NA
ENSG00000267549	AC006116.8	0	0	0	2	7	5	0	0	1	0	1	1	1	2	0	0	2	0	2	4	4	1	0	2	2	0	1	7	NA	NA	NA	NA	NA	NA	NA	NA	NA	NA	NA	NA	4.54662	NA	NA	NA	NA	NA	NA	NA
ENSG00000267606	AC006116.9	0	0	0	0	0	0	0	0	0	0	0	0	0	0	0	0	0	0	0	0	0	0	0	0	0	0	0	0	NA	NA	NA	NA	NA	NA	NA	NA	NA	NA	NA	NA	NA	NA	NA	NA	NA	NA	NA	NA
ENSG00000213970	AC006122.1	4	1	4	11	13	13	7	14	6	1	4	3	4	9	2	1	2	3	7	18	3	7	8	7	3	4	5	1	NA	NA	2.20953	NA	NA	2.75408	NA	NA	0.648713	1.51172	NA	1.3559	1.15974	NA	NA	NA	NA	NA	NA	NA
ENSG00000279716	AC006128.1	25	36	22	22	82	68	105	147	26	13	20	23	9	14	20	26	17	11	91	57	108	102	22	21	16	11	9	13	NA	-0.286799	1.19334	1.789	-0.472757	1.39488	1.96897	-0.322171	-0.275688	-1.20097	-0.00941133	-0.665499	-0.95626	NA	-0.0742955	-0.0805491	NA	NA	NA	NA
ENSG00000267063	AC006130.1	0	0	0	0	1	0	0	0	0	0	1	0	0	3	0	0	0	1	1	0	1	3	0	0	0	1	1	0	NA	NA	NA	NA	NA	NA	NA	NA	NA	NA	NA	NA	NA	NA	NA	NA	NA	NA	NA	NA
ENSG00000267398	AC006130.2	0	0	0	0	0	0	0	0	0	0	0	0	0	0	0	0	0	0	0	0	0	0	0	0	0	0	0	0	NA	NA	NA	NA	NA	NA	NA	NA	NA	NA	NA	NA	NA	NA	NA	NA	NA	NA	NA	NA
ENSG00000278813	AC006133.1	0	0	0	0	0	0	0	0	0	0	0	0	0	0	0	0	0	0	0	0	0	0	0	0	0	0	0	0	NA	NA	NA	NA	NA	NA	NA	NA	NA	NA	NA	NA	NA	NA	NA	NA	NA	NA	NA	NA
ENSG00000264895	AC006141.1	2	3	9	3	5	5	8	8	6	3	6	5	3	2	2	0	2	5	6	7	7	2	2	5	7	1	2	2	NA	NA	NA	NA	NA	NA	NA	NA	1.37503	0.217609	NA	2.17631	NA	NA	NA	NA	NA	NA	NA	NA
ENSG00000233433	AC006144.1	0	0	0	0	0	0	0	0	0	0	0	0	0	0	0	0	0	0	0	0	0	0	0	0	0	0	0	0	NA	NA	NA	NA	NA	NA	NA	NA	NA	NA	NA	NA	NA	NA	NA	NA	NA	NA	NA	NA
ENSG00000223770	AC006145.1	0	0	0	0	0	0	0	0	0	0	0	0	0	0	0	0	0	0	0	0	0	0	0	0	0	0	0	0	NA	NA	NA	NA	NA	NA	NA	NA	NA	NA	NA	NA	NA	NA	NA	NA	NA	NA	NA	NA
ENSG00000258660	AC006146.1	0	0	0	0	0	0	0	0	0	0	0	0	0	0	0	0	0	0	0	0	0	0	0	0	0	0	0	0	NA	NA	NA	NA	NA	NA	NA	NA	NA	NA	NA	NA	NA	NA	NA	NA	NA	NA	NA	NA
ENSG00000242593	AC006148.1	0	0	0	0	0	0	0	0	0	0	0	0	0	0	0	0	0	0	0	0	0	0	0	0	0	0	0	0	NA	NA	NA	NA	NA	NA	NA	NA	NA	NA	NA	NA	NA	NA	NA	NA	NA	NA	NA	NA
ENSG00000243574	AC006148.2	0	0	0	0	0	0	0	0	0	0	0	0	0	0	0	0	0	0	0	0	0	0	0	0	0	0	0	0	NA	NA	NA	NA	NA	NA	NA	NA	NA	NA	NA	NA	NA	NA	NA	NA	NA	NA	NA	NA
ENSG00000226323	AC006150.1	0	0	0	0	0	0	0	0	0	0	0	0	0	0	0	0	0	0	0	0	0	0	0	0	0	0	0	0	NA	NA	NA	NA	NA	NA	NA	NA	NA	NA	NA	NA	NA	NA	NA	NA	NA	NA	NA	NA
ENSG00000273299	AC006153.1	0	0	0	0	0	0	0	0	0	0	0	0	0	0	0	0	0	0	0	0	0	0	0	0	0	0	0	0	NA	NA	NA	NA	NA	NA	NA	NA	NA	NA	NA	NA	NA	NA	NA	NA	NA	NA	NA	NA
ENSG00000278847	AC006157.1	0	0	0	0	0	0	0	0	0	0	0	0	0	0	0	0	0	0	0	0	0	0	0	0	0	0	0	0	NA	NA	NA	NA	NA	NA	NA	NA	NA	NA	NA	NA	NA	NA	NA	NA	NA	NA	NA	NA
ENSG00000275310	AC006158.1	0	0	0	0	0	0	0	0	0	0	0	0	0	0	0	0	0	0	0	0	0	0	0	0	0	0	0	0	NA	NA	NA	NA	NA	NA	NA	NA	NA	NA	NA	NA	NA	NA	NA	NA	NA	NA	NA	NA
ENSG00000235427	AC006159.1	3	0	1	0	0	3	6	0	0	0	2	5	3	1	1	2	2	0	0	0	2	1	4	0	0	3	2	2	NA	NA	NA	NA	NA	NA	NA	NA	1.32116	0.529065	NA	NA	0.514907	NA	NA	NA	NA	NA	NA	NA
ENSG00000243220	AC006159.2	0	0	0	0	0	0	0	0	0	0	0	0	0	0	0	0	0	0	0	0	0	0	0	0	0	0	0	0	NA	NA	NA	NA	NA	NA	NA	NA	NA	NA	NA	NA	NA	NA	NA	NA	NA	NA	NA	NA
ENSG00000249502	AC006160.1	0	0	3	2	1	3	3	0	3	1	3	1	3	6	2	0	4	4	5	6	3	0	4	2	4	3	2	5	NA	NA	NA	NA	NA	NA	NA	NA	NA	4.79874	NA	1.98071	1.97776	NA	NA	NA	NA	NA	NA	NA
ENSG00000283219	AC006160.2	0	0	0	0	0	0	0	0	0	0	0	0	0	0	0	0	0	0	0	0	0	0	0	0	0	0	0	0	NA	NA	NA	NA	NA	NA	NA	NA	NA	NA	NA	NA	NA	NA	NA	NA	NA	NA	NA	NA
ENSG00000238090	AC006195.1	2	0	0	0	1	5	0	0	0	0	0	0	0	0	2	0	1	0	0	0	0	1	0	0	0	0	0	0	NA	NA	NA	NA	NA	NA	NA	NA	NA	NA	NA	NA	NA	NA	NA	NA	NA	NA	NA	NA
ENSG00000257128	AC006197.1	0	0	0	0	0	0	0	0	0	0	0	0	0	0	0	0	0	0	0	0	0	0	0	0	0	0	0	0	NA	NA	NA	NA	NA	NA	NA	NA	NA	NA	NA	NA	NA	NA	NA	NA	NA	NA	NA	NA
ENSG00000257629	AC006199.1	0	0	0	0	4	1	0	0	0	1	2	3	2	2	0	0	0	0	0	0	1	0	2	0	0	1	1	0	NA	NA	NA	NA	NA	NA	NA	NA	NA	NA	NA	NA	NA	NA	NA	NA	NA	NA	NA	NA
ENSG00000255825	AC006205.1	0	0	0	0	0	0	0	0	0	0	0	0	0	0	0	0	0	0	0	0	0	0	0	0	1	0	0	0	NA	NA	NA	NA	NA	NA	NA	NA	NA	NA	NA	NA	NA	NA	NA	NA	NA	NA	NA	NA
ENSG00000256020	AC006205.2	0	0	0	0	0	0	0	0	0	0	0	0	0	0	0	0	0	0	0	0	0	0	0	0	0	0	0	0	NA	NA	NA	NA	NA	NA	NA	NA	NA	NA	NA	NA	NA	NA	NA	NA	NA	NA	NA	NA
ENSG00000256146	AC006206.1	0	2	1	0	4	10	1	5	0	1	0	2	2	0	1	1	1	0	5	3	3	2	0	1	0	0	2	1	NA	NA	NA	NA	NA	NA	NA	NA	NA	NA	NA	NA	NA	NA	NA	NA	NA	NA	NA	NA
ENSG00000256417	AC006206.2	12	31	12	8	64	64	73	72	12	7	23	19	23	24	30	26	6	8	52	59	76	55	11	8	22	14	23	16	NA	-0.890045	1.48421	1.5364	-1.74466	0.692623	1.01848	-0.827073	0.231411	0.364565	-1.45184	-0.518568	-0.390996	NA	-0.270173	0.0231468	NA	NA	NA	NA
ENSG00000283138	AC006207.1	6	3	2	4	3	3	5	7	2	2	1	0	0	0	1	1	1	0	2	1	4	6	1	1	2	1	1	1	NA	NA	NA	NA	NA	NA	NA	NA	-2.97661	-4.45699	NA	NA	NA	NA	NA	NA	NA	NA	NA	NA
ENSG00000223391	AC006210.1	0	0	0	0	0	0	0	0	0	0	0	0	0	0	0	0	0	0	0	0	0	0	0	0	0	0	0	0	NA	NA	NA	NA	NA	NA	NA	NA	NA	NA	NA	NA	NA	NA	NA	NA	NA	NA	NA	NA
ENSG00000238247	AC006210.2	0	0	0	0	0	0	0	0	0	0	0	0	0	0	0	0	0	0	0	0	0	0	0	0	0	0	0	0	NA	NA	NA	NA	NA	NA	NA	NA	NA	NA	NA	NA	NA	NA	NA	NA	NA	NA	NA	NA
ENSG00000266921	AC006213.1	3	5	0	1	2	7	0	5	1	0	0	0	1	3	1	7	2	2	3	10	3	0	1	1	2	2	3	2	NA	NA	NA	NA	NA	NA	NA	NA	NA	-0.793934	NA	-0.944977	-0.607621	NA	NA	NA	NA	NA	NA	NA
ENSG00000267058	AC006213.2	0	0	0	0	0	1	0	0	2	0	1	0	2	1	0	0	0	0	0	1	0	0	1	1	2	2	0	0	NA	NA	NA	NA	NA	NA	NA	NA	NA	NA	NA	NA	NA	NA	NA	NA	NA	NA	NA	NA
ENSG00000267191	AC006213.3	2	0	4	1	3	4	5	1	6	2	4	2	2	2	1	3	7	3	4	1	1	0	1	0	1	3	6	9	NA	NA	NA	NA	NA	NA	NA	NA	1.73328	NA	NA	NA	1.99731	NA	NA	NA	NA	NA	NA	NA
ENSG00000277806	AC006213.4	3	8	4	5	8	13	10	10	5	0	5	4	5	5	5	0	3	2	7	3	4	7	0	2	10	5	2	5	NA	NA	0.826436	NA	NA	NA	NA	NA	-0.0226061	0.100361	NA	1.76491	0.66961	NA	NA	NA	NA	NA	NA	NA
ENSG00000278492	AC006213.5	2	1	1	1	6	1	1	2	2	1	3	0	1	1	0	3	2	0	2	2	1	2	0	0	1	1	1	2	NA	NA	NA	NA	NA	NA	NA	NA	NA	NA	NA	NA	NA	NA	NA	NA	NA	NA	NA	NA
ENSG00000278917	AC006213.6	0	0	1	1	3	3	0	0	5	3	3	3	0	2	0	0	4	0	0	1	0	0	2	5	14	0	5	3	NA	NA	NA	NA	NA	NA	NA	NA	NA	NA	NA	5.36995	4.57268	NA	NA	NA	NA	NA	NA	NA
ENSG00000262961	AC006236.1	0	0	0	0	0	0	0	0	0	0	0	0	0	0	0	0	0	0	0	0	0	0	0	0	0	0	0	0	NA	NA	NA	NA	NA	NA	NA	NA	NA	NA	NA	NA	NA	NA	NA	NA	NA	NA	NA	NA
ENSG00000271392	AC006237.1	0	0	0	0	0	0	0	1	0	0	0	1	0	0	0	3	0	0	0	0	0	0	0	0	0	0	3	1	NA	NA	NA	NA	NA	NA	NA	NA	NA	NA	NA	NA	0.479525	NA	NA	NA	NA	NA	NA	NA
ENSG00000272799	AC006238.1	0	2	1	1	0	0	2	1	0	1	5	0	3	4	0	0	0	2	4	2	2	0	2	3	4	2	1	0	NA	NA	NA	NA	NA	NA	NA	NA	NA	2.07645	NA	NA	NA	NA	NA	NA	NA	NA	NA	NA
ENSG00000285653	AC006238.2	0	0	0	0	2	1	0	3	0	0	0	2	0	0	0	0	0	0	2	0	0	0	0	0	0	0	1	0	NA	NA	NA	NA	NA	NA	NA	NA	NA	NA	NA	NA	NA	NA	NA	NA	NA	NA	NA	NA
ENSG00000274578	AC006249.1	0	0	0	0	0	0	0	0	0	0	0	0	0	0	0	0	0	0	0	0	0	0	0	0	0	0	0	0	NA	NA	NA	NA	NA	NA	NA	NA	NA	NA	NA	NA	NA	NA	NA	NA	NA	NA	NA	NA
ENSG00000243224	AC006252.1	9	11	4	8	17	40	20	34	4	6	12	6	17	14	7	10	5	5	24	32	31	35	3	12	6	11	8	12	NA	NA	1.3573	1.16029	NA	1.40619	1.73034	-0.702708	0.0887082	0.837703	-0.126189	0.0983879	0.339442	NA	-0.0648326	0.477371	NA	NA	NA	NA
ENSG00000243696	AC006254.1	9	10	10	10	13	8	17	18	7	2	7	8	9	6	9	6	4	6	9	19	16	22	8	4	1	6	4	4	NA	NA	0.0382131	NA	NA	0.59908	1.13449	-0.763294	-0.125703	-0.137678	-0.195291	-0.974471	-0.770228	NA	NA	NA	NA	NA	NA	NA
ENSG00000270941	AC006254.2	3	2	5	0	1	2	0	5	2	5	1	4	1	2	0	2	2	0	2	4	0	2	1	0	3	3	7	0	NA	NA	NA	NA	NA	NA	NA	NA	0.162223	-0.572097	NA	1.63788	1.89305	NA	NA	NA	NA	NA	NA	NA
ENSG00000271137	AC006254.3	0	0	1	0	0	2	0	1	7	0	1	4	0	0	0	0	0	0	2	1	1	1	0	1	0	1	0	0	NA	NA	NA	NA	NA	NA	NA	NA	NA	NA	NA	NA	NA	NA	NA	NA	NA	NA	NA	NA
ENSG00000268460	AC006262.1	0	0	0	0	2	1	0	0	0	1	3	1	4	6	0	0	1	1	1	1	5	0	1	0	0	0	2	6	NA	NA	NA	NA	NA	NA	NA	NA	NA	4.95479	NA	NA	4.55327	NA	NA	NA	NA	NA	NA	NA
ENSG00000269729	AC006262.2	0	0	1	0	0	1	1	0	0	0	2	0	1	0	0	0	0	0	3	0	0	0	0	0	0	0	0	1	NA	NA	NA	NA	NA	NA	NA	NA	NA	NA	NA	NA	NA	NA	NA	NA	NA	NA	NA	NA
ENSG00000269745	AC006262.3	0	0	0	0	0	0	0	0	0	0	0	0	0	0	0	0	0	0	0	0	0	0	0	0	0	0	0	0	NA	NA	NA	NA	NA	NA	NA	NA	NA	NA	NA	NA	NA	NA	NA	NA	NA	NA	NA	NA
ENSG00000277748	AC006262.4	0	0	0	0	0	0	0	0	0	0	0	0	0	0	0	0	0	0	0	0	0	0	0	0	0	0	0	0	NA	NA	NA	NA	NA	NA	NA	NA	NA	NA	NA	NA	NA	NA	NA	NA	NA	NA	NA	NA
ENSG00000264513	AC006270.1	1	1	0	0	4	0	1	0	2	0	0	0	2	0	0	0	0	0	4	1	0	0	0	0	0	0	0	0	NA	NA	NA	NA	NA	NA	NA	NA	NA	NA	NA	NA	NA	NA	NA	NA	NA	NA	NA	NA
ENSG00000264529	AC006270.2	0	0	0	0	0	0	1	0	0	0	0	0	0	0	0	0	0	0	2	1	0	0	0	0	1	0	0	0	NA	NA	NA	NA	NA	NA	NA	NA	NA	NA	NA	NA	NA	NA	NA	NA	NA	NA	NA	NA
ENSG00000272383	AC006270.3	0	1	1	0	0	0	2	0	0	0	0	2	0	1	1	0	0	0	0	1	1	0	0	0	0	0	1	0	NA	NA	NA	NA	NA	NA	NA	NA	NA	NA	NA	NA	NA	NA	NA	NA	NA	NA	NA	NA
ENSG00000268316	AC006272.1	0	0	1	1	0	0	0	0	0	0	0	1	0	1	0	1	1	0	0	2	0	0	1	3	0	0	0	0	NA	NA	NA	NA	NA	NA	NA	NA	NA	NA	NA	NA	NA	NA	NA	NA	NA	NA	NA	NA
ENSG00000269483	AC006272.2	0	0	0	0	0	0	0	0	0	0	0	0	0	0	0	0	0	0	0	0	0	0	0	0	0	0	0	0	NA	NA	NA	NA	NA	NA	NA	NA	NA	NA	NA	NA	NA	NA	NA	NA	NA	NA	NA	NA
ENSG00000272473	AC006273.1	2	0	0	0	0	1	0	1	3	0	0	0	0	0	3	0	2	0	1	0	0	2	0	1	1	1	0	0	NA	NA	NA	NA	NA	NA	NA	NA	NA	NA	NA	NA	NA	NA	NA	NA	NA	NA	NA	NA
ENSG00000279452	AC006277.1	13	6	13	23	39	42	14	19	34	29	78	66	75	73	2	4	26	21	27	40	18	22	18	26	64	37	88	69	NA	1.05308	1.93302	NA	3.21105	3.16399	2.50463	1.9944	3.11924	3.13583	2.94927	4.18	4.83088	NA	-0.342755	NA	-0.618572	NA	NA	NA
ENSG00000260970	AC006288.1	0	0	0	0	0	0	0	0	0	0	0	0	0	0	0	0	0	0	0	0	0	0	0	0	0	0	0	0	NA	NA	NA	NA	NA	NA	NA	NA	NA	NA	NA	NA	NA	NA	NA	NA	NA	NA	NA	NA
ENSG00000248425	AC006296.1	0	0	0	0	0	0	0	0	0	0	0	0	0	0	0	0	0	0	0	0	0	0	0	0	0	0	0	0	NA	NA	NA	NA	NA	NA	NA	NA	NA	NA	NA	NA	NA	NA	NA	NA	NA	NA	NA	NA
ENSG00000251412	AC006296.2	0	0	0	0	0	0	0	0	0	0	0	0	0	0	0	0	0	0	0	0	0	0	0	0	0	0	0	0	NA	NA	NA	NA	NA	NA	NA	NA	NA	NA	NA	NA	NA	NA	NA	NA	NA	NA	NA	NA
ENSG00000246225	AC006299.1	0	0	0	0	1	0	2	0	0	0	0	0	2	0	0	0	0	0	1	1	2	0	0	0	0	1	1	1	NA	NA	NA	NA	NA	NA	NA	NA	NA	NA	NA	NA	NA	NA	NA	NA	NA	NA	NA	NA
ENSG00000206129	AC006305.1	0	0	0	0	0	0	0	0	0	0	0	0	0	0	0	0	0	0	0	0	0	0	0	0	0	0	0	0	NA	NA	NA	NA	NA	NA	NA	NA	NA	NA	NA	NA	NA	NA	NA	NA	NA	NA	NA	NA
ENSG00000267399	AC006305.2	0	0	0	0	0	0	0	0	0	0	0	0	0	0	0	0	0	0	0	0	0	0	0	0	0	0	0	0	NA	NA	NA	NA	NA	NA	NA	NA	NA	NA	NA	NA	NA	NA	NA	NA	NA	NA	NA	NA
ENSG00000267732	AC006305.3	0	0	0	0	0	0	0	0	0	0	0	0	0	0	0	0	0	0	0	0	0	0	0	0	0	0	0	0	NA	NA	NA	NA	NA	NA	NA	NA	NA	NA	NA	NA	NA	NA	NA	NA	NA	NA	NA	NA
ENSG00000230785	AC006326.1	0	0	0	0	0	0	0	0	0	0	0	0	0	0	0	0	0	0	0	0	0	0	0	0	0	0	0	0	NA	NA	NA	NA	NA	NA	NA	NA	NA	NA	NA	NA	NA	NA	NA	NA	NA	NA	NA	NA
ENSG00000233619	AC006328.1	0	0	0	0	1	0	1	0	0	0	0	0	0	0	0	0	0	0	0	0	0	0	0	0	0	0	0	0	NA	NA	NA	NA	NA	NA	NA	NA	NA	NA	NA	NA	NA	NA	NA	NA	NA	NA	NA	NA
ENSG00000284380	AC006328.2	0	0	0	0	0	0	0	0	0	0	0	0	0	0	0	0	0	0	0	0	0	0	0	0	0	0	0	0	NA	NA	NA	NA	NA	NA	NA	NA	NA	NA	NA	NA	NA	NA	NA	NA	NA	NA	NA	NA
ENSG00000232445	AC006329.1	199	257	273	256	198	185	201	231	123	149	72	46	74	62	220	200	188	217	171	188	116	153	157	173	64	60	64	100	-0.00396443	0.392587	-0.365953	-0.328421	0.201515	-0.521752	-0.858526	-0.44203	-1.71363	-1.5376	-0.250206	-1.64392	-1.23616	-0.185094	-0.159655	-0.515215	0.189389	NA	NA	0.985085
ENSG00000278683	AC006329.2	0	0	0	0	1	1	1	0	0	0	0	0	0	0	0	0	0	0	0	1	0	0	0	0	2	0	0	0	NA	NA	NA	NA	NA	NA	NA	NA	NA	NA	NA	NA	NA	NA	NA	NA	NA	NA	NA	NA
ENSG00000280388	AC006330.1	4	4	12	8	19	27	12	24	21	6	14	20	10	9	6	6	9	8	23	20	13	7	8	9	11	7	11	14	NA	NA	2.38242	NA	0.754799	1.54994	0.527366	2.06918	2.29355	1.44371	0.596524	0.698911	1.17841	NA	-0.142076	NA	NA	NA	NA	NA
ENSG00000230442	AC006333.1	0	0	0	0	5	0	0	0	0	0	1	0	0	2	0	0	0	0	0	2	1	0	0	0	2	0	0	0	NA	NA	NA	NA	NA	NA	NA	NA	NA	NA	NA	NA	NA	NA	NA	NA	NA	NA	NA	NA
ENSG00000272686	AC006333.2	36	25	65	77	77	87	86	84	49	57	36	48	41	33	49	21	72	39	70	82	48	80	60	49	32	47	24	29	NA	1.36816	1.27766	1.21047	0.949183	0.846327	0.677972	1.06971	0.649314	0.457521	0.770059	0.316398	-0.251453	-0.151136	-0.170661	-0.252555	-0.0431462	NA	NA	NA
ENSG00000235094	AC006335.1	0	0	0	0	0	0	0	0	0	0	0	0	0	0	0	0	0	0	0	0	0	0	0	0	0	0	0	0	NA	NA	NA	NA	NA	NA	NA	NA	NA	NA	NA	NA	NA	NA	NA	NA	NA	NA	NA	NA
ENSG00000242879	AC006335.2	0	0	0	0	0	0	0	0	0	0	0	0	0	0	0	0	0	0	0	0	0	0	0	0	0	0	0	0	NA	NA	NA	NA	NA	NA	NA	NA	NA	NA	NA	NA	NA	NA	NA	NA	NA	NA	NA	NA
ENSG00000275352	AC006335.3	0	0	0	0	0	0	0	0	0	0	0	0	0	0	0	0	0	0	0	0	0	0	0	0	0	0	0	0	NA	NA	NA	NA	NA	NA	NA	NA	NA	NA	NA	NA	NA	NA	NA	NA	NA	NA	NA	NA
ENSG00000278197	AC006338.1	0	0	0	0	0	0	0	0	0	0	0	0	0	0	0	0	0	0	0	0	0	0	0	0	0	0	0	0	NA	NA	NA	NA	NA	NA	NA	NA	NA	NA	NA	NA	NA	NA	NA	NA	NA	NA	NA	NA
ENSG00000278602	AC006338.2	0	0	0	0	0	0	0	0	0	0	0	0	0	0	0	0	0	0	0	0	0	0	0	0	0	0	0	0	NA	NA	NA	NA	NA	NA	NA	NA	NA	NA	NA	NA	NA	NA	NA	NA	NA	NA	NA	NA
ENSG00000258513	AC006349.1	0	0	0	0	0	0	0	0	0	0	0	0	0	0	0	0	1	0	0	0	0	0	0	0	0	1	0	0	NA	NA	NA	NA	NA	NA	NA	NA	NA	NA	NA	NA	NA	NA	NA	NA	NA	NA	NA	NA
ENSG00000229110	AC006355.1	0	0	0	0	0	0	0	0	0	0	0	0	0	0	0	0	0	0	0	0	0	0	0	0	0	0	0	0	NA	NA	NA	NA	NA	NA	NA	NA	NA	NA	NA	NA	NA	NA	NA	NA	NA	NA	NA	NA
ENSG00000281120	AC006355.2	0	0	0	0	0	0	0	0	0	0	0	0	0	0	0	0	0	0	0	0	0	0	0	0	0	0	0	0	NA	NA	NA	NA	NA	NA	NA	NA	NA	NA	NA	NA	NA	NA	NA	NA	NA	NA	NA	NA
ENSG00000230033	AC006357.1	0	0	0	0	0	0	0	0	0	0	0	0	0	0	0	0	0	0	0	0	0	0	0	0	0	0	0	0	NA	NA	NA	NA	NA	NA	NA	NA	NA	NA	NA	NA	NA	NA	NA	NA	NA	NA	NA	NA
ENSG00000261778	AC006362.1	0	0	0	0	0	0	0	0	0	0	0	0	0	0	0	0	0	0	0	0	0	0	0	0	0	0	0	0	NA	NA	NA	NA	NA	NA	NA	NA	NA	NA	NA	NA	NA	NA	NA	NA	NA	NA	NA	NA
ENSG00000270611	AC006363.1	0	0	0	0	0	0	0	0	0	0	0	0	0	0	0	0	0	0	0	0	0	0	0	0	0	0	0	0	NA	NA	NA	NA	NA	NA	NA	NA	NA	NA	NA	NA	NA	NA	NA	NA	NA	NA	NA	NA
ENSG00000244000	AC006366.1	0	0	0	0	0	0	0	0	0	0	0	0	0	0	0	0	0	0	0	0	0	0	0	0	0	0	0	0	NA	NA	NA	NA	NA	NA	NA	NA	NA	NA	NA	NA	NA	NA	NA	NA	NA	NA	NA	NA
ENSG00000236213	AC006369.1	0	0	0	0	6	6	0	1	1	1	3	15	6	5	0	1	0	0	2	1	1	0	0	0	12	12	8	5	NA	NA	NA	NA	NA	NA	NA	NA	5.79034	5.10107	NA	4.68778	3.81095	NA	NA	NA	NA	NA	NA	NA
ENSG00000236572	AC006369.2	0	0	0	0	0	1	0	0	0	0	0	0	0	0	0	0	0	0	0	0	0	0	0	0	1	0	0	0	NA	NA	NA	NA	NA	NA	NA	NA	NA	NA	NA	NA	NA	NA	NA	NA	NA	NA	NA	NA
ENSG00000223872	AC006372.1	0	0	0	0	0	0	0	0	0	0	0	0	0	0	0	0	0	0	0	0	0	1	0	0	0	0	0	0	NA	NA	NA	NA	NA	NA	NA	NA	NA	NA	NA	NA	NA	NA	NA	NA	NA	NA	NA	NA
ENSG00000233191	AC006372.2	0	0	0	0	0	0	1	3	0	0	0	0	1	0	0	1	1	1	1	0	1	1	0	0	0	0	0	1	NA	NA	NA	NA	NA	NA	NA	NA	NA	NA	NA	NA	NA	NA	NA	NA	NA	NA	NA	NA
ENSG00000234210	AC006372.3	0	0	2	0	0	0	0	0	0	0	0	1	0	1	0	0	0	0	1	0	0	0	0	0	0	0	0	0	NA	NA	NA	NA	NA	NA	NA	NA	NA	NA	NA	NA	NA	NA	NA	NA	NA	NA	NA	NA
ENSG00000280266	AC006372.4	0	0	0	0	0	0	0	0	0	0	0	2	1	0	1	0	2	1	1	2	1	0	0	0	0	0	0	0	NA	NA	NA	NA	NA	NA	NA	NA	NA	NA	NA	NA	NA	NA	NA	NA	NA	NA	NA	NA
ENSG00000236861	AC006378.1	6	2	4	4	6	5	15	10	5	13	14	15	15	9	4	2	2	5	14	3	9	3	6	4	12	15	15	15	NA	NA	NA	NA	NA	1.2637	NA	1.40059	2.03052	1.74608	NA	2.30103	2.46188	NA	NA	NA	NA	NA	NA	NA
ENSG00000278959	AC006378.2	4	3	7	2	2	4	3	0	9	8	26	6	14	20	2	0	7	2	1	0	7	6	4	5	17	16	22	17	NA	NA	NA	NA	NA	NA	NA	1.56344	2.43209	2.46068	NA	4.18889	4.43887	NA	NA	NA	NA	NA	NA	NA
ENSG00000271027	AC006380.1	0	0	0	0	0	0	0	0	0	0	0	0	0	0	0	0	0	0	0	0	0	0	0	0	0	0	0	0	NA	NA	NA	NA	NA	NA	NA	NA	NA	NA	NA	NA	NA	NA	NA	NA	NA	NA	NA	NA
ENSG00000274899	AC006386.1	0	0	0	0	0	0	0	0	0	0	0	0	0	0	0	0	0	0	0	0	0	0	0	0	0	0	0	0	NA	NA	NA	NA	NA	NA	NA	NA	NA	NA	NA	NA	NA	NA	NA	NA	NA	NA	NA	NA
ENSG00000279115	AC006386.2	0	0	0	0	0	0	0	0	0	0	0	0	0	0	0	0	0	0	0	0	0	0	0	0	0	0	0	0	NA	NA	NA	NA	NA	NA	NA	NA	NA	NA	NA	NA	NA	NA	NA	NA	NA	NA	NA	NA
ENSG00000243193	AC006387.1	3	0	0	0	2	3	2	0	0	0	1	1	0	0	0	0	0	0	0	0	0	2	0	0	0	0	1	0	NA	NA	NA	NA	NA	NA	NA	NA	NA	NA	NA	NA	NA	NA	NA	NA	NA	NA	NA	NA
ENSG00000251638	AC006390.1	0	0	0	0	0	0	0	0	0	0	0	0	0	0	0	0	0	0	0	0	0	0	0	0	0	0	0	0	NA	NA	NA	NA	NA	NA	NA	NA	NA	NA	NA	NA	NA	NA	NA	NA	NA	NA	NA	NA
ENSG00000248851	AC006427.1	0	0	0	0	0	0	0	0	0	0	0	0	0	0	0	0	0	0	0	0	0	0	0	0	0	0	0	0	NA	NA	NA	NA	NA	NA	NA	NA	NA	NA	NA	NA	NA	NA	NA	NA	NA	NA	NA	NA
ENSG00000262456	AC006435.1	0	0	0	0	0	0	0	0	0	0	0	0	0	0	0	0	0	0	0	0	0	0	0	0	0	0	0	0	NA	NA	NA	NA	NA	NA	NA	NA	NA	NA	NA	NA	NA	NA	NA	NA	NA	NA	NA	NA
ENSG00000263345	AC006435.2	24	24	35	26	68	90	97	126	29	18	34	18	38	39	36	33	30	29	80	85	89	84	28	33	25	26	18	19	NA	0.51004	1.57942	1.94914	0.028759	0.963303	1.1138	0.270002	0.345063	0.875099	-0.0819018	-0.320409	-0.774753	0.15387	0.00978483	-0.187367	0.274896	NA	NA	NA
ENSG00000274758	AC006435.3	0	0	0	0	0	0	0	0	0	0	0	0	0	0	0	0	0	0	0	0	0	0	0	0	0	0	0	0	NA	NA	NA	NA	NA	NA	NA	NA	NA	NA	NA	NA	NA	NA	NA	NA	NA	NA	NA	NA
ENSG00000279872	AC006435.4	0	0	0	0	0	0	1	0	0	0	0	2	0	0	1	1	0	1	0	0	1	0	0	0	3	1	0	0	NA	NA	NA	NA	NA	NA	NA	NA	NA	NA	NA	NA	NA	NA	NA	NA	NA	NA	NA	NA
ENSG00000280280	AC006435.5	0	0	0	0	0	5	2	2	4	0	2	0	0	0	0	0	0	0	0	0	0	0	0	1	0	1	0	0	NA	NA	NA	NA	NA	NA	NA	NA	NA	NA	NA	NA	NA	NA	NA	NA	NA	NA	NA	NA
ENSG00000263466	AC006441.1	1	5	7	4	5	8	5	7	17	9	4	4	3	1	3	3	12	4	3	10	4	12	3	10	5	2	2	7	NA	NA	NA	NA	NA	NA	NA	2.47561	0.695989	-0.311198	NA	0.33713	0.693925	NA	NA	NA	NA	NA	NA	NA
ENSG00000265428	AC006441.2	0	0	0	0	0	0	0	0	0	0	0	0	0	0	0	0	0	0	0	0	0	0	0	0	0	0	0	0	NA	NA	NA	NA	NA	NA	NA	NA	NA	NA	NA	NA	NA	NA	NA	NA	NA	NA	NA	NA
ENSG00000265784	AC006441.3	0	0	0	0	0	0	0	0	0	0	0	0	0	0	0	0	0	0	0	0	0	0	0	0	0	0	0	0	NA	NA	NA	NA	NA	NA	NA	NA	NA	NA	NA	NA	NA	NA	NA	NA	NA	NA	NA	NA
ENSG00000266588	AC006441.4	0	0	0	0	0	0	0	0	0	0	0	0	0	0	0	0	0	0	1	0	0	0	0	0	0	0	0	0	NA	NA	NA	NA	NA	NA	NA	NA	NA	NA	NA	NA	NA	NA	NA	NA	NA	NA	NA	NA
ENSG00000277426	AC006441.5	0	0	0	0	0	0	0	0	0	0	0	0	0	0	0	0	0	0	0	0	0	0	0	0	0	0	0	0	NA	NA	NA	NA	NA	NA	NA	NA	NA	NA	NA	NA	NA	NA	NA	NA	NA	NA	NA	NA
ENSG00000242209	AC006445.1	0	0	0	0	0	0	2	0	0	0	0	0	2	0	0	0	0	0	0	0	0	0	0	0	0	0	0	0	NA	NA	NA	NA	NA	NA	NA	NA	NA	NA	NA	NA	NA	NA	NA	NA	NA	NA	NA	NA
ENSG00000249148	AC006445.2	1	0	0	0	4	0	2	0	0	0	1	3	2	3	0	0	1	0	1	1	0	0	2	0	1	0	0	1	NA	NA	NA	NA	NA	NA	NA	NA	NA	NA	NA	NA	NA	NA	NA	NA	NA	NA	NA	NA
ENSG00000274996	AC006449.1	0	1	0	0	0	0	1	1	0	0	0	1	0	0	1	0	0	0	0	1	0	0	0	0	0	0	0	0	NA	NA	NA	NA	NA	NA	NA	NA	NA	NA	NA	NA	NA	NA	NA	NA	NA	NA	NA	NA
ENSG00000275532	AC006449.2	9	17	18	11	15	16	17	44	30	19	17	7	11	23	14	9	7	5	10	15	13	18	15	14	4	7	11	13	NA	0.353733	0.151819	0.956443	-0.669315	-0.170276	0.226409	1.24597	0.15213	0.599988	0.448297	-0.935975	0.196908	NA	NA	NA	NA	NA	NA	NA
ENSG00000275665	AC006449.3	4	0	8	8	5	3	5	6	5	3	2	1	8	9	1	0	4	8	7	4	4	1	1	5	5	1	8	6	NA	NA	NA	NA	NA	NA	NA	NA	NA	2.20446	NA	NA	3.94795	NA	NA	NA	NA	NA	NA	NA
ENSG00000277182	AC006449.5	5	6	4	4	10	10	14	25	4	7	1	12	7	5	11	2	4	5	16	7	13	6	4	5	4	5	4	9	NA	NA	0.741922	NA	NA	0.598378	0.389907	0.293418	0.417551	0.331929	-0.384988	-0.364717	0.164244	NA	NA	NA	NA	NA	NA	NA
ENSG00000277969	AC006449.6	30	39	39	25	89	82	71	52	37	14	30	48	33	54	26	25	43	44	82	92	60	71	50	45	27	37	58	38	NA	0.0690186	1.19575	0.606078	1.02343	1.47327	1.1447	-0.114158	0.391553	0.533458	0.998424	0.440986	1.04112	0.64491	-0.0421092	0.239426	0.795883	NA	NA	NA
ENSG00000279119	AC006449.7	0	0	0	0	0	0	0	0	0	0	0	0	0	0	0	0	0	0	0	0	0	0	0	0	0	0	0	0	NA	NA	NA	NA	NA	NA	NA	NA	NA	NA	NA	NA	NA	NA	NA	NA	NA	NA	NA	NA
ENSG00000231227	AC006450.1	1	0	0	0	0	2	0	0	0	0	0	0	0	0	0	0	0	0	0	0	0	0	0	0	0	0	0	0	NA	NA	NA	NA	NA	NA	NA	NA	NA	NA	NA	NA	NA	NA	NA	NA	NA	NA	NA	NA
ENSG00000234921	AC006450.2	0	1	2	0	3	2	4	0	4	1	3	1	0	0	0	4	3	0	1	1	1	1	5	1	0	0	0	0	NA	NA	NA	NA	NA	NA	NA	NA	NA	NA	NA	NA	NA	NA	NA	NA	NA	NA	NA	NA
ENSG00000236668	AC006450.3	0	0	1	0	0	0	0	5	0	0	0	0	0	1	0	0	0	0	0	0	0	1	0	0	0	0	0	0	NA	NA	NA	NA	NA	NA	NA	NA	NA	NA	NA	NA	NA	NA	NA	NA	NA	NA	NA	NA
ENSG00000285904	AC006452.1	0	1	0	0	1	0	0	1	0	1	3	0	6	1	0	0	0	0	1	1	1	0	0	2	0	1	1	4	NA	NA	NA	NA	NA	NA	NA	NA	NA	3.04895	NA	NA	NA	NA	NA	NA	NA	NA	NA	NA
ENSG00000283132	AC006453.1	0	0	0	0	0	0	0	0	0	0	0	0	0	0	0	0	0	0	0	0	0	0	0	0	0	0	0	0	NA	NA	NA	NA	NA	NA	NA	NA	NA	NA	NA	NA	NA	NA	NA	NA	NA	NA	NA	NA
ENSG00000283196	AC006453.2	95	96	70	94	131	138	95	126	79	75	92	98	88	107	97	69	71	92	155	145	91	130	76	95	71	61	85	107	-0.10972	-0.053756	0.36312	-0.0584386	0.235896	0.571304	0.2051	-0.0168424	0.204615	0.220782	0.146562	-0.205021	0.34124	0.189681	0.100097	0.173746	0.0549382	NA	NA	0.742665
ENSG00000283214	AC006453.3	0	0	0	0	0	0	0	0	0	0	0	0	0	0	0	0	0	0	0	0	0	0	0	0	0	0	0	0	NA	NA	NA	NA	NA	NA	NA	NA	NA	NA	NA	NA	NA	NA	NA	NA	NA	NA	NA	NA
ENSG00000283427	AC006453.4	0	0	3	0	0	0	0	3	0	1	0	0	0	1	0	0	0	0	0	0	0	0	0	0	0	0	0	3	NA	NA	NA	NA	NA	NA	NA	NA	NA	NA	NA	NA	NA	NA	NA	NA	NA	NA	NA	NA
ENSG00000283659	AC006453.5	0	0	0	0	0	0	0	0	0	0	0	0	0	0	0	0	0	0	0	0	0	0	0	0	0	0	0	0	NA	NA	NA	NA	NA	NA	NA	NA	NA	NA	NA	NA	NA	NA	NA	NA	NA	NA	NA	NA
ENSG00000226587	AC006455.1	0	0	0	0	0	0	0	0	0	0	0	0	0	0	0	0	0	0	0	0	0	0	0	0	0	0	0	0	NA	NA	NA	NA	NA	NA	NA	NA	NA	NA	NA	NA	NA	NA	NA	NA	NA	NA	NA	NA
ENSG00000227545	AC006455.2	0	0	0	0	0	0	0	0	0	0	0	0	0	0	0	0	0	0	0	0	0	0	0	0	0	0	0	0	NA	NA	NA	NA	NA	NA	NA	NA	NA	NA	NA	NA	NA	NA	NA	NA	NA	NA	NA	NA
ENSG00000227923	AC006455.3	0	0	0	0	0	0	0	0	0	0	0	0	0	0	0	0	0	0	0	0	0	0	0	0	0	0	0	0	NA	NA	NA	NA	NA	NA	NA	NA	NA	NA	NA	NA	NA	NA	NA	NA	NA	NA	NA	NA
ENSG00000229301	AC006455.4	0	0	0	0	0	0	0	0	0	0	0	0	0	0	0	0	0	0	0	0	0	0	0	0	0	0	0	0	NA	NA	NA	NA	NA	NA	NA	NA	NA	NA	NA	NA	NA	NA	NA	NA	NA	NA	NA	NA
ENSG00000230000	AC006455.5	0	0	0	0	0	0	0	0	0	0	0	0	0	0	0	0	0	0	0	0	0	0	0	0	0	0	0	0	NA	NA	NA	NA	NA	NA	NA	NA	NA	NA	NA	NA	NA	NA	NA	NA	NA	NA	NA	NA
ENSG00000232165	AC006455.6	0	0	0	0	0	0	0	0	0	0	0	0	0	0	0	0	0	0	0	0	0	0	0	0	0	0	0	0	NA	NA	NA	NA	NA	NA	NA	NA	NA	NA	NA	NA	NA	NA	NA	NA	NA	NA	NA	NA
ENSG00000236638	AC006455.7	0	0	0	0	0	0	0	0	0	0	0	0	0	0	0	0	0	0	0	0	0	0	0	0	0	0	0	0	NA	NA	NA	NA	NA	NA	NA	NA	NA	NA	NA	NA	NA	NA	NA	NA	NA	NA	NA	NA
ENSG00000244550	AC006455.8	0	0	0	0	0	0	0	0	0	0	0	0	0	0	0	0	0	0	0	0	0	0	0	0	0	0	0	0	NA	NA	NA	NA	NA	NA	NA	NA	NA	NA	NA	NA	NA	NA	NA	NA	NA	NA	NA	NA
ENSG00000230132	AC006457.1	0	0	0	0	0	0	0	0	0	0	0	0	0	0	0	0	0	0	0	0	0	0	0	0	0	0	0	0	NA	NA	NA	NA	NA	NA	NA	NA	NA	NA	NA	NA	NA	NA	NA	NA	NA	NA	NA	NA
ENSG00000227489	AC006458.1	0	0	0	0	0	0	0	0	0	0	0	0	0	0	0	0	0	0	0	0	0	0	0	0	0	0	0	0	NA	NA	NA	NA	NA	NA	NA	NA	NA	NA	NA	NA	NA	NA	NA	NA	NA	NA	NA	NA
ENSG00000228509	AC006460.1	0	0	1	0	1	6	0	1	1	1	7	6	4	6	1	1	2	0	2	2	0	0	1	1	1	2	2	1	NA	NA	NA	NA	NA	NA	NA	NA	5.36463	4.95479	NA	NA	NA	NA	NA	NA	NA	NA	NA	NA
ENSG00000284052	AC006460.2	11	8	16	14	28	18	22	13	13	12	54	43	57	60	16	17	22	23	29	29	27	21	11	30	36	33	60	54	NA	0.808435	1.1513	0.637959	0.696736	0.51557	0.324985	0.674293	2.56285	2.80754	0.38453	1.17549	1.9109	NA	0.258295	NA	NA	NA	NA	NA
ENSG00000228568	AC006461.1	0	0	0	0	0	0	0	0	0	0	0	0	0	0	0	0	0	0	0	0	0	0	0	0	0	0	0	0	NA	NA	NA	NA	NA	NA	NA	NA	NA	NA	NA	NA	NA	NA	NA	NA	NA	NA	NA	NA
ENSG00000225795	AC006463.1	0	0	0	0	0	0	1	0	0	0	0	0	0	0	0	0	0	0	0	0	0	0	0	0	0	0	0	0	NA	NA	NA	NA	NA	NA	NA	NA	NA	NA	NA	NA	NA	NA	NA	NA	NA	NA	NA	NA
ENSG00000232887	AC006466.1	0	0	0	0	0	0	0	0	0	0	0	0	0	0	0	0	0	0	0	0	0	0	0	0	0	0	0	0	NA	NA	NA	NA	NA	NA	NA	NA	NA	NA	NA	NA	NA	NA	NA	NA	NA	NA	NA	NA
ENSG00000228019	AC006480.1	1	3	4	0	6	4	8	12	3	1	3	1	7	8	0	1	0	1	5	6	5	5	3	3	1	3	2	2	NA	NA	NA	NA	NA	NA	NA	NA	0.290219	2.13736	NA	NA	NA	NA	NA	NA	NA	NA	NA	NA
ENSG00000273448	AC006480.2	6	3	13	15	38	29	20	30	21	18	20	20	22	27	2	6	13	12	31	28	25	12	15	20	20	24	29	29	NA	NA	2.76112	2.17794	1.86778	2.56814	1.97443	2.3873	2.34247	2.61513	2.19272	2.54748	2.95924	NA	-0.251627	NA	NA	NA	NA	NA
ENSG00000228675	AC006482.1	0	0	0	0	0	0	0	0	0	0	0	0	0	0	0	0	0	0	0	0	0	0	0	0	0	0	0	0	NA	NA	NA	NA	NA	NA	NA	NA	NA	NA	NA	NA	NA	NA	NA	NA	NA	NA	NA	NA
ENSG00000228974	AC006483.1	0	0	0	0	0	3	0	0	0	0	0	0	0	0	1	0	0	0	0	0	0	0	0	1	0	0	0	0	NA	NA	NA	NA	NA	NA	NA	NA	NA	NA	NA	NA	NA	NA	NA	NA	NA	NA	NA	NA
ENSG00000272719	AC006483.2	0	0	0	0	1	0	0	0	0	1	0	0	4	2	0	0	0	0	0	0	2	0	0	2	0	0	1	3	NA	NA	NA	NA	NA	NA	NA	NA	NA	NA	NA	NA	NA	NA	NA	NA	NA	NA	NA	NA
ENSG00000223841	AC006484.1	0	0	0	0	0	0	0	0	0	0	0	0	0	0	0	0	0	0	0	0	0	0	0	0	0	0	0	0	NA	NA	NA	NA	NA	NA	NA	NA	NA	NA	NA	NA	NA	NA	NA	NA	NA	NA	NA	NA
ENSG00000268643	AC006486.1	0	0	0	0	0	0	0	0	0	0	0	1	0	0	0	0	0	0	0	0	0	0	0	0	0	0	0	0	NA	NA	NA	NA	NA	NA	NA	NA	NA	NA	NA	NA	NA	NA	NA	NA	NA	NA	NA	NA
ENSG00000279539	AC006486.2	11	16	24	21	26	37	15	15	28	28	27	33	27	34	13	9	32	40	20	15	12	10	31	38	36	34	32	25	NA	0.920541	1.09585	-0.0866602	1.97179	0.393863	-0.201251	1.36386	1.37805	1.38259	1.7523	1.79432	1.51019	NA	-0.889082	NA	0.206325	NA	NA	NA
ENSG00000249906	AC006487.1	0	6	1	2	12	9	10	10	7	0	6	12	3	2	2	0	1	1	8	6	4	9	2	3	1	5	0	3	NA	NA	1.77766	NA	NA	NA	NA	NA	1.87369	0.0396131	NA	NA	NA	NA	NA	NA	NA	NA	NA	NA
ENSG00000250310	AC006487.2	0	0	0	0	0	0	1	0	6	0	2	3	2	2	0	0	0	0	0	0	1	0	0	0	0	4	1	2	NA	NA	NA	NA	NA	NA	NA	NA	NA	NA	NA	NA	NA	NA	NA	NA	NA	NA	NA	NA
ENSG00000248777	AC006499.1	0	0	0	0	0	0	0	0	0	0	0	0	0	0	0	0	0	0	0	0	0	0	0	0	0	0	0	0	NA	NA	NA	NA	NA	NA	NA	NA	NA	NA	NA	NA	NA	NA	NA	NA	NA	NA	NA	NA
ENSG00000250074	AC006499.2	0	0	0	0	0	0	0	0	0	0	0	0	0	0	0	0	0	0	0	0	0	0	0	0	0	0	0	0	NA	NA	NA	NA	NA	NA	NA	NA	NA	NA	NA	NA	NA	NA	NA	NA	NA	NA	NA	NA
ENSG00000250505	AC006499.3	0	0	0	0	0	0	0	0	0	0	0	0	0	0	0	0	0	0	0	0	0	0	0	0	0	0	0	0	NA	NA	NA	NA	NA	NA	NA	NA	NA	NA	NA	NA	NA	NA	NA	NA	NA	NA	NA	NA
ENSG00000250573	AC006499.4	0	0	0	0	0	0	0	0	1	0	0	0	0	0	0	0	0	0	0	0	0	0	0	0	0	0	0	0	NA	NA	NA	NA	NA	NA	NA	NA	NA	NA	NA	NA	NA	NA	NA	NA	NA	NA	NA	NA
ENSG00000251278	AC006499.5	0	0	0	0	0	0	0	0	0	0	0	0	0	0	0	0	0	0	0	0	0	0	0	0	0	0	0	0	NA	NA	NA	NA	NA	NA	NA	NA	NA	NA	NA	NA	NA	NA	NA	NA	NA	NA	NA	NA
ENSG00000251296	AC006499.6	0	0	0	0	0	0	0	0	0	0	0	0	0	0	0	0	0	0	0	0	0	0	0	0	0	0	0	0	NA	NA	NA	NA	NA	NA	NA	NA	NA	NA	NA	NA	NA	NA	NA	NA	NA	NA	NA	NA
ENSG00000251338	AC006499.7	0	0	0	0	0	0	0	0	0	0	0	0	0	0	0	0	0	0	0	0	0	0	0	0	0	0	0	0	NA	NA	NA	NA	NA	NA	NA	NA	NA	NA	NA	NA	NA	NA	NA	NA	NA	NA	NA	NA
ENSG00000271544	AC006499.8	0	0	0	0	0	0	0	0	0	0	0	0	0	0	0	0	0	0	0	0	0	0	0	0	0	0	0	0	NA	NA	NA	NA	NA	NA	NA	NA	NA	NA	NA	NA	NA	NA	NA	NA	NA	NA	NA	NA
ENSG00000261770	AC006504.1	9	8	10	5	9	16	8	7	4	9	83	67	72	57	2	4	9	5	17	21	9	9	8	4	59	51	47	68	NA	NA	0.399324	NA	NA	2.34673	1.34961	-0.113346	3.36148	3.12014	NA	4.30341	4.37193	NA	NA	NA	NA	NA	NA	NA
ENSG00000266977	AC006504.2	0	0	0	0	0	0	0	0	0	0	0	0	0	0	0	0	0	0	0	0	0	0	0	0	0	0	0	0	NA	NA	NA	NA	NA	NA	NA	NA	NA	NA	NA	NA	NA	NA	NA	NA	NA	NA	NA	NA
ENSG00000267264	AC006504.3	0	1	1	2	2	0	2	4	0	2	2	8	4	2	1	1	2	3	2	2	5	2	0	5	3	1	2	4	NA	NA	NA	NA	NA	NA	NA	NA	3.52762	2.81587	NA	NA	1.6997	NA	NA	NA	NA	NA	NA	NA
ENSG00000267389	AC006504.4	0	0	0	0	0	0	0	0	0	0	0	0	0	0	0	0	0	0	0	0	0	0	0	0	0	0	0	0	NA	NA	NA	NA	NA	NA	NA	NA	NA	NA	NA	NA	NA	NA	NA	NA	NA	NA	NA	NA
ENSG00000267575	AC006504.5	22	43	58	90	73	83	65	67	78	45	69	64	128	130	38	27	101	72	85	106	52	39	76	72	73	63	122	118	NA	1.38637	1.15822	0.79417	1.67671	1.26408	0.284334	1.2562	1.28025	2.20862	1.29664	1.18976	2.01738	0.427104	0.229408	-0.36566	0.169251	NA	NA	NA
ENSG00000267768	AC006504.6	0	0	0	0	0	0	0	0	0	0	0	0	0	0	0	0	0	0	0	0	0	0	0	0	0	0	0	0	NA	NA	NA	NA	NA	NA	NA	NA	NA	NA	NA	NA	NA	NA	NA	NA	NA	NA	NA	NA
ENSG00000272635	AC006504.7	0	0	0	0	0	0	0	0	0	0	0	0	0	0	0	0	0	0	0	0	0	0	0	0	0	0	0	0	NA	NA	NA	NA	NA	NA	NA	NA	NA	NA	NA	NA	NA	NA	NA	NA	NA	NA	NA	NA
ENSG00000281468	AC006504.8	10	7	14	20	6	17	21	9	8	7	6	9	13	5	3	11	10	9	20	10	4	19	16	17	9	5	7	6	NA	1.15021	0.25101	NA	0.652835	0.782546	0.443805	0.0954553	0.00422755	0.27055	1.29513	0.0717214	-0.0247268	NA	NA	NA	NA	NA	NA	NA
ENSG00000224058	AC006509.1	0	0	0	0	0	0	0	0	0	0	0	0	0	0	0	0	0	0	0	0	0	0	0	0	0	0	0	0	NA	NA	NA	NA	NA	NA	NA	NA	NA	NA	NA	NA	NA	NA	NA	NA	NA	NA	NA	NA
ENSG00000224443	AC006509.2	0	0	0	0	0	0	0	0	0	0	0	0	0	0	0	0	0	0	0	0	0	0	0	0	0	0	0	0	NA	NA	NA	NA	NA	NA	NA	NA	NA	NA	NA	NA	NA	NA	NA	NA	NA	NA	NA	NA
ENSG00000240739	AC006511.1	0	0	0	0	0	0	0	0	0	0	0	0	0	0	0	0	0	0	0	0	0	1	0	0	0	0	0	0	NA	NA	NA	NA	NA	NA	NA	NA	NA	NA	NA	NA	NA	NA	NA	NA	NA	NA	NA	NA
ENSG00000255581	AC006511.2	0	2	0	0	1	2	3	0	0	0	0	0	1	3	0	2	0	1	1	3	1	2	0	2	1	0	0	1	NA	NA	NA	NA	NA	NA	NA	NA	NA	NA	NA	NA	NA	NA	NA	NA	NA	NA	NA	NA
ENSG00000279865	AC006511.3	1	1	14	10	13	25	10	7	4	4	4	6	6	3	4	5	6	8	8	16	6	12	4	9	7	3	4	1	NA	NA	4.09686	NA	NA	1.09436	0.769584	NA	2.52727	2.37504	0.600883	0.258576	-0.722066	NA	NA	NA	NA	NA	NA	NA
ENSG00000282080	AC006511.4	0	0	0	1	0	2	1	1	0	0	0	0	0	0	1	0	0	0	1	1	0	2	1	0	1	1	3	0	NA	NA	NA	NA	NA	NA	NA	NA	NA	NA	NA	NA	NA	NA	NA	NA	NA	NA	NA	NA
ENSG00000284697	AC006511.5	2	1	2	2	5	7	5	5	8	1	5	6	11	9	5	0	3	3	6	5	2	3	3	3	5	3	11	5	NA	NA	NA	NA	NA	NA	NA	NA	2.05895	2.91617	NA	0.864738	1.87285	NA	NA	NA	NA	NA	NA	NA
ENSG00000239701	AC006512.1	0	0	1	2	0	2	0	0	5	1	4	4	3	9	0	0	0	0	0	0	0	2	0	0	5	4	7	4	NA	NA	NA	NA	NA	NA	NA	NA	4.65975	5.20867	NA	4.72752	5.03271	NA	NA	NA	NA	NA	NA	NA
ENSG00000257078	AC006512.2	0	0	0	0	0	0	0	0	1	0	3	0	1	5	0	0	0	0	0	0	0	0	1	0	3	4	2	0	NA	NA	NA	NA	NA	NA	NA	NA	NA	NA	NA	NA	NA	NA	NA	NA	NA	NA	NA	NA
ENSG00000241828	AC006517.1	0	0	0	0	0	0	0	0	0	0	0	0	0	0	0	0	0	0	0	0	0	0	0	0	0	0	0	0	NA	NA	NA	NA	NA	NA	NA	NA	NA	NA	NA	NA	NA	NA	NA	NA	NA	NA	NA	NA
ENSG00000256651	AC006518.1	3	1	6	4	0	5	0	1	8	4	6	4	6	5	1	0	4	0	3	3	1	1	6	4	4	3	8	8	NA	NA	NA	NA	NA	NA	NA	NA	1.50392	1.61632	NA	NA	4.13614	NA	NA	NA	NA	NA	NA	NA
ENSG00000256682	AC006518.2	0	0	0	0	1	0	0	2	2	1	5	1	3	2	0	0	1	1	0	0	0	0	3	2	1	2	0	0	NA	NA	NA	NA	NA	NA	NA	NA	NA	NA	NA	NA	NA	NA	NA	NA	NA	NA	NA	NA
ENSG00000284826	AC006518.7	0	0	0	0	0	0	0	0	0	0	0	0	0	0	0	0	0	0	0	0	0	0	0	0	0	0	0	0	NA	NA	NA	NA	NA	NA	NA	NA	NA	NA	NA	NA	NA	NA	NA	NA	NA	NA	NA	NA
ENSG00000240579	AC006529.1	2	0	0	0	0	0	0	0	4	0	1	0	1	1	3	1	0	0	0	1	0	0	5	0	0	2	1	1	NA	NA	NA	NA	NA	NA	NA	NA	NA	NA	NA	NA	NA	NA	NA	NA	NA	NA	NA	NA
ENSG00000258587	AC006530.1	0	0	0	0	0	0	0	2	0	0	0	1	0	2	0	0	0	0	0	0	1	0	0	0	0	0	0	0	NA	NA	NA	NA	NA	NA	NA	NA	NA	NA	NA	NA	NA	NA	NA	NA	NA	NA	NA	NA
ENSG00000261342	AC006538.1	19	31	26	21	20	15	32	37	47	33	57	30	59	36	24	39	32	30	41	30	33	32	25	32	34	47	50	44	NA	0.100835	-0.609532	0.22406	0.211181	-0.133767	-0.188663	1.00175	1.05409	1.14861	-0.071835	0.457075	0.684241	NA	0.959818	0.0868216	-0.590477	NA	NA	NA
ENSG00000267001	AC006538.2	0	0	0	0	0	0	0	0	0	0	0	1	0	0	0	0	0	0	0	0	0	0	0	0	0	0	0	0	NA	NA	NA	NA	NA	NA	NA	NA	NA	NA	NA	NA	NA	NA	NA	NA	NA	NA	NA	NA
ENSG00000276097	AC006538.3	0	2	1	0	2	4	1	3	3	3	7	3	12	9	1	2	0	1	4	0	2	1	1	0	4	4	3	9	NA	NA	NA	NA	NA	NA	NA	NA	2.63544	3.64382	NA	1.50835	2.09247	NA	NA	NA	NA	NA	NA	NA
ENSG00000240673	AC006539.1	0	0	0	0	0	0	0	0	0	0	0	0	0	0	0	0	0	0	0	0	0	0	0	0	0	0	0	0	NA	NA	NA	NA	NA	NA	NA	NA	NA	NA	NA	NA	NA	NA	NA	NA	NA	NA	NA	NA
ENSG00000268070	AC006539.2	0	0	0	0	0	0	0	0	0	0	0	0	0	0	0	0	0	0	0	0	0	0	0	0	0	0	0	0	NA	NA	NA	NA	NA	NA	NA	NA	NA	NA	NA	NA	NA	NA	NA	NA	NA	NA	NA	NA
ENSG00000274033	AC006539.3	0	0	0	0	0	0	0	0	0	0	0	0	0	0	0	0	0	0	0	0	0	0	0	0	0	0	0	0	NA	NA	NA	NA	NA	NA	NA	NA	NA	NA	NA	NA	NA	NA	NA	NA	NA	NA	NA	NA
ENSG00000236540	AC006547.1	75	111	92	98	85	88	102	140	70	62	62	55	68	54	83	73	61	64	86	136	123	109	57	84	47	51	66	82	-0.132956	0.216674	-0.216136	0.126783	-0.0639111	0.205421	0.362233	-0.17896	-0.431864	-0.392847	-0.0536498	-0.553539	0.0480478	-0.403592	0.286993	0.121564	-0.00577897	NA	NA	0.694233
ENSG00000243762	AC006547.2	0	0	0	0	0	0	0	0	0	0	0	0	0	0	0	0	0	0	0	0	0	0	0	0	0	0	0	0	NA	NA	NA	NA	NA	NA	NA	NA	NA	NA	NA	NA	NA	NA	NA	NA	NA	NA	NA	NA
ENSG00000268292	AC006547.3	0	0	0	0	0	0	0	0	0	0	0	0	0	0	0	0	0	0	0	0	0	0	0	0	0	0	0	0	NA	NA	NA	NA	NA	NA	NA	NA	NA	NA	NA	NA	NA	NA	NA	NA	NA	NA	NA	NA
ENSG00000225480	AC006548.1	0	0	0	0	0	0	0	0	0	0	0	0	0	0	0	0	0	0	0	0	0	0	0	0	0	0	0	0	NA	NA	NA	NA	NA	NA	NA	NA	NA	NA	NA	NA	NA	NA	NA	NA	NA	NA	NA	NA
ENSG00000270226	AC006548.2	0	0	0	0	0	0	0	0	0	0	0	0	0	0	0	0	0	0	0	0	0	0	0	0	0	0	0	0	NA	NA	NA	NA	NA	NA	NA	NA	NA	NA	NA	NA	NA	NA	NA	NA	NA	NA	NA	NA
ENSG00000285045	AC006548.3	0	0	0	0	0	0	0	0	0	0	0	0	0	0	0	0	0	0	0	0	0	0	0	0	0	0	0	0	NA	NA	NA	NA	NA	NA	NA	NA	NA	NA	NA	NA	NA	NA	NA	NA	NA	NA	NA	NA
ENSG00000267150	AC006557.1	0	3	5	4	0	4	2	5	3	7	3	1	2	2	1	2	3	4	1	0	0	3	4	6	1	1	2	3	NA	NA	NA	NA	NA	NA	NA	NA	NA	0.705294	NA	NA	0.832976	NA	NA	NA	NA	NA	NA	NA
ENSG00000267324	AC006557.2	0	0	0	0	0	0	0	0	0	0	0	0	0	0	0	0	0	0	0	0	0	0	0	0	0	0	0	0	NA	NA	NA	NA	NA	NA	NA	NA	NA	NA	NA	NA	NA	NA	NA	NA	NA	NA	NA	NA
ENSG00000267356	AC006557.3	0	0	0	0	0	0	0	0	0	0	0	0	0	0	0	0	0	0	0	0	0	0	0	0	0	0	0	0	NA	NA	NA	NA	NA	NA	NA	NA	NA	NA	NA	NA	NA	NA	NA	NA	NA	NA	NA	NA
ENSG00000267756	AC006557.4	0	0	0	0	0	0	0	0	0	0	0	0	0	0	0	0	0	0	0	0	0	0	0	0	0	0	0	0	NA	NA	NA	NA	NA	NA	NA	NA	NA	NA	NA	NA	NA	NA	NA	NA	NA	NA	NA	NA
ENSG00000270469	AC006557.5	0	2	2	1	3	1	0	0	0	3	6	4	2	3	3	0	0	1	0	0	2	0	1	2	0	0	0	2	NA	NA	NA	NA	NA	NA	NA	NA	2.62378	1.59596	NA	NA	NA	NA	NA	NA	NA	NA	NA	NA
ENSG00000279352	AC006557.6	0	0	0	0	0	0	0	0	0	0	0	0	0	0	0	0	0	0	0	0	0	0	0	0	0	0	0	0	NA	NA	NA	NA	NA	NA	NA	NA	NA	NA	NA	NA	NA	NA	NA	NA	NA	NA	NA	NA
ENSG00000273368	AC006566.1	1	0	0	0	1	0	1	1	1	0	0	0	1	1	0	1	0	0	0	4	0	1	2	0	0	0	1	0	NA	NA	NA	NA	NA	NA	NA	NA	NA	NA	NA	NA	NA	NA	NA	NA	NA	NA	NA	NA
ENSG00000257105	AC006581.1	0	0	0	1	0	0	0	1	0	0	0	1	0	0	0	0	0	0	1	0	0	0	0	0	0	0	0	0	NA	NA	NA	NA	NA	NA	NA	NA	NA	NA	NA	NA	NA	NA	NA	NA	NA	NA	NA	NA
ENSG00000282022	AC006581.2	1	0	0	2	0	3	0	0	1	0	1	0	0	0	0	1	0	0	1	2	1	0	0	1	3	0	0	0	NA	NA	NA	NA	NA	NA	NA	NA	NA	NA	NA	NA	NA	NA	NA	NA	NA	NA	NA	NA
ENSG00000261882	AC006600.1	0	0	0	0	0	0	0	0	0	0	0	0	0	0	0	0	0	0	0	0	0	0	0	0	0	0	0	0	NA	NA	NA	NA	NA	NA	NA	NA	NA	NA	NA	NA	NA	NA	NA	NA	NA	NA	NA	NA
ENSG00000279606	AC006600.2	0	0	0	0	0	2	0	0	0	0	2	0	0	0	0	2	0	0	1	1	0	0	0	0	0	0	1	2	NA	NA	NA	NA	NA	NA	NA	NA	NA	NA	NA	NA	NA	NA	NA	NA	NA	NA	NA	NA
ENSG00000279918	AC006840.1	0	0	0	0	0	0	1	0	0	0	0	0	0	0	0	0	0	0	0	0	0	0	0	0	0	0	0	0	NA	NA	NA	NA	NA	NA	NA	NA	NA	NA	NA	NA	NA	NA	NA	NA	NA	NA	NA	NA
ENSG00000275314	AC006924.1	0	0	0	0	0	0	0	0	0	0	0	0	0	0	0	0	0	0	0	0	0	0	0	0	0	0	0	0	NA	NA	NA	NA	NA	NA	NA	NA	NA	NA	NA	NA	NA	NA	NA	NA	NA	NA	NA	NA
ENSG00000255977	AC006927.1	0	0	0	0	1	0	0	0	0	0	0	0	0	0	0	0	0	0	0	0	0	0	0	0	0	0	0	0	NA	NA	NA	NA	NA	NA	NA	NA	NA	NA	NA	NA	NA	NA	NA	NA	NA	NA	NA	NA
ENSG00000284327	AC006927.2	0	0	0	0	0	0	0	0	0	0	0	0	0	0	0	0	0	0	0	0	0	0	0	0	0	0	0	0	NA	NA	NA	NA	NA	NA	NA	NA	NA	NA	NA	NA	NA	NA	NA	NA	NA	NA	NA	NA
ENSG00000284522	AC006927.3	0	0	0	0	0	0	0	0	0	0	0	0	0	0	0	0	0	0	0	0	0	0	0	0	0	0	0	0	NA	NA	NA	NA	NA	NA	NA	NA	NA	NA	NA	NA	NA	NA	NA	NA	NA	NA	NA	NA
ENSG00000284591	AC006927.4	0	0	0	0	0	0	0	0	0	0	0	0	0	0	0	0	0	0	0	0	0	0	0	0	0	0	0	0	NA	NA	NA	NA	NA	NA	NA	NA	NA	NA	NA	NA	NA	NA	NA	NA	NA	NA	NA	NA
ENSG00000285142	AC006927.5	0	0	0	0	0	0	0	0	0	0	0	0	0	0	0	0	0	0	0	0	0	0	0	0	0	0	0	0	NA	NA	NA	NA	NA	NA	NA	NA	NA	NA	NA	NA	NA	NA	NA	NA	NA	NA	NA	NA
ENSG00000269194	AC006942.1	0	2	0	0	1	2	0	1	0	0	0	0	0	1	0	0	0	0	0	0	0	1	0	0	0	0	0	0	NA	NA	NA	NA	NA	NA	NA	NA	NA	NA	NA	NA	NA	NA	NA	NA	NA	NA	NA	NA
ENSG00000235328	AC006946.1	6	1	5	5	6	6	5	3	5	5	4	6	3	2	2	2	1	3	8	6	3	2	12	4	3	1	2	4	NA	NA	NA	NA	NA	NA	NA	NA	0.647468	-0.357595	2.12348	NA	0.699384	NA	NA	NA	NA	NA	NA	NA
ENSG00000273203	AC006946.2	13	24	21	18	15	47	44	45	26	26	30	25	22	38	21	29	12	18	25	32	48	33	27	21	27	12	35	23	NA	0.272187	0.601346	1.0356	-0.500037	-0.125306	0.472622	0.814637	0.820207	0.911147	0.0315587	-0.256563	0.329439	NA	-0.150109	0.036236	NA	NA	NA	NA
ENSG00000273442	AC006946.3	0	3	0	3	0	0	3	7	0	2	5	3	6	5	1	0	1	0	5	6	9	7	0	7	3	2	13	11	NA	NA	NA	NA	NA	NA	NA	NA	1.73492	2.15077	NA	NA	4.72084	NA	NA	NA	NA	NA	NA	NA
ENSG00000229330	AC006947.1	0	0	0	0	0	0	1	1	1	1	0	1	0	0	0	0	0	2	1	0	0	0	0	0	0	1	1	0	NA	NA	NA	NA	NA	NA	NA	NA	NA	NA	NA	NA	NA	NA	NA	NA	NA	NA	NA	NA
ENSG00000234457	AC006960.1	0	0	0	0	2	1	0	1	1	0	0	0	0	3	0	0	0	0	2	0	0	0	0	0	0	0	1	0	NA	NA	NA	NA	NA	NA	NA	NA	NA	NA	NA	NA	NA	NA	NA	NA	NA	NA	NA	NA
ENSG00000237400	AC006960.2	0	0	0	0	0	0	0	0	0	0	0	0	0	0	0	0	0	0	0	0	0	0	0	0	0	0	0	0	NA	NA	NA	NA	NA	NA	NA	NA	NA	NA	NA	NA	NA	NA	NA	NA	NA	NA	NA	NA
ENSG00000260070	AC006960.3	1	2	2	0	0	0	1	0	0	0	1	0	0	1	0	0	2	0	0	0	0	1	0	0	2	0	1	0	NA	NA	NA	NA	NA	NA	NA	NA	NA	NA	NA	NA	NA	NA	NA	NA	NA	NA	NA	NA
ENSG00000279587	AC006963.1	0	3	2	0	0	0	2	0	0	0	0	0	0	0	0	0	0	0	0	1	0	0	0	0	0	0	0	0	NA	NA	NA	NA	NA	NA	NA	NA	NA	NA	NA	NA	NA	NA	NA	NA	NA	NA	NA	NA
ENSG00000224341	AC006965.1	0	0	0	0	0	0	0	0	0	0	0	0	0	0	0	0	0	0	0	0	0	0	0	0	0	0	0	0	NA	NA	NA	NA	NA	NA	NA	NA	NA	NA	NA	NA	NA	NA	NA	NA	NA	NA	NA	NA
ENSG00000229365	AC006967.1	0	0	0	0	0	0	0	0	0	0	0	0	0	0	0	0	0	0	0	0	0	0	0	0	0	0	0	0	NA	NA	NA	NA	NA	NA	NA	NA	NA	NA	NA	NA	NA	NA	NA	NA	NA	NA	NA	NA
ENSG00000236102	AC006967.2	0	0	0	0	0	0	0	0	0	0	0	0	0	0	0	0	0	0	0	0	0	0	0	0	0	0	0	0	NA	NA	NA	NA	NA	NA	NA	NA	NA	NA	NA	NA	NA	NA	NA	NA	NA	NA	NA	NA
ENSG00000269446	AC006967.3	0	0	0	0	0	0	0	0	0	0	0	0	0	0	0	0	0	0	0	0	0	0	0	0	0	0	0	0	NA	NA	NA	NA	NA	NA	NA	NA	NA	NA	NA	NA	NA	NA	NA	NA	NA	NA	NA	NA
ENSG00000230191	AC006970.1	0	0	0	0	0	0	0	0	0	0	0	0	0	0	0	0	0	0	0	0	0	0	0	0	0	0	0	0	NA	NA	NA	NA	NA	NA	NA	NA	NA	NA	NA	NA	NA	NA	NA	NA	NA	NA	NA	NA
ENSG00000233028	AC006970.2	0	0	0	0	0	0	0	0	0	0	0	0	0	0	0	0	0	0	0	0	0	0	0	0	0	0	0	0	NA	NA	NA	NA	NA	NA	NA	NA	NA	NA	NA	NA	NA	NA	NA	NA	NA	NA	NA	NA
ENSG00000285670	AC006970.3	0	0	0	0	0	0	0	0	0	0	0	0	0	0	0	0	0	0	0	0	0	0	0	0	0	0	0	0	NA	NA	NA	NA	NA	NA	NA	NA	NA	NA	NA	NA	NA	NA	NA	NA	NA	NA	NA	NA
ENSG00000218586	AC006971.1	1	0	3	2	5	2	2	1	0	3	3	2	8	3	1	2	0	1	2	0	3	1	4	1	4	0	2	3	NA	NA	NA	NA	NA	NA	NA	NA	NA	3.63957	NA	NA	0.832976	NA	NA	NA	NA	NA	NA	NA
ENSG00000285666	AC006972.1	1	0	0	0	0	1	0	0	0	0	0	0	0	0	0	0	0	0	0	0	0	2	0	0	0	0	0	0	NA	NA	NA	NA	NA	NA	NA	NA	NA	NA	NA	NA	NA	NA	NA	NA	NA	NA	NA	NA
ENSG00000283504	AC006974.1	0	0	0	0	0	1	0	0	0	0	0	0	0	0	0	0	0	0	0	0	0	0	0	0	0	0	0	0	NA	NA	NA	NA	NA	NA	NA	NA	NA	NA	NA	NA	NA	NA	NA	NA	NA	NA	NA	NA
ENSG00000283648	AC006974.2	0	0	0	0	0	0	0	0	0	0	0	0	1	0	0	0	0	0	2	0	0	0	0	0	0	0	0	0	NA	NA	NA	NA	NA	NA	NA	NA	NA	NA	NA	NA	NA	NA	NA	NA	NA	NA	NA	NA
ENSG00000235859	AC006978.1	15	12	11	8	12	20	23	18	19	4	5	16	2	2	10	16	9	11	16	7	24	20	8	15	8	7	2	5	NA	-0.355385	0.085129	0.349255	-0.145303	-0.471465	0.529096	0.0704865	-0.188576	-2.57459	-0.112069	-0.698475	-1.79747	NA	NA	NA	NA	NA	NA	NA
ENSG00000281593	AC006978.2	0	0	0	0	0	0	0	0	0	0	0	0	0	0	0	0	0	0	0	0	0	0	0	0	3	1	0	0	NA	NA	NA	NA	NA	NA	NA	NA	NA	NA	NA	NA	NA	NA	NA	NA	NA	NA	NA	NA
ENSG00000274445	AC006986.1	0	0	0	0	0	0	0	0	0	0	0	0	0	0	0	0	0	0	0	0	0	0	0	0	0	0	0	0	NA	NA	NA	NA	NA	NA	NA	NA	NA	NA	NA	NA	NA	NA	NA	NA	NA	NA	NA	NA
ENSG00000226975	AC006987.1	0	0	0	0	0	0	0	0	0	0	0	0	0	0	0	0	0	0	0	0	0	0	0	0	0	0	0	0	NA	NA	NA	NA	NA	NA	NA	NA	NA	NA	NA	NA	NA	NA	NA	NA	NA	NA	NA	NA
ENSG00000235193	AC006987.2	0	0	0	0	0	0	0	0	0	0	0	0	0	0	0	0	0	0	0	0	0	0	0	0	0	0	0	0	NA	NA	NA	NA	NA	NA	NA	NA	NA	NA	NA	NA	NA	NA	NA	NA	NA	NA	NA	NA
ENSG00000235691	AC006987.3	0	0	0	0	0	0	0	0	0	0	0	0	0	0	0	0	0	0	0	0	0	0	0	0	0	0	0	0	NA	NA	NA	NA	NA	NA	NA	NA	NA	NA	NA	NA	NA	NA	NA	NA	NA	NA	NA	NA
ENSG00000278478	AC006987.4	0	0	0	0	0	0	0	0	0	0	0	0	0	0	0	0	0	0	0	0	0	0	0	0	0	0	0	0	NA	NA	NA	NA	NA	NA	NA	NA	NA	NA	NA	NA	NA	NA	NA	NA	NA	NA	NA	NA
ENSG00000224518	AC006989.1	0	0	0	0	0	0	0	0	0	0	0	0	0	0	0	0	0	0	0	0	0	0	0	0	0	0	0	0	NA	NA	NA	NA	NA	NA	NA	NA	NA	NA	NA	NA	NA	NA	NA	NA	NA	NA	NA	NA
ENSG00000231063	AC006994.1	0	2	0	0	3	2	2	2	1	0	0	1	1	1	0	0	0	0	1	1	1	2	0	0	0	0	1	1	NA	NA	NA	NA	NA	NA	NA	NA	NA	NA	NA	NA	NA	NA	NA	NA	NA	NA	NA	NA
ENSG00000279317	AC006994.2	1	0	1	0	3	2	2	0	0	1	1	1	0	0	0	1	0	0	5	4	3	5	0	0	0	0	1	1	NA	NA	NA	NA	NA	NA	NA	NA	NA	NA	NA	NA	NA	NA	NA	NA	NA	NA	NA	NA
ENSG00000213542	AC007000.1	0	1	4	2	8	2	1	3	2	0	3	4	0	2	0	2	6	0	2	2	1	3	1	3	1	0	0	1	NA	NA	NA	NA	NA	NA	NA	NA	3.04171	NA	NA	NA	NA	NA	NA	NA	NA	NA	NA	NA
ENSG00000225726	AC007000.2	2	1	0	1	3	1	0	3	0	0	4	2	5	1	0	1	2	0	0	1	2	1	2	0	3	1	0	0	NA	NA	NA	NA	NA	NA	NA	NA	1.20213	1.18388	NA	NA	NA	NA	NA	NA	NA	NA	NA	NA
ENSG00000259628	AC007000.3	0	0	0	0	1	0	0	3	0	0	0	0	0	0	0	0	0	0	0	0	1	0	0	0	1	0	5	0	NA	NA	NA	NA	NA	NA	NA	NA	NA	NA	NA	NA	NA	NA	NA	NA	NA	NA	NA	NA
ENSG00000267055	AC007001.1	0	0	0	0	0	0	0	0	0	0	0	0	0	0	0	0	0	0	0	0	0	0	0	0	0	0	0	0	NA	NA	NA	NA	NA	NA	NA	NA	NA	NA	NA	NA	NA	NA	NA	NA	NA	NA	NA	NA
ENSG00000231183	AC007003.1	0	0	0	0	0	0	0	0	0	0	0	0	0	0	0	0	0	0	0	0	0	0	0	0	0	0	0	0	NA	NA	NA	NA	NA	NA	NA	NA	NA	NA	NA	NA	NA	NA	NA	NA	NA	NA	NA	NA
ENSG00000244239	AC007009.1	0	0	0	0	0	0	0	0	0	0	0	0	0	0	0	0	0	0	0	0	0	0	0	0	0	0	0	0	NA	NA	NA	NA	NA	NA	NA	NA	NA	NA	NA	NA	NA	NA	NA	NA	NA	NA	NA	NA
ENSG00000259963	AC007012.1	0	0	0	0	0	0	0	0	0	0	0	0	0	0	0	0	0	0	0	0	0	0	0	0	0	0	0	0	NA	NA	NA	NA	NA	NA	NA	NA	NA	NA	NA	NA	NA	NA	NA	NA	NA	NA	NA	NA
ENSG00000278975	AC007012.2	0	0	0	0	0	0	0	0	0	0	0	0	0	0	0	0	0	0	0	0	0	0	0	0	0	0	0	0	NA	NA	NA	NA	NA	NA	NA	NA	NA	NA	NA	NA	NA	NA	NA	NA	NA	NA	NA	NA
ENSG00000262020	AC007014.1	0	0	4	0	1	1	1	0	2	4	6	0	2	2	0	0	0	3	1	0	2	0	1	5	2	2	0	0	NA	NA	NA	NA	NA	NA	NA	NA	NA	NA	NA	NA	NA	NA	NA	NA	NA	NA	NA	NA
ENSG00000274038	AC007014.2	2	0	1	1	1	2	2	0	5	0	7	1	0	6	4	1	1	2	0	1	1	2	1	5	2	1	3	2	NA	NA	NA	NA	NA	NA	NA	NA	2.17594	1.66219	NA	NA	0.169451	NA	NA	NA	NA	NA	NA	NA
ENSG00000249930	AC007016.1	0	0	0	0	1	0	1	0	0	0	0	0	1	0	0	0	2	0	0	0	0	0	0	0	0	0	1	0	NA	NA	NA	NA	NA	NA	NA	NA	NA	NA	NA	NA	NA	NA	NA	NA	NA	NA	NA	NA
ENSG00000271185	AC007029.1	0	1	0	1	0	0	0	0	0	0	0	0	0	0	0	0	0	0	0	0	0	0	3	0	0	0	0	2	NA	NA	NA	NA	NA	NA	NA	NA	NA	NA	NA	NA	NA	NA	NA	NA	NA	NA	NA	NA
ENSG00000273320	AC007032.1	0	2	0	0	3	0	0	0	0	0	1	0	1	1	2	0	0	0	0	0	3	2	1	2	1	0	1	2	NA	NA	NA	NA	NA	NA	NA	NA	NA	NA	NA	NA	NA	NA	NA	NA	NA	NA	NA	NA
ENSG00000227017	AC007036.1	0	0	0	0	0	0	0	0	0	0	0	0	0	0	0	1	0	0	0	0	0	0	0	0	0	1	0	0	NA	NA	NA	NA	NA	NA	NA	NA	NA	NA	NA	NA	NA	NA	NA	NA	NA	NA	NA	NA
ENSG00000230751	AC007036.2	0	0	0	0	0	0	5	3	0	0	0	0	1	0	2	0	0	0	0	3	0	0	0	0	0	0	0	1	NA	NA	NA	NA	NA	NA	NA	NA	NA	NA	NA	NA	NA	NA	NA	NA	NA	NA	NA	NA
ENSG00000251660	AC007036.3	0	0	0	0	0	0	0	0	0	0	0	0	0	0	0	0	0	0	0	0	0	0	0	0	0	0	0	0	NA	NA	NA	NA	NA	NA	NA	NA	NA	NA	NA	NA	NA	NA	NA	NA	NA	NA	NA	NA
ENSG00000229127	AC007038.1	11	3	18	6	33	28	27	14	20	8	22	26	28	30	8	9	12	3	19	24	22	4	12	18	22	10	23	26	NA	NA	1.95801	1.28081	0.0728375	1.03324	0.407639	1.25169	1.9387	2.20032	0.90263	1.02334	1.64494	NA	-0.57797	NA	NA	NA	NA	NA
ENSG00000272807	AC007038.2	4	8	19	15	26	24	16	15	14	24	9	18	8	9	9	11	10	12	25	22	15	17	11	14	10	6	4	15	NA	1.69796	1.96016	NA	0.380945	0.933979	0.453892	1.97725	1.3969	0.725362	0.405812	-0.21573	0.0268979	NA	-0.149771	NA	NA	NA	NA	NA
ENSG00000228384	AC007040.1	1	0	0	2	0	1	0	0	8	1	7	6	2	17	2	1	2	1	2	2	1	0	3	6	1	1	5	8	NA	NA	NA	NA	NA	NA	NA	NA	3.89466	4.39745	NA	NA	2.25027	NA	NA	NA	NA	NA	NA	NA
ENSG00000258881	AC007040.2	17	24	13	8	41	56	34	36	8	11	6	8	22	13	22	9	11	5	33	39	42	27	5	5	5	6	16	17	NA	-0.782957	1.11618	0.52882	-0.666592	0.943492	0.971782	-0.803023	-1.32514	-0.0114785	-1.50248	-1.34935	0.241817	NA	-0.484297	0.154046	NA	NA	NA	NA
ENSG00000235411	AC007041.1	1	1	0	0	0	0	1	0	0	2	4	7	5	21	0	0	0	0	0	0	0	2	1	1	5	4	7	7	NA	NA	NA	NA	NA	NA	NA	NA	2.66085	3.87932	NA	4.72752	5.37361	NA	NA	NA	NA	NA	NA	NA
ENSG00000237358	AC007064.1	0	0	0	0	0	0	0	0	0	0	0	0	0	0	0	0	0	0	0	0	0	0	0	0	0	0	0	0	NA	NA	NA	NA	NA	NA	NA	NA	NA	NA	NA	NA	NA	NA	NA	NA	NA	NA	NA	NA
ENSG00000237689	AC007064.2	0	0	0	0	0	1	0	0	0	0	1	0	0	0	0	0	0	0	0	0	0	0	0	0	0	0	0	0	NA	NA	NA	NA	NA	NA	NA	NA	NA	NA	NA	NA	NA	NA	NA	NA	NA	NA	NA	NA
ENSG00000237835	AC007064.3	0	0	0	0	0	0	0	0	0	0	0	0	0	0	0	0	0	0	0	0	0	0	0	0	0	0	0	0	NA	NA	NA	NA	NA	NA	NA	NA	NA	NA	NA	NA	NA	NA	NA	NA	NA	NA	NA	NA
ENSG00000283535	AC007064.4	0	0	0	0	0	0	0	0	0	0	0	0	0	0	0	0	0	0	0	0	0	0	0	0	0	0	0	0	NA	NA	NA	NA	NA	NA	NA	NA	NA	NA	NA	NA	NA	NA	NA	NA	NA	NA	NA	NA
ENSG00000213216	AC007066.1	0	0	0	0	0	4	0	0	2	3	2	0	0	0	0	0	0	0	0	0	0	1	1	0	1	0	0	0	NA	NA	NA	NA	NA	NA	NA	NA	NA	NA	NA	NA	NA	NA	NA	NA	NA	NA	NA	NA
ENSG00000261094	AC007066.2	9	9	74	95	54	53	33	43	77	72	87	86	170	184	11	3	79	60	58	61	30	34	119	89	83	81	151	172	NA	3.40133	2.44599	1.81101	3.5885	2.81719	2.00811	3.34744	3.48288	4.49496	4.01895	3.68649	4.66495	-0.0800079	0.0903134	-0.0716024	0.396739	NA	NA	NA
ENSG00000213443	AC007068.1	0	0	0	0	0	0	0	0	0	0	0	0	0	0	0	0	0	0	0	0	0	0	0	0	0	0	0	0	NA	NA	NA	NA	NA	NA	NA	NA	NA	NA	NA	NA	NA	NA	NA	NA	NA	NA	NA	NA
ENSG00000256912	AC007068.2	0	0	0	0	0	0	0	0	0	0	0	0	0	0	0	0	0	0	0	0	0	0	0	0	0	0	0	0	NA	NA	NA	NA	NA	NA	NA	NA	NA	NA	NA	NA	NA	NA	NA	NA	NA	NA	NA	NA
ENSG00000223838	AC007091.1	0	0	0	0	0	0	0	0	0	0	0	0	0	0	0	0	0	0	0	0	0	0	0	0	0	0	0	0	NA	NA	NA	NA	NA	NA	NA	NA	NA	NA	NA	NA	NA	NA	NA	NA	NA	NA	NA	NA
ENSG00000285673	AC007092.1	0	0	0	0	0	0	0	0	0	0	0	0	0	0	0	0	0	0	0	0	0	0	0	0	0	0	0	0	NA	NA	NA	NA	NA	NA	NA	NA	NA	NA	NA	NA	NA	NA	NA	NA	NA	NA	NA	NA
ENSG00000231609	AC007098.1	10	23	36	17	19	25	33	45	32	17	29	30	57	61	22	16	25	21	20	13	23	28	32	19	35	33	49	47	NA	0.887507	0.313344	1.00441	0.539115	-0.477831	0.217404	0.915241	1.08981	2.06319	0.545052	0.96335	1.46983	NA	NA	-0.435327	NA	NA	NA	NA
ENSG00000237162	AC007098.2	1	0	0	0	0	2	0	1	0	0	0	0	0	0	0	0	0	0	0	0	0	0	0	0	1	0	0	1	NA	NA	NA	NA	NA	NA	NA	NA	NA	NA	NA	NA	NA	NA	NA	NA	NA	NA	NA	NA
ENSG00000231172	AC007099.1	0	0	0	0	0	0	0	0	0	0	0	0	0	0	0	0	0	0	1	0	0	0	0	0	0	0	0	0	NA	NA	NA	NA	NA	NA	NA	NA	NA	NA	NA	NA	NA	NA	NA	NA	NA	NA	NA	NA
ENSG00000237293	AC007099.2	0	0	0	0	0	0	0	0	0	0	0	0	0	0	0	0	0	0	0	0	0	0	0	0	0	0	0	0	NA	NA	NA	NA	NA	NA	NA	NA	NA	NA	NA	NA	NA	NA	NA	NA	NA	NA	NA	NA
ENSG00000271955	AC007100.1	0	0	0	0	0	0	0	0	0	0	0	0	0	0	0	0	0	0	0	0	0	0	0	0	0	0	0	0	NA	NA	NA	NA	NA	NA	NA	NA	NA	NA	NA	NA	NA	NA	NA	NA	NA	NA	NA	NA
ENSG00000251410	AC007106.1	0	0	0	0	0	0	0	0	0	0	0	0	0	0	0	0	0	0	0	0	0	0	0	0	0	0	0	0	NA	NA	NA	NA	NA	NA	NA	NA	NA	NA	NA	NA	NA	NA	NA	NA	NA	NA	NA	NA
ENSG00000263004	AC007114.1	22	25	14	11	40	49	31	47	23	17	9	7	4	14	27	20	6	16	44	60	54	50	5	13	9	4	16	8	NA	-0.739831	0.789988	0.460972	-0.83712	0.851615	0.940599	0.0716362	-1.32971	-1.19911	-1.29511	-1.72858	-0.829597	NA	0.162244	0.600798	NA	NA	NA	NA
ENSG00000263089	AC007114.2	3	4	6	4	1	9	7	7	13	8	4	1	3	4	3	0	0	3	11	6	10	7	9	5	0	4	4	5	NA	NA	NA	NA	NA	NA	NA	1.90021	-0.227787	0.203115	NA	NA	1.76618	NA	NA	NA	NA	NA	NA	NA
ENSG00000258148	AC007115.1	0	0	0	0	0	0	0	0	0	0	0	0	0	0	0	0	0	0	0	0	0	0	0	0	0	0	0	0	NA	NA	NA	NA	NA	NA	NA	NA	NA	NA	NA	NA	NA	NA	NA	NA	NA	NA	NA	NA
ENSG00000250497	AC007126.1	0	0	0	0	0	0	0	0	0	0	0	1	0	0	1	0	0	0	0	0	0	0	0	0	0	0	0	0	NA	NA	NA	NA	NA	NA	NA	NA	NA	NA	NA	NA	NA	NA	NA	NA	NA	NA	NA	NA
ENSG00000229970	AC007128.1	29	37	27	22	77	94	69	66	14	19	21	36	6	18	26	28	32	28	74	78	55	47	15	29	28	22	15	14	NA	-0.252339	1.24743	0.790242	0.401557	1.19382	0.70079	-0.698894	0.000869705	-1.26635	-0.216817	-0.000635765	-0.777361	NA	-0.225307	-0.238786	NA	NA	NA	NA
ENSG00000272328	AC007128.2	7	14	8	9	28	33	25	14	6	6	9	17	9	8	7	5	10	10	25	20	17	11	6	9	13	9	1	8	NA	NA	1.43158	0.695872	0.999663	1.62737	1.02201	-0.477832	0.539378	-0.0771454	0.42093	0.999536	-0.298549	NA	-0.48829	NA	NA	NA	NA	NA
ENSG00000285611	AC007132.1	0	0	0	0	0	0	0	0	0	0	0	0	0	0	0	0	0	0	0	0	0	0	0	0	0	0	0	0	NA	NA	NA	NA	NA	NA	NA	NA	NA	NA	NA	NA	NA	NA	NA	NA	NA	NA	NA	NA
ENSG00000267180	AC007136.1	0	0	0	0	1	1	0	0	0	0	0	0	0	0	1	0	0	0	2	0	0	0	1	0	0	0	0	0	NA	NA	NA	NA	NA	NA	NA	NA	NA	NA	NA	NA	NA	NA	NA	NA	NA	NA	NA	NA
ENSG00000262516	AC007151.1	1	0	3	0	0	4	0	1	11	0	1	1	1	2	0	2	1	2	1	5	3	3	1	2	2	4	0	3	NA	NA	NA	NA	NA	NA	NA	NA	NA	NA	NA	1.63594	NA	NA	NA	NA	NA	NA	NA	NA
ENSG00000261146	AC007159.1	0	0	0	0	0	0	0	0	0	0	0	0	0	0	0	0	0	0	0	0	0	0	0	0	0	0	0	0	NA	NA	NA	NA	NA	NA	NA	NA	NA	NA	NA	NA	NA	NA	NA	NA	NA	NA	NA	NA
ENSG00000176043	AC007160.1	0	0	0	0	0	0	0	0	0	0	0	1	1	1	0	0	0	0	0	1	0	0	1	0	0	0	0	0	NA	NA	NA	NA	NA	NA	NA	NA	NA	NA	NA	NA	NA	NA	NA	NA	NA	NA	NA	NA
ENSG00000234718	AC007161.1	2	0	1	0	0	1	0	0	3	0	2	1	0	0	0	0	1	0	0	0	1	0	0	0	1	5	1	0	NA	NA	NA	NA	NA	NA	NA	NA	NA	NA	NA	NA	NA	NA	NA	NA	NA	NA	NA	NA
ENSG00000270314	AC007161.2	0	0	0	0	0	0	0	0	0	1	1	0	1	1	0	0	0	1	0	1	0	0	1	0	1	0	0	0	NA	NA	NA	NA	NA	NA	NA	NA	NA	NA	NA	NA	NA	NA	NA	NA	NA	NA	NA	NA
ENSG00000283549	AC007161.3	0	0	1	0	0	0	0	0	0	0	0	0	0	1	0	0	0	0	0	0	0	2	0	0	1	1	0	0	NA	NA	NA	NA	NA	NA	NA	NA	NA	NA	NA	NA	NA	NA	NA	NA	NA	NA	NA	NA
ENSG00000230408	AC007163.1	2	0	2	2	1	1	0	0	2	0	7	6	12	12	0	0	1	1	0	0	0	0	4	1	4	0	11	9	NA	NA	NA	NA	NA	NA	NA	NA	2.85429	3.73518	NA	NA	5.89076	NA	NA	NA	NA	NA	NA	NA
ENSG00000231815	AC007179.1	0	0	0	0	0	0	0	0	0	0	0	0	0	0	0	0	0	0	0	0	0	0	0	0	0	0	0	0	NA	NA	NA	NA	NA	NA	NA	NA	NA	NA	NA	NA	NA	NA	NA	NA	NA	NA	NA	NA
ENSG00000233891	AC007179.2	0	0	0	0	0	0	0	0	0	0	0	0	0	0	0	0	0	0	0	0	0	0	0	0	0	0	0	0	NA	NA	NA	NA	NA	NA	NA	NA	NA	NA	NA	NA	NA	NA	NA	NA	NA	NA	NA	NA
ENSG00000270447	AC007179.3	0	0	0	0	0	0	0	0	0	0	0	0	0	0	0	0	0	0	0	0	0	0	0	0	0	0	0	0	NA	NA	NA	NA	NA	NA	NA	NA	NA	NA	NA	NA	NA	NA	NA	NA	NA	NA	NA	NA
ENSG00000224721	AC007182.1	0	0	0	0	0	0	0	0	0	0	0	0	0	0	0	0	0	0	0	0	0	0	0	0	0	0	0	0	NA	NA	NA	NA	NA	NA	NA	NA	NA	NA	NA	NA	NA	NA	NA	NA	NA	NA	NA	NA
ENSG00000242951	AC007182.2	21	27	17	29	23	21	13	16	8	21	19	17	18	19	24	18	19	14	17	24	10	21	11	18	24	18	14	15	NA	0.118627	-0.239513	-0.980661	-0.0845534	-0.32917	-0.650872	-0.435163	-0.185945	-0.170877	-0.438012	0.123777	-0.402789	NA	-0.175577	NA	NA	NA	NA	NA
ENSG00000279407	AC007191.1	33	30	70	51	47	52	47	56	110	69	93	92	73	110	32	25	53	34	51	41	35	24	92	117	90	86	85	71	NA	1.10154	0.51445	0.441139	0.872548	0.40888	-0.153732	1.8042	1.76522	1.72277	1.97311	1.74752	1.58481	-0.271396	-0.157305	-0.624817	0.120123	NA	NA	NA
ENSG00000268173	AC007192.1	0	0	0	0	1	3	2	1	2	0	0	4	2	1	2	0	0	0	0	0	5	2	1	5	0	0	0	0	NA	NA	NA	NA	NA	NA	NA	NA	NA	NA	NA	NA	NA	NA	NA	NA	NA	NA	NA	NA
ENSG00000269145	AC007192.2	0	0	0	0	0	0	0	0	0	0	0	0	0	0	0	0	0	0	0	0	0	0	0	0	0	0	0	0	NA	NA	NA	NA	NA	NA	NA	NA	NA	NA	NA	NA	NA	NA	NA	NA	NA	NA	NA	NA
ENSG00000268810	AC007193.1	0	0	0	0	0	0	0	0	0	0	0	0	0	0	0	0	0	0	0	0	0	0	0	0	0	0	0	0	NA	NA	NA	NA	NA	NA	NA	NA	NA	NA	NA	NA	NA	NA	NA	NA	NA	NA	NA	NA
ENSG00000269124	AC007193.2	0	0	0	0	0	0	0	0	0	0	0	0	0	0	0	0	0	0	1	0	0	0	0	0	0	0	0	0	NA	NA	NA	NA	NA	NA	NA	NA	NA	NA	NA	NA	NA	NA	NA	NA	NA	NA	NA	NA
ENSG00000269151	AC007193.3	0	0	0	0	0	0	0	0	0	0	0	0	0	0	0	0	0	0	0	0	0	0	0	0	0	0	0	0	NA	NA	NA	NA	NA	NA	NA	NA	NA	NA	NA	NA	NA	NA	NA	NA	NA	NA	NA	NA
ENSG00000273791	AC007204.1	0	0	0	0	0	0	0	0	0	0	0	0	0	0	0	0	0	0	0	0	0	0	0	0	0	0	0	0	NA	NA	NA	NA	NA	NA	NA	NA	NA	NA	NA	NA	NA	NA	NA	NA	NA	NA	NA	NA
ENSG00000274800	AC007204.2	0	0	0	0	0	0	0	0	0	0	0	0	0	0	0	0	0	0	0	0	0	0	0	0	0	0	0	0	NA	NA	NA	NA	NA	NA	NA	NA	NA	NA	NA	NA	NA	NA	NA	NA	NA	NA	NA	NA
ENSG00000242444	AC007207.1	0	0	0	0	0	0	0	0	0	0	0	0	0	0	0	0	0	0	0	0	0	0	0	0	0	0	0	0	NA	NA	NA	NA	NA	NA	NA	NA	NA	NA	NA	NA	NA	NA	NA	NA	NA	NA	NA	NA
ENSG00000256969	AC007207.2	0	0	0	0	0	0	0	0	0	0	0	0	0	0	0	0	0	0	0	0	0	0	0	0	0	0	0	0	NA	NA	NA	NA	NA	NA	NA	NA	NA	NA	NA	NA	NA	NA	NA	NA	NA	NA	NA	NA
ENSG00000242329	AC007215.1	1	0	0	0	0	0	1	0	2	2	3	1	2	0	0	0	1	0	1	1	1	0	3	1	2	0	3	1	NA	NA	NA	NA	NA	NA	NA	NA	NA	NA	NA	NA	NA	NA	NA	NA	NA	NA	NA	NA
ENSG00000260488	AC007216.1	0	0	1	0	0	0	0	0	6	1	3	0	2	2	0	1	1	1	3	0	0	0	1	0	0	3	1	4	NA	NA	NA	NA	NA	NA	NA	NA	NA	NA	NA	NA	NA	NA	NA	NA	NA	NA	NA	NA
ENSG00000261216	AC007216.2	6	10	31	26	8	12	6	7	30	18	31	18	26	25	3	5	22	11	9	10	13	9	35	38	13	14	25	25	NA	2.02026	0.200992	NA	2.28763	0.933574	1.23253	1.91037	1.86608	1.88741	3.27713	1.85379	2.75583	NA	NA	NA	0.505138	NA	NA	NA
ENSG00000261560	AC007216.3	24	29	20	9	23	23	12	27	11	11	6	12	5	9	9	11	12	11	26	28	12	20	10	10	10	5	1	2	NA	-0.697206	-0.324891	-0.725277	0.446616	1.12921	0.449761	-0.965848	-1.34997	-1.72446	0.0892576	-0.308579	-2.62839	NA	0.168347	NA	NA	NA	NA	NA
ENSG00000263307	AC007216.4	2	3	8	0	4	6	3	11	11	6	8	14	19	18	3	3	11	5	4	7	6	2	9	8	11	8	22	9	NA	NA	NA	NA	NA	NA	NA	2.08739	2.35342	3.09631	1.60304	1.7773	2.50296	NA	NA	NA	NA	NA	NA	NA
ENSG00000277458	AC007216.5	0	0	0	0	0	0	0	0	0	0	0	0	0	0	0	0	0	0	0	0	0	2	0	0	0	0	0	0	NA	NA	NA	NA	NA	NA	NA	NA	NA	NA	NA	NA	NA	NA	NA	NA	NA	NA	NA	NA
ENSG00000260362	AC007218.1	0	0	0	0	0	0	0	0	0	0	0	0	0	0	0	0	0	0	0	0	0	0	0	0	0	0	0	0	NA	NA	NA	NA	NA	NA	NA	NA	NA	NA	NA	NA	NA	NA	NA	NA	NA	NA	NA	NA
ENSG00000283221	AC007218.2	0	0	0	0	0	0	0	0	0	0	0	0	0	0	0	0	0	0	0	0	0	0	0	0	0	0	0	0	NA	NA	NA	NA	NA	NA	NA	NA	NA	NA	NA	NA	NA	NA	NA	NA	NA	NA	NA	NA
ENSG00000263033	AC007220.1	6	7	3	0	10	6	7	6	2	2	24	14	18	43	5	1	0	0	7	5	8	8	5	0	4	5	26	39	NA	NA	0.196866	NA	NA	NA	NA	NA	1.78363	2.41895	NA	0.74415	3.58129	NA	NA	NA	NA	NA	NA	NA
ENSG00000260071	AC007221.1	0	0	0	0	0	0	0	0	0	0	0	0	0	0	0	0	0	0	0	0	0	0	0	0	0	0	0	0	NA	NA	NA	NA	NA	NA	NA	NA	NA	NA	NA	NA	NA	NA	NA	NA	NA	NA	NA	NA
ENSG00000283003	AC007221.2	0	0	0	0	0	0	0	0	0	0	0	0	0	0	0	0	0	0	0	0	0	0	0	0	0	0	0	0	NA	NA	NA	NA	NA	NA	NA	NA	NA	NA	NA	NA	NA	NA	NA	NA	NA	NA	NA	NA
ENSG00000260835	AC007223.1	0	0	0	0	0	0	0	0	0	0	0	0	0	0	0	0	0	0	0	0	0	0	0	0	0	0	0	0	NA	NA	NA	NA	NA	NA	NA	NA	NA	NA	NA	NA	NA	NA	NA	NA	NA	NA	NA	NA
ENSG00000260764	AC007224.1	0	0	0	0	1	1	0	0	0	0	0	2	0	0	0	0	0	0	0	0	0	0	0	0	0	0	0	0	NA	NA	NA	NA	NA	NA	NA	NA	NA	NA	NA	NA	NA	NA	NA	NA	NA	NA	NA	NA
ENSG00000279357	AC007224.2	0	0	0	0	0	0	0	1	2	0	1	0	1	0	1	0	0	0	0	0	1	1	1	3	0	0	3	0	NA	NA	NA	NA	NA	NA	NA	NA	NA	NA	NA	NA	NA	NA	NA	NA	NA	NA	NA	NA
ENSG00000260782	AC007225.1	0	0	1	0	0	0	0	0	1	0	0	0	2	0	0	0	0	0	0	0	1	0	0	2	0	0	0	0	NA	NA	NA	NA	NA	NA	NA	NA	NA	NA	NA	NA	NA	NA	NA	NA	NA	NA	NA	NA
ENSG00000261725	AC007225.2	0	0	0	0	0	0	0	0	0	0	0	0	0	0	0	0	0	0	0	0	0	0	0	0	0	0	0	0	NA	NA	NA	NA	NA	NA	NA	NA	NA	NA	NA	NA	NA	NA	NA	NA	NA	NA	NA	NA
ENSG00000268568	AC007228.1	1	0	4	3	2	1	1	0	3	2	7	5	4	3	0	0	1	3	0	0	1	2	2	3	2	2	5	1	NA	NA	NA	NA	NA	NA	NA	NA	3.7825	2.96898	NA	NA	NA	NA	NA	NA	NA	NA	NA	NA
ENSG00000267544	AC007229.1	1	0	1	1	0	0	2	3	5	1	2	2	4	2	1	6	0	2	1	1	2	4	2	2	3	1	3	0	NA	NA	NA	NA	NA	NA	NA	NA	NA	2.74829	NA	-0.747098	-1.13491	NA	NA	NA	NA	NA	NA	NA
ENSG00000226230	AC007237.1	0	0	0	0	0	0	0	0	0	0	0	0	0	0	0	0	0	0	0	0	0	0	0	0	0	0	0	0	NA	NA	NA	NA	NA	NA	NA	NA	NA	NA	NA	NA	NA	NA	NA	NA	NA	NA	NA	NA
ENSG00000231043	AC007238.1	2	1	2	5	0	1	1	4	2	1	3	2	0	5	1	4	2	3	0	0	1	1	3	2	0	2	3	3	NA	NA	NA	NA	NA	NA	NA	NA	0.930734	0.870635	NA	NA	0.343738	NA	NA	NA	NA	NA	NA	NA
ENSG00000284681	AC007240.1	12	11	8	5	6	14	14	12	12	4	8	6	1	3	16	9	15	9	9	10	10	3	5	5	1	10	1	1	NA	NA	-0.366507	NA	0.215512	-0.673901	-1.12794	-0.220079	-0.501068	-2.34538	-1.20381	-1.05313	-3.50025	NA	NA	NA	NA	NA	NA	NA
ENSG00000285872	AC007240.2	2	10	8	10	6	10	5	5	6	11	30	55	26	48	5	9	22	17	14	23	18	9	23	24	34	40	37	53	NA	NA	0.33168	NA	1.71475	1.07503	0.71958	0.855474	3.07086	2.85744	1.82722	2.50103	2.78994	NA	NA	NA	NA	NA	NA	NA
ENSG00000282909	AC007241.1	0	0	0	0	0	0	0	0	0	0	0	0	0	0	0	0	0	0	0	0	0	0	0	0	0	0	0	0	NA	NA	NA	NA	NA	NA	NA	NA	NA	NA	NA	NA	NA	NA	NA	NA	NA	NA	NA	NA
ENSG00000217258	AC007249.1	12	15	6	3	17	18	6	17	2	4	10	11	13	10	14	13	5	4	19	19	17	20	4	8	10	14	9	9	NA	NA	0.25342	NA	-1.33014	0.19948	0.239315	-1.87378	-0.140136	-0.0239575	-1.08486	-0.0553487	-0.460515	NA	NA	NA	NA	NA	NA	NA
ENSG00000257135	AC007249.2	58	31	18	23	52	62	74	83	11	10	14	20	16	10	41	43	17	27	43	68	66	74	16	16	16	18	23	19	NA	-0.988255	0.189642	0.529475	-0.685959	0.0923011	0.518032	-1.82605	-1.21824	-1.61008	-1.29836	-1.19465	-0.87825	NA	-0.105768	0.00409731	NA	NA	NA	NA
ENSG00000273063	AC007250.1	0	0	0	0	3	2	3	1	1	3	0	1	1	0	1	0	0	0	1	0	0	0	0	1	0	0	0	2	NA	NA	NA	NA	NA	NA	NA	NA	NA	NA	NA	NA	NA	NA	NA	NA	NA	NA	NA	NA
ENSG00000235653	AC007253.1	0	0	0	0	0	0	0	0	0	0	0	0	0	0	0	0	0	0	0	0	0	0	0	0	0	0	0	0	NA	NA	NA	NA	NA	NA	NA	NA	NA	NA	NA	NA	NA	NA	NA	NA	NA	NA	NA	NA
ENSG00000223813	AC007255.1	5	3	0	2	7	9	10	4	1	3	2	4	6	5	8	9	3	3	13	17	7	7	5	3	6	8	11	4	NA	NA	0.839123	NA	NA	0.512496	-0.500835	NA	-0.244468	0.632534	-0.985708	-0.172522	-0.0524873	NA	NA	NA	NA	NA	NA	NA
ENSG00000270196	AC007255.2	0	0	0	0	0	0	0	0	0	0	0	0	0	0	0	0	0	0	0	0	0	0	0	0	0	0	1	0	NA	NA	NA	NA	NA	NA	NA	NA	NA	NA	NA	NA	NA	NA	NA	NA	NA	NA	NA	NA
ENSG00000213090	AC007256.1	3	1	6	0	1	2	1	0	1	2	2	2	3	1	1	6	2	0	1	6	1	0	0	0	0	1	0	1	NA	NA	NA	NA	NA	NA	NA	NA	0.163622	0.159181	NA	NA	-2.74788	NA	NA	NA	NA	NA	NA	NA
ENSG00000271656	AC007262.1	0	0	0	0	0	0	0	0	0	0	0	0	0	0	0	0	0	0	0	0	0	0	0	0	0	0	0	0	NA	NA	NA	NA	NA	NA	NA	NA	NA	NA	NA	NA	NA	NA	NA	NA	NA	NA	NA	NA
ENSG00000284959	AC007262.2	0	1	5	2	1	5	4	0	1	0	1	4	2	1	1	0	2	0	0	3	3	3	0	0	3	0	0	4	NA	NA	NA	NA	NA	NA	NA	NA	NA	NA	NA	NA	NA	NA	NA	NA	NA	NA	NA	NA
ENSG00000232719	AC007272.1	3	0	0	0	0	2	0	1	3	0	0	0	0	0	0	0	0	0	0	0	0	0	0	0	0	1	1	0	NA	NA	NA	NA	NA	NA	NA	NA	NA	NA	NA	NA	NA	NA	NA	NA	NA	NA	NA	NA
ENSG00000223422	AC007274.1	0	0	0	0	0	0	0	0	0	0	0	0	0	0	0	0	0	0	0	0	0	0	0	0	0	0	0	0	NA	NA	NA	NA	NA	NA	NA	NA	NA	NA	NA	NA	NA	NA	NA	NA	NA	NA	NA	NA
ENSG00000236690	AC007274.2	0	0	0	0	0	0	0	0	0	0	0	0	0	0	0	0	0	0	0	0	0	0	0	0	0	0	0	0	NA	NA	NA	NA	NA	NA	NA	NA	NA	NA	NA	NA	NA	NA	NA	NA	NA	NA	NA	NA
ENSG00000275280	AC007274.3	0	0	0	0	0	0	0	0	0	0	0	0	0	0	0	0	0	0	0	0	0	0	0	0	0	0	0	0	NA	NA	NA	NA	NA	NA	NA	NA	NA	NA	NA	NA	NA	NA	NA	NA	NA	NA	NA	NA
ENSG00000278854	AC007275.1	0	0	0	0	0	0	0	0	0	0	0	0	0	0	0	0	0	0	0	0	0	0	0	0	0	0	0	0	NA	NA	NA	NA	NA	NA	NA	NA	NA	NA	NA	NA	NA	NA	NA	NA	NA	NA	NA	NA
ENSG00000213981	AC007277.1	0	1	0	0	2	1	4	2	0	0	2	0	2	2	0	0	0	0	0	0	6	0	0	0	0	4	2	1	NA	NA	NA	NA	NA	NA	NA	NA	NA	NA	NA	NA	NA	NA	NA	NA	NA	NA	NA	NA
ENSG00000234389	AC007278.1	0	0	0	0	0	0	0	0	1	0	0	0	0	1	0	0	0	0	0	0	0	0	0	0	0	0	0	1	NA	NA	NA	NA	NA	NA	NA	NA	NA	NA	NA	NA	NA	NA	NA	NA	NA	NA	NA	NA
ENSG00000236525	AC007278.2	0	0	0	0	0	0	0	0	0	0	0	0	1	0	0	0	0	0	0	0	0	0	0	0	0	0	0	0	NA	NA	NA	NA	NA	NA	NA	NA	NA	NA	NA	NA	NA	NA	NA	NA	NA	NA	NA	NA
ENSG00000230799	AC007279.1	2	0	8	3	15	3	1	9	3	2	12	7	4	9	1	2	1	1	2	1	5	5	2	2	9	6	6	9	NA	NA	NA	NA	NA	NA	NA	NA	3.42315	2.82086	NA	2.42011	2.42374	NA	NA	NA	NA	NA	NA	NA
ENSG00000234431	AC007283.1	0	0	0	0	0	0	0	0	0	0	0	0	0	0	0	0	0	0	0	0	0	0	0	0	0	0	0	0	NA	NA	NA	NA	NA	NA	NA	NA	NA	NA	NA	NA	NA	NA	NA	NA	NA	NA	NA	NA
ENSG00000235579	AC007283.2	0	0	0	0	0	0	0	1	0	0	2	0	1	0	0	2	1	0	0	0	1	0	0	0	0	0	3	1	NA	NA	NA	NA	NA	NA	NA	NA	NA	NA	NA	NA	NA	NA	NA	NA	NA	NA	NA	NA
ENSG00000227014	AC007285.1	21	15	19	20	35	52	23	30	20	8	17	32	56	43	12	11	35	30	33	38	19	17	17	22	32	37	46	42	NA	0.263141	1.11362	0.274591	1.75447	1.32961	0.43448	-0.0746129	0.625055	1.64353	0.855488	1.70069	2.06234	NA	-0.343879	NA	NA	NA	NA	NA
ENSG00000231519	AC007285.2	1	1	1	5	2	2	5	1	7	0	3	0	6	6	0	0	1	1	2	2	2	2	3	2	0	1	3	1	NA	NA	NA	NA	NA	NA	NA	NA	NA	2.78111	NA	NA	NA	NA	NA	NA	NA	NA	NA	NA
ENSG00000267980	AC007292.1	8	2	7	7	16	8	7	8	12	10	2	5	12	19	3	2	6	6	4	12	11	5	3	10	11	7	22	15	NA	NA	1.10864	NA	NA	NA	NA	1.37735	-0.386399	1.77075	NA	1.97413	3.02455	NA	NA	NA	NA	NA	NA	NA
ENSG00000269318	AC007292.2	7	11	7	5	10	17	10	20	46	23	80	40	67	93	7	4	8	7	11	3	14	3	25	25	49	43	82	80	NA	NA	0.456101	NA	NA	0.101056	0.44536	2.26421	2.98842	3.35613	2.29677	3.19049	4.01344	NA	NA	NA	-0.566182	NA	NA	NA
ENSG00000269807	AC007292.3	0	2	0	1	3	4	1	0	9	1	26	9	16	23	1	1	0	0	0	1	1	0	2	3	13	9	16	13	NA	NA	NA	NA	NA	NA	NA	NA	4.41857	4.51307	NA	3.57541	3.98517	NA	NA	NA	NA	NA	NA	NA
ENSG00000257715	AC007298.1	0	0	1	0	0	0	1	1	0	0	0	2	0	0	0	0	0	0	2	1	2	0	0	1	1	0	0	0	NA	NA	NA	NA	NA	NA	NA	NA	NA	NA	NA	NA	NA	NA	NA	NA	NA	NA	NA	NA
ENSG00000257878	AC007298.2	1	1	1	1	1	3	4	0	0	0	0	0	0	0	1	0	2	0	1	2	2	1	2	3	2	0	2	0	NA	NA	NA	NA	NA	NA	NA	NA	NA	NA	NA	NA	NA	NA	NA	NA	NA	NA	NA	NA
ENSG00000272600	AC007308.1	0	0	0	0	0	0	0	0	0	0	0	0	0	0	0	0	0	0	0	0	0	0	0	0	0	0	0	0	NA	NA	NA	NA	NA	NA	NA	NA	NA	NA	NA	NA	NA	NA	NA	NA	NA	NA	NA	NA
ENSG00000224946	AC007312.1	0	0	0	0	0	1	0	0	0	0	0	0	0	1	0	0	0	0	0	0	0	0	0	0	0	0	0	0	NA	NA	NA	NA	NA	NA	NA	NA	NA	NA	NA	NA	NA	NA	NA	NA	NA	NA	NA	NA
ENSG00000234818	AC007314.1	0	2	4	1	3	0	0	1	2	4	2	8	0	1	2	2	5	1	3	2	3	1	2	3	0	0	0	4	NA	NA	NA	NA	NA	NA	NA	NA	2.58052	NA	NA	NA	0.0983124	NA	NA	NA	NA	NA	NA	NA
ENSG00000285898	AC007317.1	0	0	1	0	0	0	0	0	0	0	0	0	0	0	0	0	0	0	0	0	0	0	0	0	1	0	1	0	NA	NA	NA	NA	NA	NA	NA	NA	NA	NA	NA	NA	NA	NA	NA	NA	NA	NA	NA	NA
ENSG00000172974	AC007318.1	409	485	411	436	358	372	296	388	405	427	367	367	394	311	454	385	410	396	350	389	293	373	457	391	412	441	364	384	0.0159713	0.0962735	-0.415166	-0.647028	0.199588	-0.476091	-0.545934	0.197142	-0.0623213	-0.137915	0.122036	0.142411	-0.0384202	0.129422	-0.0450033	0.136516	-0.0581812	0.186415	0.0970161	0.917432
ENSG00000273763	AC007318.2	5	14	1	4	21	14	9	12	0	1	5	11	2	4	3	10	8	6	11	10	8	4	3	3	16	4	4	5	NA	NA	0.813339	NA	NA	0.360565	-0.364921	NA	-0.00336623	-1.42771	NA	0.698405	-0.450993	NA	NA	NA	NA	NA	NA	NA
ENSG00000224063	AC007319.1	2	3	3	4	8	9	2	7	5	5	21	18	16	16	6	7	5	7	18	14	12	4	1	7	8	12	8	12	NA	NA	NA	NA	NA	1.00577	0.0882647	NA	3.19721	2.88649	-0.644289	0.728171	0.733751	NA	NA	NA	NA	NA	NA	NA
ENSG00000227444	AC007322.1	0	0	0	0	0	0	0	0	0	0	0	0	0	0	0	0	0	0	0	0	0	0	0	0	0	0	0	0	NA	NA	NA	NA	NA	NA	NA	NA	NA	NA	NA	NA	NA	NA	NA	NA	NA	NA	NA	NA
ENSG00000229725	AC007322.2	0	0	0	0	0	0	0	0	0	0	0	0	0	0	0	0	0	0	0	0	0	0	0	0	0	0	0	0	NA	NA	NA	NA	NA	NA	NA	NA	NA	NA	NA	NA	NA	NA	NA	NA	NA	NA	NA	NA
ENSG00000237968	AC007322.3	0	0	0	0	0	0	0	0	0	0	0	0	0	0	0	0	0	0	0	0	0	0	0	0	0	0	0	0	NA	NA	NA	NA	NA	NA	NA	NA	NA	NA	NA	NA	NA	NA	NA	NA	NA	NA	NA	NA
ENSG00000251618	AC007322.4	0	0	0	0	0	0	0	0	0	0	0	0	0	0	0	0	0	0	0	0	0	0	0	0	0	0	0	0	NA	NA	NA	NA	NA	NA	NA	NA	NA	NA	NA	NA	NA	NA	NA	NA	NA	NA	NA	NA
ENSG00000276017	AC007325.1	0	0	0	0	0	0	0	0	0	0	0	0	0	0	0	0	0	0	0	0	0	0	0	0	0	0	0	0	NA	NA	NA	NA	NA	NA	NA	NA	NA	NA	NA	NA	NA	NA	NA	NA	NA	NA	NA	NA
ENSG00000277196	AC007325.2	32	36	16	15	32	21	58	66	25	14	3	4	0	4	40	22	14	14	54	18	60	49	14	16	7	8	7	5	NA	-0.962441	-0.468108	0.610436	-0.873277	-0.0306506	0.620401	-0.494497	-3.06616	-3.90124	-0.931135	-1.91192	-2.22206	NA	0.395632	-0.0113195	NA	NA	NA	NA
ENSG00000278573	AC007325.3	0	0	0	1	1	0	0	2	1	0	1	0	1	1	0	1	0	0	1	0	1	0	3	1	0	0	2	2	NA	NA	NA	NA	NA	NA	NA	NA	NA	NA	NA	NA	NA	NA	NA	NA	NA	NA	NA	NA
ENSG00000278817	AC007325.4	14	25	8	13	22	25	28	28	16	7	4	6	4	9	23	20	8	15	59	28	21	28	5	17	12	10	3	7	NA	-0.695291	0.162293	0.292241	-0.64937	0.745096	-0.0257707	-0.425335	-1.72773	-1.37161	-0.889491	-0.848688	-1.98451	NA	0.85342	NA	NA	NA	NA	NA
ENSG00000271275	AC007326.1	0	0	0	0	0	0	2	0	0	0	0	0	0	0	0	0	0	0	0	0	0	0	0	0	0	0	0	0	NA	NA	NA	NA	NA	NA	NA	NA	NA	NA	NA	NA	NA	NA	NA	NA	NA	NA	NA	NA
ENSG00000280418	AC007326.2	0	0	0	0	0	0	0	0	0	0	0	0	0	0	0	0	0	0	0	0	0	0	0	0	0	0	0	0	NA	NA	NA	NA	NA	NA	NA	NA	NA	NA	NA	NA	NA	NA	NA	NA	NA	NA	NA	NA
ENSG00000283583	AC007326.3	0	1	0	0	0	0	3	0	0	0	0	1	0	0	1	0	0	0	0	2	1	0	0	3	0	0	0	0	NA	NA	NA	NA	NA	NA	NA	NA	NA	NA	NA	NA	NA	NA	NA	NA	NA	NA	NA	NA
ENSG00000283809	AC007326.4	0	0	0	0	0	0	0	0	0	0	0	0	0	0	0	0	0	0	0	0	0	0	0	0	0	0	0	0	NA	NA	NA	NA	NA	NA	NA	NA	NA	NA	NA	NA	NA	NA	NA	NA	NA	NA	NA	NA
ENSG00000284294	AC007326.5	0	0	0	0	0	0	0	0	0	0	0	0	0	0	0	0	0	0	0	0	1	0	0	0	0	0	0	0	NA	NA	NA	NA	NA	NA	NA	NA	NA	NA	NA	NA	NA	NA	NA	NA	NA	NA	NA	NA
ENSG00000228770	AC007327.1	0	0	0	0	0	0	0	0	0	0	0	0	0	0	0	0	0	0	0	0	0	0	0	0	0	0	0	0	NA	NA	NA	NA	NA	NA	NA	NA	NA	NA	NA	NA	NA	NA	NA	NA	NA	NA	NA	NA
ENSG00000229679	AC007327.2	0	0	0	0	0	1	0	0	0	0	0	0	0	0	0	0	0	0	0	0	0	0	0	0	0	0	0	0	NA	NA	NA	NA	NA	NA	NA	NA	NA	NA	NA	NA	NA	NA	NA	NA	NA	NA	NA	NA
ENSG00000260478	AC007333.1	0	0	0	0	0	0	0	0	0	0	0	0	0	0	0	0	0	0	0	0	0	0	0	0	0	0	0	0	NA	NA	NA	NA	NA	NA	NA	NA	NA	NA	NA	NA	NA	NA	NA	NA	NA	NA	NA	NA
ENSG00000260975	AC007333.2	0	0	0	0	0	0	0	0	0	0	0	0	0	0	0	0	0	0	0	0	0	0	0	0	0	0	0	0	NA	NA	NA	NA	NA	NA	NA	NA	NA	NA	NA	NA	NA	NA	NA	NA	NA	NA	NA	NA
ENSG00000261997	AC007336.1	3	1	2	0	5	5	1	5	2	3	9	5	6	2	1	1	3	0	3	5	2	0	4	5	3	3	4	5	NA	NA	NA	NA	NA	NA	NA	NA	1.99799	1.16473	NA	NA	2.29043	NA	NA	NA	NA	NA	NA	NA
ENSG00000274508	AC007336.2	0	0	0	0	0	0	0	0	0	0	0	0	0	0	0	0	0	0	0	0	0	0	0	0	0	0	0	0	NA	NA	NA	NA	NA	NA	NA	NA	NA	NA	NA	NA	NA	NA	NA	NA	NA	NA	NA	NA
ENSG00000279030	AC007336.3	0	0	0	0	0	0	0	0	0	0	0	0	0	0	0	0	0	0	0	0	0	0	0	0	0	0	0	0	NA	NA	NA	NA	NA	NA	NA	NA	NA	NA	NA	NA	NA	NA	NA	NA	NA	NA	NA	NA
ENSG00000259926	AC007342.1	0	1	0	0	0	2	3	1	1	0	0	0	0	0	0	0	1	0	2	1	0	1	5	0	0	0	0	1	NA	NA	NA	NA	NA	NA	NA	NA	NA	NA	NA	NA	NA	NA	NA	NA	NA	NA	NA	NA
ENSG00000259962	AC007342.2	0	0	0	0	0	0	0	0	0	0	0	0	0	0	0	0	0	0	0	0	1	0	0	0	0	0	0	0	NA	NA	NA	NA	NA	NA	NA	NA	NA	NA	NA	NA	NA	NA	NA	NA	NA	NA	NA	NA
ENSG00000260078	AC007342.3	0	0	0	0	2	0	0	1	0	1	0	0	0	0	0	0	0	0	1	0	0	0	0	0	0	0	0	0	NA	NA	NA	NA	NA	NA	NA	NA	NA	NA	NA	NA	NA	NA	NA	NA	NA	NA	NA	NA
ENSG00000261804	AC007342.4	9	12	6	8	33	35	23	22	4	10	4	7	5	2	14	2	1	5	28	25	11	12	2	4	6	2	2	4	NA	NA	1.57648	0.859059	NA	1.48443	0.36171	-0.290506	-0.717623	-1.36789	-1.27128	-0.824951	-1.24071	NA	-0.415649	NA	NA	NA	NA	NA
ENSG00000262714	AC007342.5	8	12	5	5	38	37	27	14	3	5	4	0	0	2	5	3	6	5	9	16	7	12	4	1	1	2	5	3	NA	NA	1.79608	0.829918	NA	1.34826	1.04237	-1.01448	-2.04664	-3.12355	NA	-1.28445	0.145356	NA	-1.66059	NA	NA	NA	NA	NA
ENSG00000279344	AC007342.6	0	2	1	0	4	3	5	12	2	1	2	0	0	0	3	2	4	2	5	1	4	3	8	2	0	3	0	1	NA	NA	NA	NA	NA	NA	NA	NA	NA	NA	NA	NA	NA	NA	NA	NA	NA	NA	NA	NA
ENSG00000279722	AC007342.7	19	12	7	7	21	19	19	27	6	3	9	3	2	2	10	8	9	0	19	12	33	19	8	6	4	4	4	8	NA	-1.00785	0.220411	0.276404	NA	0.507754	1.32781	-1.50936	-1.15882	-2.78618	-0.251427	-1.04895	-0.462267	NA	NA	NA	NA	NA	NA	NA
ENSG00000279741	AC007342.8	4	4	1	0	6	5	3	8	0	1	1	1	2	0	5	0	0	0	9	4	3	2	0	0	0	3	0	3	NA	NA	NA	NA	NA	NA	NA	NA	-1.78785	-1.78651	NA	NA	-0.558384	NA	NA	NA	NA	NA	NA	NA
ENSG00000280027	AC007342.9	3	1	5	1	11	17	11	12	4	5	3	0	1	0	1	2	2	1	8	5	9	5	0	2	0	0	0	1	NA	NA	2.6318	NA	NA	NA	NA	NA	NA	NA	NA	NA	NA	NA	NA	NA	NA	NA	NA	NA
ENSG00000260850	AC007344.1	0	0	0	0	0	0	0	0	0	0	0	0	0	0	0	0	0	0	0	0	0	0	0	0	0	0	0	0	NA	NA	NA	NA	NA	NA	NA	NA	NA	NA	NA	NA	NA	NA	NA	NA	NA	NA	NA	NA
ENSG00000260258	AC007346.1	1	0	0	0	5	13	2	2	1	0	2	2	0	0	0	1	0	0	2	3	5	2	0	0	0	0	0	0	NA	NA	NA	NA	NA	NA	NA	NA	NA	NA	NA	NA	NA	NA	NA	NA	NA	NA	NA	NA
ENSG00000260939	AC007346.2	0	0	0	0	0	0	0	0	0	0	0	0	0	0	0	0	0	0	0	0	1	0	0	0	0	0	0	0	NA	NA	NA	NA	NA	NA	NA	NA	NA	NA	NA	NA	NA	NA	NA	NA	NA	NA	NA	NA
ENSG00000261049	AC007347.1	0	0	0	0	1	0	0	1	1	0	0	1	0	0	3	0	1	0	1	0	1	0	0	0	0	0	0	0	NA	NA	NA	NA	NA	NA	NA	NA	NA	NA	NA	NA	NA	NA	NA	NA	NA	NA	NA	NA
ENSG00000280454	AC007347.2	0	0	0	0	0	0	0	0	0	0	0	0	0	0	0	0	0	0	0	0	0	0	0	0	0	0	0	0	NA	NA	NA	NA	NA	NA	NA	NA	NA	NA	NA	NA	NA	NA	NA	NA	NA	NA	NA	NA
ENSG00000229424	AC007349.1	0	0	0	0	0	0	0	0	0	0	0	0	0	0	0	0	0	0	0	0	0	0	0	0	0	0	0	0	NA	NA	NA	NA	NA	NA	NA	NA	NA	NA	NA	NA	NA	NA	NA	NA	NA	NA	NA	NA
ENSG00000230831	AC007349.2	0	0	0	0	0	0	0	0	0	0	0	0	0	0	0	0	0	0	0	0	0	0	0	0	0	0	0	0	NA	NA	NA	NA	NA	NA	NA	NA	NA	NA	NA	NA	NA	NA	NA	NA	NA	NA	NA	NA
ENSG00000235728	AC007349.3	0	0	0	0	0	0	0	0	0	0	0	0	0	0	0	0	0	0	0	0	0	0	0	0	0	0	0	0	NA	NA	NA	NA	NA	NA	NA	NA	NA	NA	NA	NA	NA	NA	NA	NA	NA	NA	NA	NA
ENSG00000272984	AC007349.4	0	0	0	0	0	0	0	0	0	0	0	0	0	0	0	0	0	0	0	0	0	0	0	0	0	0	0	0	NA	NA	NA	NA	NA	NA	NA	NA	NA	NA	NA	NA	NA	NA	NA	NA	NA	NA	NA	NA
ENSG00000236951	AC007359.1	0	0	0	0	0	0	0	0	0	0	0	0	0	0	0	0	0	0	0	0	0	0	0	0	0	0	0	0	NA	NA	NA	NA	NA	NA	NA	NA	NA	NA	NA	NA	NA	NA	NA	NA	NA	NA	NA	NA
ENSG00000225216	AC007362.1	0	0	0	0	0	1	0	0	0	0	0	0	0	0	0	0	0	0	0	0	0	0	0	0	0	0	0	0	NA	NA	NA	NA	NA	NA	NA	NA	NA	NA	NA	NA	NA	NA	NA	NA	NA	NA	NA	NA
ENSG00000270677	AC007363.1	0	0	0	0	0	0	0	0	0	0	0	0	0	0	0	0	0	0	0	0	0	0	0	0	0	0	0	0	NA	NA	NA	NA	NA	NA	NA	NA	NA	NA	NA	NA	NA	NA	NA	NA	NA	NA	NA	NA
ENSG00000231969	AC007364.1	0	0	0	0	0	0	0	0	1	0	0	0	0	1	0	0	1	1	0	0	0	0	1	0	1	2	0	0	NA	NA	NA	NA	NA	NA	NA	NA	NA	NA	NA	NA	NA	NA	NA	NA	NA	NA	NA	NA
ENSG00000226756	AC007365.1	2	4	3	1	2	8	3	1	8	4	2	4	11	6	0	2	4	0	7	8	1	5	4	2	6	2	5	9	NA	NA	NA	NA	NA	NA	NA	NA	0.230553	1.73245	NA	2.05922	2.87811	NA	NA	NA	NA	NA	NA	NA
ENSG00000227791	AC007365.2	0	0	2	0	3	0	1	2	2	0	0	0	0	0	0	0	0	0	0	0	1	0	0	0	0	0	0	0	NA	NA	NA	NA	NA	NA	NA	NA	NA	NA	NA	NA	NA	NA	NA	NA	NA	NA	NA	NA
ENSG00000255595	AC007368.1	0	0	0	0	0	0	0	0	0	0	0	0	0	0	0	0	0	0	0	0	0	0	0	0	0	0	0	0	NA	NA	NA	NA	NA	NA	NA	NA	NA	NA	NA	NA	NA	NA	NA	NA	NA	NA	NA	NA
ENSG00000256494	AC007368.2	0	0	0	0	0	0	0	0	0	0	0	0	0	0	0	0	0	0	0	0	0	0	0	0	0	0	0	0	NA	NA	NA	NA	NA	NA	NA	NA	NA	NA	NA	NA	NA	NA	NA	NA	NA	NA	NA	NA
ENSG00000250098	AC007370.1	2	0	0	0	0	1	0	0	0	0	0	0	0	0	0	0	0	0	0	0	0	1	0	0	0	0	1	0	NA	NA	NA	NA	NA	NA	NA	NA	NA	NA	NA	NA	NA	NA	NA	NA	NA	NA	NA	NA
ENSG00000250371	AC007370.2	0	0	1	0	2	2	0	0	2	0	5	3	2	3	0	0	0	1	0	0	0	1	0	1	0	2	6	2	NA	NA	NA	NA	NA	NA	NA	NA	4.6741	NA	NA	NA	4.57912	NA	NA	NA	NA	NA	NA	NA
ENSG00000259164	AC007375.1	0	0	0	0	0	0	0	0	0	0	0	0	0	0	0	0	0	0	0	0	0	0	0	0	0	0	0	0	NA	NA	NA	NA	NA	NA	NA	NA	NA	NA	NA	NA	NA	NA	NA	NA	NA	NA	NA	NA
ENSG00000269883	AC007375.2	4	2	0	2	7	2	6	1	0	0	0	0	1	0	0	3	0	0	8	3	4	1	1	2	0	0	0	0	NA	NA	NA	NA	NA	NA	NA	NA	NA	-2.41552	NA	NA	NA	NA	NA	NA	NA	NA	NA	NA
ENSG00000258566	AC007376.1	0	0	0	0	0	0	0	0	0	0	0	0	0	0	0	0	0	0	0	0	0	0	0	0	0	0	0	0	NA	NA	NA	NA	NA	NA	NA	NA	NA	NA	NA	NA	NA	NA	NA	NA	NA	NA	NA	NA
ENSG00000258569	AC007376.2	0	0	0	0	1	0	0	0	0	0	0	0	0	0	0	0	0	0	0	0	0	0	0	0	0	0	0	2	NA	NA	NA	NA	NA	NA	NA	NA	NA	NA	NA	NA	NA	NA	NA	NA	NA	NA	NA	NA
ENSG00000273090	AC007378.1	0	0	0	0	0	0	0	0	0	0	0	2	0	1	0	0	1	0	0	1	0	0	0	0	0	0	0	0	NA	NA	NA	NA	NA	NA	NA	NA	NA	NA	NA	NA	NA	NA	NA	NA	NA	NA	NA	NA
ENSG00000279519	AC007382.1	49	56	51	63	53	48	53	67	78	58	79	63	44	64	47	37	36	44	45	59	50	66	72	70	94	73	56	50	-0.218849	0.291409	-0.175445	-0.0681209	0.188464	0.0135179	0.254985	0.678104	0.661919	0.23516	0.863224	1.11303	0.467264	-0.311807	-0.0298546	0.123748	-0.0321066	NA	NA	0.624239
ENSG00000159186	AC007383.1	0	0	0	0	0	0	0	0	0	0	0	0	0	0	0	0	0	0	0	0	0	0	0	0	0	0	0	0	NA	NA	NA	NA	NA	NA	NA	NA	NA	NA	NA	NA	NA	NA	NA	NA	NA	NA	NA	NA
ENSG00000227946	AC007383.2	17	16	26	26	39	65	33	40	23	34	32	25	24	31	12	1	24	27	52	68	50	62	38	56	30	41	29	37	NA	0.818626	1.50458	0.878592	2.27377	2.94418	2.93068	1.07226	1.00629	0.924333	2.98486	2.61045	2.51181	NA	0.155857	0.788964	0.62836	NA	NA	NA
ENSG00000231955	AC007383.3	0	0	0	0	0	0	0	0	0	0	0	0	0	0	0	0	0	0	0	0	0	0	0	0	0	0	0	0	NA	NA	NA	NA	NA	NA	NA	NA	NA	NA	NA	NA	NA	NA	NA	NA	NA	NA	NA	NA
ENSG00000237513	AC007384.1	0	0	1	0	3	4	0	1	0	0	1	0	0	0	0	0	0	0	2	0	0	0	0	0	0	1	0	1	NA	NA	NA	NA	NA	NA	NA	NA	NA	NA	NA	NA	NA	NA	NA	NA	NA	NA	NA	NA
ENSG00000227394	AC007386.1	0	1	0	0	0	0	1	1	0	0	0	2	0	2	1	0	0	0	1	0	6	4	0	0	0	2	0	0	NA	NA	NA	NA	NA	NA	NA	NA	NA	NA	NA	NA	NA	NA	NA	NA	NA	NA	NA	NA
ENSG00000224646	AC007387.1	0	2	2	0	2	0	0	1	0	0	0	0	0	0	0	0	0	0	1	0	0	0	0	2	0	0	1	1	NA	NA	NA	NA	NA	NA	NA	NA	NA	NA	NA	NA	NA	NA	NA	NA	NA	NA	NA	NA
ENSG00000231312	AC007388.1	79	97	40	50	63	77	101	113	43	39	24	23	14	9	106	77	40	55	62	86	90	101	37	59	20	17	21	16	0.160176	-0.790987	-0.45736	0.0304128	-0.684181	-0.598784	-0.144124	-0.796832	-1.68035	-2.72911	-0.832233	-2.181	-2.17009	0.276365	0.0172372	0.0052474	0.12514	NA	NA	0.626315
ENSG00000204929	AC007389.1	0	1	0	2	6	3	2	8	0	0	6	7	9	12	0	2	0	0	2	5	2	4	0	1	8	7	11	8	NA	NA	NA	NA	NA	NA	NA	NA	3.93334	4.59943	NA	2.97683	3.33656	NA	NA	NA	NA	NA	NA	NA
ENSG00000223739	AC007389.2	0	0	0	0	0	0	1	0	0	0	2	1	1	0	1	0	0	0	1	0	3	0	0	0	6	0	2	1	NA	NA	NA	NA	NA	NA	NA	NA	NA	NA	NA	NA	NA	NA	NA	NA	NA	NA	NA	NA
ENSG00000235725	AC007389.3	0	0	0	0	0	0	2	0	0	0	0	0	0	0	0	0	0	0	0	0	0	0	0	0	0	1	0	0	NA	NA	NA	NA	NA	NA	NA	NA	NA	NA	NA	NA	NA	NA	NA	NA	NA	NA	NA	NA
ENSG00000237979	AC007389.4	0	1	0	1	3	2	0	0	0	0	2	3	1	1	1	0	1	0	2	0	1	1	1	0	3	3	3	3	NA	NA	NA	NA	NA	NA	NA	NA	NA	NA	NA	NA	2.72696	NA	NA	NA	NA	NA	NA	NA
ENSG00000281920	AC007389.5	2	0	0	1	1	1	0	2	2	0	1	1	0	0	1	0	0	0	1	0	1	4	1	0	1	0	0	0	NA	NA	NA	NA	NA	NA	NA	NA	NA	NA	NA	NA	NA	NA	NA	NA	NA	NA	NA	NA
ENSG00000233159	AC007390.1	0	0	0	0	1	0	0	0	0	0	1	0	1	0	0	0	0	0	0	0	0	0	0	0	0	0	0	0	NA	NA	NA	NA	NA	NA	NA	NA	NA	NA	NA	NA	NA	NA	NA	NA	NA	NA	NA	NA
ENSG00000272054	AC007390.2	18	27	56	27	34	37	37	46	58	41	36	43	56	88	13	20	41	13	28	36	18	25	49	46	34	38	56	58	NA	1.06658	0.544212	0.634865	0.952917	0.638592	0.147047	1.45646	1.04049	1.88239	1.6115	1.2244	1.89851	-0.410433	-0.214623	-0.777145	-0.153961	NA	NA	NA
ENSG00000232028	AC007391.1	0	0	0	0	1	0	1	1	0	0	0	0	0	0	0	0	0	0	0	0	0	0	0	0	0	0	0	0	NA	NA	NA	NA	NA	NA	NA	NA	NA	NA	NA	NA	NA	NA	NA	NA	NA	NA	NA	NA
ENSG00000285925	AC007391.2	0	0	0	0	0	0	0	0	0	0	0	0	0	0	0	0	0	0	0	0	0	0	0	0	0	0	0	1	NA	NA	NA	NA	NA	NA	NA	NA	NA	NA	NA	NA	NA	NA	NA	NA	NA	NA	NA	NA
ENSG00000223604	AC007394.1	0	0	0	0	0	0	0	0	0	0	0	0	0	0	0	0	0	0	0	0	0	0	0	0	0	0	0	0	NA	NA	NA	NA	NA	NA	NA	NA	NA	NA	NA	NA	NA	NA	NA	NA	NA	NA	NA	NA
ENSG00000231386	AC007395.1	0	0	0	0	0	0	0	0	0	0	0	0	0	0	0	0	0	0	0	0	0	0	0	0	0	0	0	0	NA	NA	NA	NA	NA	NA	NA	NA	NA	NA	NA	NA	NA	NA	NA	NA	NA	NA	NA	NA
ENSG00000231918	AC007402.1	0	0	0	0	0	0	0	0	0	0	0	0	1	0	0	0	0	0	0	0	0	0	0	0	0	0	0	0	NA	NA	NA	NA	NA	NA	NA	NA	NA	NA	NA	NA	NA	NA	NA	NA	NA	NA	NA	NA
ENSG00000223859	AC007403.1	0	0	0	0	0	0	0	0	0	0	0	0	0	0	0	0	0	0	0	0	0	0	0	0	0	0	0	0	NA	NA	NA	NA	NA	NA	NA	NA	NA	NA	NA	NA	NA	NA	NA	NA	NA	NA	NA	NA
ENSG00000234350	AC007405.1	8	6	6	6	6	18	11	20	3	7	21	23	22	36	7	4	2	6	9	6	11	13	9	7	28	16	33	25	NA	NA	0.594066	NA	NA	0.180808	0.925587	-0.221309	1.8528	2.22807	0.662439	2.1305	2.53887	NA	NA	NA	NA	NA	NA	NA
ENSG00000235934	AC007405.2	4	2	0	0	3	0	3	2	2	0	1	0	0	0	1	0	2	0	4	1	3	0	2	0	1	1	2	1	NA	NA	NA	NA	NA	NA	NA	NA	NA	NA	NA	NA	NA	NA	NA	NA	NA	NA	NA	NA
ENSG00000239467	AC007405.3	24	34	18	13	15	38	45	43	12	9	23	35	71	73	25	23	13	14	37	44	44	54	17	9	46	42	83	61	NA	-0.720894	-0.276472	0.363875	-0.576184	0.457207	0.814401	-1.14997	0.22049	1.52034	-0.771788	0.990509	1.71388	NA	0.576742	0.316045	NA	NA	NA	NA
ENSG00000255671	AC007406.1	0	0	0	0	0	1	0	0	0	0	0	1	0	2	0	0	0	0	1	0	0	0	0	0	0	0	0	0	NA	NA	NA	NA	NA	NA	NA	NA	NA	NA	NA	NA	NA	NA	NA	NA	NA	NA	NA	NA
ENSG00000255746	AC007406.2	1	0	2	0	2	4	0	0	0	0	1	0	2	4	0	0	0	0	1	1	0	0	0	1	4	2	4	2	NA	NA	NA	NA	NA	NA	NA	NA	NA	2.72854	NA	NA	NA	NA	NA	NA	NA	NA	NA	NA
ENSG00000256540	AC007406.3	0	0	0	0	1	2	0	2	2	0	6	4	4	3	0	0	0	0	1	1	0	0	0	0	5	1	3	5	NA	NA	NA	NA	NA	NA	NA	NA	4.99318	4.45055	NA	NA	4.55979	NA	NA	NA	NA	NA	NA	NA
ENSG00000256577	AC007406.4	0	0	0	1	0	1	0	0	0	0	4	0	0	1	0	0	0	0	0	0	0	0	0	0	0	0	1	0	NA	NA	NA	NA	NA	NA	NA	NA	NA	NA	NA	NA	NA	NA	NA	NA	NA	NA	NA	NA
ENSG00000261799	AC007406.5	91	102	134	107	134	139	185	188	132	123	94	119	96	76	88	109	75	71	108	144	138	157	106	130	113	90	77	83	0.147985	0.490758	0.375009	0.699821	-0.188827	0.0433255	0.35704	0.701965	0.355349	0.0355314	0.344266	0.148291	-0.187231	-0.521155	-0.183219	-0.174143	-0.20773	NA	NA	0.648523
ENSG00000224173	AC007422.1	0	0	0	0	0	0	0	0	0	0	0	0	0	0	0	0	0	0	0	0	0	0	0	0	0	0	0	0	NA	NA	NA	NA	NA	NA	NA	NA	NA	NA	NA	NA	NA	NA	NA	NA	NA	NA	NA	NA
ENSG00000235495	AC007422.2	0	0	0	0	1	0	0	0	0	0	0	0	0	0	0	0	0	0	0	0	0	0	0	0	0	0	0	0	NA	NA	NA	NA	NA	NA	NA	NA	NA	NA	NA	NA	NA	NA	NA	NA	NA	NA	NA	NA
ENSG00000271239	AC007423.1	0	0	0	0	0	0	0	0	0	0	1	0	0	0	0	0	0	0	0	0	0	0	0	0	0	0	0	0	NA	NA	NA	NA	NA	NA	NA	NA	NA	NA	NA	NA	NA	NA	NA	NA	NA	NA	NA	NA
ENSG00000257501	AC007424.1	0	0	0	0	0	0	0	0	0	0	0	0	0	0	0	0	0	0	0	0	0	0	0	0	0	0	0	0	NA	NA	NA	NA	NA	NA	NA	NA	NA	NA	NA	NA	NA	NA	NA	NA	NA	NA	NA	NA
ENSG00000263499	AC007431.1	0	1	6	2	1	5	9	7	3	2	3	1	0	0	0	2	2	0	1	3	4	0	1	3	2	2	1	2	NA	NA	NA	NA	NA	NA	NA	NA	NA	NA	NA	NA	NA	NA	NA	NA	NA	NA	NA	NA
ENSG00000266100	AC007431.2	0	0	0	0	0	3	3	0	5	0	3	0	0	0	0	0	0	0	0	2	1	1	0	1	5	0	0	0	NA	NA	NA	NA	NA	NA	NA	NA	NA	NA	NA	NA	NA	NA	NA	NA	NA	NA	NA	NA
ENSG00000280028	AC007431.3	1	0	1	0	1	2	0	0	9	1	1	0	1	1	1	3	0	0	0	2	0	0	0	0	0	0	2	1	NA	NA	NA	NA	NA	NA	NA	NA	NA	NA	NA	NA	-0.321867	NA	NA	NA	NA	NA	NA	NA
ENSG00000227187	AC007435.1	0	0	0	0	2	1	0	0	0	1	0	1	0	0	0	0	0	1	0	1	0	1	0	0	0	0	0	0	NA	NA	NA	NA	NA	NA	NA	NA	NA	NA	NA	NA	NA	NA	NA	NA	NA	NA	NA	NA
ENSG00000264093	AC007448.1	0	0	0	0	0	0	0	0	0	0	0	0	0	0	0	0	0	0	0	0	0	0	0	0	0	0	0	0	NA	NA	NA	NA	NA	NA	NA	NA	NA	NA	NA	NA	NA	NA	NA	NA	NA	NA	NA	NA
ENSG00000264421	AC007448.2	0	0	0	0	2	1	0	0	2	2	2	1	2	2	1	0	0	1	2	1	3	0	0	0	1	0	1	0	NA	NA	NA	NA	NA	NA	NA	NA	NA	NA	NA	NA	NA	NA	NA	NA	NA	NA	NA	NA
ENSG00000266473	AC007448.3	3	1	6	1	4	2	4	6	0	2	4	1	1	3	1	2	0	3	3	1	6	9	0	1	1	0	2	6	NA	NA	NA	NA	NA	NA	NA	NA	0.517575	0.132612	NA	NA	1.50549	NA	NA	NA	NA	NA	NA	NA
ENSG00000285877	AC007448.4	1	3	1	2	2	0	2	4	3	6	2	2	3	2	2	1	0	2	4	2	0	1	3	4	0	6	4	3	NA	NA	NA	NA	NA	NA	NA	NA	0.264623	0.567633	NA	1.13109	1.36877	NA	NA	NA	NA	NA	NA	NA
ENSG00000256237	AC007450.1	0	0	0	0	0	0	1	0	0	0	0	0	0	0	0	0	0	0	0	0	0	0	0	0	0	0	0	0	NA	NA	NA	NA	NA	NA	NA	NA	NA	NA	NA	NA	NA	NA	NA	NA	NA	NA	NA	NA
ENSG00000274551	AC007450.2	0	0	0	0	0	0	0	0	0	0	2	0	0	0	0	0	0	0	0	0	1	0	0	0	0	0	0	0	NA	NA	NA	NA	NA	NA	NA	NA	NA	NA	NA	NA	NA	NA	NA	NA	NA	NA	NA	NA
ENSG00000277705	AC007450.3	0	0	0	0	0	0	1	0	0	0	0	0	0	0	0	0	0	0	0	0	0	0	0	0	0	0	0	0	NA	NA	NA	NA	NA	NA	NA	NA	NA	NA	NA	NA	NA	NA	NA	NA	NA	NA	NA	NA
ENSG00000278654	AC007450.4	0	0	0	0	0	3	0	0	0	0	0	0	3	0	0	0	0	0	0	0	0	0	0	0	0	0	0	0	NA	NA	NA	NA	NA	NA	NA	NA	NA	NA	NA	NA	NA	NA	NA	NA	NA	NA	NA	NA
ENSG00000256708	AC007458.1	0	0	0	0	0	0	0	0	0	0	0	0	0	0	0	0	0	0	0	0	0	0	0	0	0	0	0	0	NA	NA	NA	NA	NA	NA	NA	NA	NA	NA	NA	NA	NA	NA	NA	NA	NA	NA	NA	NA
ENSG00000226506	AC007463.1	0	0	0	0	0	0	0	0	0	0	0	0	0	0	0	0	0	0	0	0	0	0	0	0	0	0	0	0	NA	NA	NA	NA	NA	NA	NA	NA	NA	NA	NA	NA	NA	NA	NA	NA	NA	NA	NA	NA
ENSG00000275710	AC007485.1	1	2	2	1	0	1	0	1	0	2	3	0	0	1	1	0	0	0	0	0	0	4	0	3	1	2	1	1	NA	NA	NA	NA	NA	NA	NA	NA	NA	NA	NA	NA	NA	NA	NA	NA	NA	NA	NA	NA
ENSG00000279059	AC007485.2	63	78	86	86	135	166	174	153	88	76	75	78	42	45	69	58	113	83	133	126	151	136	78	86	69	69	42	41	-0.0412427	0.462994	0.966566	0.974716	0.885298	0.739525	0.967242	0.524502	0.34119	-0.493969	0.469416	0.238809	-0.485246	0.391347	-0.26896	-0.0275735	-0.0948415	NA	NA	0.912404
ENSG00000279427	AC007490.1	0	0	0	0	0	0	0	0	0	0	0	0	0	0	0	0	0	0	0	0	0	0	0	0	0	0	0	0	NA	NA	NA	NA	NA	NA	NA	NA	NA	NA	NA	NA	NA	NA	NA	NA	NA	NA	NA	NA
ENSG00000283258	AC007491.1	0	0	0	0	0	1	2	1	0	0	3	0	0	0	0	0	0	0	0	0	2	0	0	0	0	1	0	0	NA	NA	NA	NA	NA	NA	NA	NA	NA	NA	NA	NA	NA	NA	NA	NA	NA	NA	NA	NA
ENSG00000260573	AC007493.1	0	0	0	0	0	0	0	0	0	0	0	0	0	0	0	0	0	0	0	0	0	0	0	0	0	0	0	0	NA	NA	NA	NA	NA	NA	NA	NA	NA	NA	NA	NA	NA	NA	NA	NA	NA	NA	NA	NA
ENSG00000261393	AC007493.2	0	0	0	0	1	0	0	1	0	3	0	0	0	0	0	1	0	1	1	2	0	0	0	0	0	0	0	0	NA	NA	NA	NA	NA	NA	NA	NA	NA	NA	NA	NA	NA	NA	NA	NA	NA	NA	NA	NA
ENSG00000260012	AC007494.1	0	0	0	0	0	1	3	0	1	1	0	0	0	0	0	0	0	0	2	1	0	0	0	0	1	1	0	0	NA	NA	NA	NA	NA	NA	NA	NA	NA	NA	NA	NA	NA	NA	NA	NA	NA	NA	NA	NA
ENSG00000260744	AC007494.2	1	0	1	0	1	2	2	0	4	0	0	1	2	2	1	0	2	0	0	1	0	1	1	2	0	1	0	1	NA	NA	NA	NA	NA	NA	NA	NA	NA	NA	NA	NA	NA	NA	NA	NA	NA	NA	NA	NA
ENSG00000279509	AC007494.3	0	0	0	0	2	4	1	4	4	0	0	1	0	0	0	2	0	0	1	1	0	1	2	0	0	0	0	1	NA	NA	NA	NA	NA	NA	NA	NA	NA	NA	NA	NA	NA	NA	NA	NA	NA	NA	NA	NA
ENSG00000246379	AC007495.1	0	0	0	0	0	0	0	0	0	0	0	0	0	0	0	0	0	0	0	0	0	0	0	0	0	0	0	0	NA	NA	NA	NA	NA	NA	NA	NA	NA	NA	NA	NA	NA	NA	NA	NA	NA	NA	NA	NA
ENSG00000260041	AC007495.2	0	0	0	0	0	0	0	0	0	0	0	0	0	0	0	0	0	0	0	0	0	0	0	0	0	0	0	0	NA	NA	NA	NA	NA	NA	NA	NA	NA	NA	NA	NA	NA	NA	NA	NA	NA	NA	NA	NA
ENSG00000260194	AC007496.1	2	0	0	0	1	2	0	1	0	0	3	2	0	2	1	0	3	0	0	2	2	0	0	1	1	1	0	0	NA	NA	NA	NA	NA	NA	NA	NA	NA	NA	NA	NA	NA	NA	NA	NA	NA	NA	NA	NA
ENSG00000261630	AC007496.2	1	0	0	1	2	2	0	0	1	0	0	0	0	0	1	0	0	2	2	0	0	0	0	2	2	0	0	0	NA	NA	NA	NA	NA	NA	NA	NA	NA	NA	NA	NA	NA	NA	NA	NA	NA	NA	NA	NA
ENSG00000280392	AC007496.3	1	0	8	3	1	1	3	2	2	0	3	0	0	6	0	1	2	1	3	2	2	0	1	0	2	0	2	5	NA	NA	NA	NA	NA	NA	NA	NA	NA	2.69994	NA	NA	2.89105	NA	NA	NA	NA	NA	NA	NA
ENSG00000275191	AC007497.1	0	4	2	2	0	4	1	1	2	1	0	1	0	0	4	4	0	0	0	3	1	4	0	2	0	1	0	0	NA	NA	NA	NA	NA	NA	NA	NA	NA	NA	NA	-2.88894	-4.32156	NA	NA	NA	NA	NA	NA	NA
ENSG00000258272	AC007513.1	0	0	0	0	0	0	0	0	0	0	0	0	0	0	0	0	0	0	0	0	0	0	0	0	0	0	0	0	NA	NA	NA	NA	NA	NA	NA	NA	NA	NA	NA	NA	NA	NA	NA	NA	NA	NA	NA	NA
ENSG00000256306	AC007527.1	0	0	0	0	0	3	0	0	0	0	0	0	0	0	0	0	0	0	0	0	0	1	0	0	0	1	0	0	NA	NA	NA	NA	NA	NA	NA	NA	NA	NA	NA	NA	NA	NA	NA	NA	NA	NA	NA	NA
ENSG00000277935	AC007527.2	0	0	0	0	0	0	0	0	0	0	0	0	0	0	0	0	0	0	0	0	0	0	0	0	0	0	0	0	NA	NA	NA	NA	NA	NA	NA	NA	NA	NA	NA	NA	NA	NA	NA	NA	NA	NA	NA	NA
ENSG00000255871	AC007529.1	0	0	0	0	0	0	0	0	0	0	0	0	0	0	0	0	0	0	0	0	0	0	0	0	0	0	0	0	NA	NA	NA	NA	NA	NA	NA	NA	NA	NA	NA	NA	NA	NA	NA	NA	NA	NA	NA	NA
ENSG00000283240	AC007529.2	5	4	0	0	2	1	4	1	0	0	0	0	0	0	2	3	0	2	2	4	3	4	1	0	0	0	0	0	NA	NA	NA	NA	NA	NA	NA	NA	-4.41417	-4.43294	NA	NA	NA	NA	NA	NA	NA	NA	NA	NA
ENSG00000261369	AC007533.1	0	0	2	2	1	0	3	2	1	0	3	0	0	1	0	1	0	0	0	0	0	0	0	1	0	0	0	0	NA	NA	NA	NA	NA	NA	NA	NA	NA	NA	NA	NA	NA	NA	NA	NA	NA	NA	NA	NA
ENSG00000255356	AC007536.1	0	0	0	0	0	0	0	0	0	0	0	0	0	0	0	0	0	0	0	0	0	0	0	0	0	0	0	0	NA	NA	NA	NA	NA	NA	NA	NA	NA	NA	NA	NA	NA	NA	NA	NA	NA	NA	NA	NA
ENSG00000198134	AC007537.1	22	28	40	21	21	13	23	29	25	20	12	12	11	6	40	24	24	9	23	24	20	28	20	16	11	21	13	7	NA	0.462563	-0.657087	-0.19902	-0.680193	-0.724014	-0.615866	0.157122	-0.833158	-1.34466	-0.70949	-0.869298	-1.5312	NA	0.388892	NA	NA	NA	NA	NA
ENSG00000242405	AC007537.2	0	0	1	0	0	0	0	0	0	1	0	0	1	0	1	0	0	6	3	0	0	0	0	0	1	0	0	0	NA	NA	NA	NA	NA	NA	NA	NA	NA	NA	NA	NA	NA	NA	NA	NA	NA	NA	NA	NA
ENSG00000257579	AC007540.1	0	0	0	0	1	0	0	0	0	0	0	0	0	0	0	0	0	0	0	0	0	0	0	0	0	0	0	0	NA	NA	NA	NA	NA	NA	NA	NA	NA	NA	NA	NA	NA	NA	NA	NA	NA	NA	NA	NA
ENSG00000260329	AC007541.1	1	0	1	1	5	4	10	12	4	2	2	2	0	2	1	2	0	4	14	8	5	4	2	2	0	4	2	2	NA	NA	NA	NA	NA	2.58063	NA	NA	NA	NA	NA	NA	0.514907	NA	NA	NA	NA	NA	NA	NA
ENSG00000277595	AC007546.1	3	7	6	1	6	3	5	3	10	5	12	18	13	15	3	6	3	4	3	5	3	0	6	11	7	10	18	19	NA	NA	NA	NA	NA	NA	NA	0.930136	1.82341	1.71058	0.97775	1.00759	2.14384	NA	NA	NA	NA	NA	NA	NA
ENSG00000279360	AC007546.2	0	0	0	0	1	0	0	0	0	0	0	1	0	0	0	0	0	0	0	0	0	0	0	0	0	0	1	0	NA	NA	NA	NA	NA	NA	NA	NA	NA	NA	NA	NA	NA	NA	NA	NA	NA	NA	NA	NA
ENSG00000213155	AC007547.1	0	0	0	0	0	0	0	0	0	0	0	0	0	0	0	0	0	0	0	0	0	0	0	0	0	0	0	0	NA	NA	NA	NA	NA	NA	NA	NA	NA	NA	NA	NA	NA	NA	NA	NA	NA	NA	NA	NA
ENSG00000239805	AC007547.2	0	0	0	0	0	0	0	0	0	0	0	0	0	0	0	0	0	0	0	0	0	0	0	0	0	0	0	0	NA	NA	NA	NA	NA	NA	NA	NA	NA	NA	NA	NA	NA	NA	NA	NA	NA	NA	NA	NA
ENSG00000285546	AC007547.3	0	0	0	0	0	0	0	0	0	0	0	0	0	0	0	0	0	0	0	0	0	0	0	0	0	0	0	0	NA	NA	NA	NA	NA	NA	NA	NA	NA	NA	NA	NA	NA	NA	NA	NA	NA	NA	NA	NA
ENSG00000232736	AC007551.1	0	2	0	0	0	0	0	0	0	0	2	0	0	0	0	0	0	0	1	0	2	0	1	0	0	0	0	0	NA	NA	NA	NA	NA	NA	NA	NA	NA	NA	NA	NA	NA	NA	NA	NA	NA	NA	NA	NA
ENSG00000274328	AC007551.2	2	1	2	0	0	0	0	0	1	0	0	0	0	0	0	0	0	0	0	0	0	0	1	0	0	2	0	1	NA	NA	NA	NA	NA	NA	NA	NA	NA	NA	NA	NA	NA	NA	NA	NA	NA	NA	NA	NA
ENSG00000256450	AC007552.1	1	0	0	0	0	1	0	0	0	0	0	0	0	0	2	0	0	0	0	0	0	0	0	0	0	0	0	0	NA	NA	NA	NA	NA	NA	NA	NA	NA	NA	NA	NA	NA	NA	NA	NA	NA	NA	NA	NA
ENSG00000256564	AC007552.2	2	1	1	1	2	2	3	0	0	0	0	1	0	0	1	1	0	0	1	1	0	2	0	0	0	0	0	0	NA	NA	NA	NA	NA	NA	NA	NA	NA	NA	NA	NA	NA	NA	NA	NA	NA	NA	NA	NA
ENSG00000235321	AC007556.1	0	0	0	0	0	0	0	0	0	0	0	0	0	0	0	0	0	0	0	0	0	0	0	0	0	0	0	1	NA	NA	NA	NA	NA	NA	NA	NA	NA	NA	NA	NA	NA	NA	NA	NA	NA	NA	NA	NA
ENSG00000227021	AC007557.1	0	0	0	0	0	0	0	0	0	0	0	0	0	0	0	0	0	0	0	0	0	0	0	0	0	0	0	0	NA	NA	NA	NA	NA	NA	NA	NA	NA	NA	NA	NA	NA	NA	NA	NA	NA	NA	NA	NA
ENSG00000231597	AC007557.2	0	0	0	0	0	0	0	0	0	0	0	0	0	0	0	0	0	0	0	0	0	0	0	0	0	0	0	0	NA	NA	NA	NA	NA	NA	NA	NA	NA	NA	NA	NA	NA	NA	NA	NA	NA	NA	NA	NA
ENSG00000236295	AC007557.3	0	0	0	0	0	0	0	0	0	0	0	0	0	0	0	0	0	0	0	0	0	0	0	0	0	0	0	0	NA	NA	NA	NA	NA	NA	NA	NA	NA	NA	NA	NA	NA	NA	NA	NA	NA	NA	NA	NA
ENSG00000237479	AC007557.4	0	0	0	0	0	0	0	0	0	0	0	0	0	0	0	0	0	0	0	0	0	0	0	0	0	0	0	0	NA	NA	NA	NA	NA	NA	NA	NA	NA	NA	NA	NA	NA	NA	NA	NA	NA	NA	NA	NA
ENSG00000235993	AC007559.1	0	0	0	0	0	0	0	0	0	0	0	0	0	0	0	0	0	0	0	0	0	0	0	0	0	0	0	0	NA	NA	NA	NA	NA	NA	NA	NA	NA	NA	NA	NA	NA	NA	NA	NA	NA	NA	NA	NA
ENSG00000238165	AC007560.1	1	0	0	0	1	0	0	1	0	0	0	0	0	1	0	1	0	0	0	1	2	5	0	0	2	0	1	0	NA	NA	NA	NA	NA	NA	NA	NA	NA	NA	NA	NA	NA	NA	NA	NA	NA	NA	NA	NA
ENSG00000235583	AC007562.1	0	0	0	0	0	0	0	0	0	0	0	0	0	0	0	0	0	0	0	0	0	0	0	0	0	0	0	0	NA	NA	NA	NA	NA	NA	NA	NA	NA	NA	NA	NA	NA	NA	NA	NA	NA	NA	NA	NA
ENSG00000229352	AC007563.1	0	0	0	0	0	0	0	0	0	0	0	0	0	0	0	0	0	0	0	0	0	0	0	0	0	0	0	0	NA	NA	NA	NA	NA	NA	NA	NA	NA	NA	NA	NA	NA	NA	NA	NA	NA	NA	NA	NA
ENSG00000236886	AC007563.2	0	0	0	0	0	0	0	0	0	0	0	0	0	0	0	0	0	0	0	0	0	0	0	0	0	0	0	0	NA	NA	NA	NA	NA	NA	NA	NA	NA	NA	NA	NA	NA	NA	NA	NA	NA	NA	NA	NA
ENSG00000237930	AC007563.3	0	0	0	0	0	0	0	0	0	0	0	0	0	0	0	0	0	0	0	0	0	0	0	0	0	0	0	0	NA	NA	NA	NA	NA	NA	NA	NA	NA	NA	NA	NA	NA	NA	NA	NA	NA	NA	NA	NA
ENSG00000244055	AC007566.1	4	2	12	4	9	8	10	4	9	11	11	4	5	13	2	4	5	7	6	11	7	10	12	4	14	14	11	13	NA	NA	1.35196	NA	NA	NA	NA	2.00028	1.53239	1.73968	1.51693	2.31882	2.10294	NA	NA	NA	NA	NA	NA	NA
ENSG00000270453	AC007566.2	0	0	0	0	0	0	0	0	0	0	0	0	0	0	0	0	0	0	0	0	0	0	0	0	0	0	0	0	NA	NA	NA	NA	NA	NA	NA	NA	NA	NA	NA	NA	NA	NA	NA	NA	NA	NA	NA	NA
ENSG00000224136	AC007568.1	0	0	0	0	0	0	0	0	0	0	0	0	0	0	0	0	0	0	1	0	0	0	0	0	0	0	0	0	NA	NA	NA	NA	NA	NA	NA	NA	NA	NA	NA	NA	NA	NA	NA	NA	NA	NA	NA	NA
ENSG00000257221	AC007569.1	0	0	7	3	3	1	2	2	4	1	5	2	9	5	2	0	0	0	0	2	2	3	0	3	6	5	2	6	NA	NA	NA	NA	NA	NA	NA	NA	4.49166	5.45485	NA	2.62481	2.16672	NA	NA	NA	NA	NA	NA	NA
ENSG00000255655	AC007570.1	0	0	0	0	0	0	0	0	0	0	0	2	2	0	1	0	0	1	0	1	0	0	0	4	0	1	0	0	NA	NA	NA	NA	NA	NA	NA	NA	NA	NA	NA	NA	NA	NA	NA	NA	NA	NA	NA	NA
ENSG00000263279	AC007595.1	0	0	0	0	0	0	0	0	0	0	0	0	0	0	1	0	0	0	0	1	0	0	0	0	0	0	0	0	NA	NA	NA	NA	NA	NA	NA	NA	NA	NA	NA	NA	NA	NA	NA	NA	NA	NA	NA	NA
ENSG00000260723	AC007598.1	0	0	0	1	2	0	2	0	2	0	0	0	0	0	0	0	0	1	2	4	0	1	0	0	0	0	0	0	NA	NA	NA	NA	NA	NA	NA	NA	NA	NA	NA	NA	NA	NA	NA	NA	NA	NA	NA	NA
ENSG00000261394	AC007598.2	0	0	0	0	2	2	0	0	0	0	2	1	0	0	0	0	0	0	0	1	0	0	0	0	1	0	0	0	NA	NA	NA	NA	NA	NA	NA	NA	NA	NA	NA	NA	NA	NA	NA	NA	NA	NA	NA	NA
ENSG00000278979	AC007598.3	0	0	0	0	0	0	0	0	0	0	0	1	0	0	0	0	0	0	2	0	0	0	0	0	1	2	0	1	NA	NA	NA	NA	NA	NA	NA	NA	NA	NA	NA	NA	NA	NA	NA	NA	NA	NA	NA	NA
ENSG00000259866	AC007599.1	0	0	1	0	0	3	0	3	0	0	1	0	0	0	1	0	0	0	0	0	0	0	0	0	0	0	0	0	NA	NA	NA	NA	NA	NA	NA	NA	NA	NA	NA	NA	NA	NA	NA	NA	NA	NA	NA	NA
ENSG00000262038	AC007599.2	0	0	1	0	0	0	0	0	0	0	0	0	0	0	0	0	0	0	0	0	0	0	1	0	0	0	0	1	NA	NA	NA	NA	NA	NA	NA	NA	NA	NA	NA	NA	NA	NA	NA	NA	NA	NA	NA	NA
ENSG00000175604	AC007601.1	3	0	1	0	0	2	0	0	2	0	0	1	0	0	0	0	2	0	1	2	2	0	1	3	3	1	0	0	NA	NA	NA	NA	NA	NA	NA	NA	NA	NA	NA	NA	NA	NA	NA	NA	NA	NA	NA	NA
ENSG00000261293	AC007601.2	0	0	1	0	1	1	0	1	1	0	0	0	0	0	0	0	0	0	0	0	0	0	0	0	0	0	0	0	NA	NA	NA	NA	NA	NA	NA	NA	NA	NA	NA	NA	NA	NA	NA	NA	NA	NA	NA	NA
ENSG00000261751	AC007603.1	0	0	0	0	1	0	0	0	0	0	0	0	0	0	0	0	0	0	2	2	0	0	0	0	0	0	0	0	NA	NA	NA	NA	NA	NA	NA	NA	NA	NA	NA	NA	NA	NA	NA	NA	NA	NA	NA	NA
ENSG00000279842	AC007603.2	0	0	0	0	0	0	0	0	0	0	0	0	0	0	0	0	0	0	0	0	0	0	0	0	0	0	0	0	NA	NA	NA	NA	NA	NA	NA	NA	NA	NA	NA	NA	NA	NA	NA	NA	NA	NA	NA	NA
ENSG00000283365	AC007603.3	0	0	0	0	0	0	0	0	0	0	0	0	0	0	0	0	0	0	0	0	0	0	0	0	0	0	0	0	NA	NA	NA	NA	NA	NA	NA	NA	NA	NA	NA	NA	NA	NA	NA	NA	NA	NA	NA	NA
ENSG00000205414	AC007608.1	1	1	1	1	5	5	1	1	2	0	0	1	0	0	1	0	0	0	2	2	2	2	4	0	1	0	0	0	NA	NA	NA	NA	NA	NA	NA	NA	NA	NA	NA	NA	NA	NA	NA	NA	NA	NA	NA	NA
ENSG00000260029	AC007608.2	0	0	0	1	2	4	0	3	0	0	1	0	0	3	0	0	2	0	1	0	3	0	1	0	0	0	0	0	NA	NA	NA	NA	NA	NA	NA	NA	NA	NA	NA	NA	NA	NA	NA	NA	NA	NA	NA	NA
ENSG00000260249	AC007608.3	0	0	1	0	0	0	2	0	1	0	1	0	2	0	0	0	0	0	0	0	0	0	0	0	0	0	0	0	NA	NA	NA	NA	NA	NA	NA	NA	NA	NA	NA	NA	NA	NA	NA	NA	NA	NA	NA	NA
ENSG00000278909	AC007608.4	0	3	1	0	1	1	0	4	3	3	1	1	1	0	3	2	2	0	0	7	2	1	0	2	0	1	0	0	NA	NA	NA	NA	NA	NA	NA	NA	NA	NA	NA	NA	NA	NA	NA	NA	NA	NA	NA	NA
ENSG00000259843	AC007610.1	0	0	0	0	0	0	0	0	0	0	0	0	0	0	0	0	0	0	0	0	1	0	0	0	0	0	2	0	NA	NA	NA	NA	NA	NA	NA	NA	NA	NA	NA	NA	NA	NA	NA	NA	NA	NA	NA	NA
ENSG00000260381	AC007610.2	0	1	2	0	1	4	4	3	1	0	2	0	0	0	0	5	0	1	0	0	1	1	1	0	2	0	0	0	NA	NA	NA	NA	NA	NA	NA	NA	NA	NA	NA	NA	NA	NA	NA	NA	NA	NA	NA	NA
ENSG00000261835	AC007610.3	0	0	0	0	0	0	0	0	0	0	0	0	0	0	0	0	0	0	0	0	0	0	0	0	0	0	0	0	NA	NA	NA	NA	NA	NA	NA	NA	NA	NA	NA	NA	NA	NA	NA	NA	NA	NA	NA	NA
ENSG00000279356	AC007610.4	7	6	10	7	21	26	22	23	6	2	4	3	2	4	6	4	17	11	19	9	20	9	10	5	7	3	5	0	NA	NA	1.71183	1.52956	1.75187	1.22187	1.3413	-0.401135	-0.681806	-0.938702	0.71191	0.129106	-0.841196	NA	NA	NA	NA	NA	NA	NA
ENSG00000260086	AC007611.1	14	16	14	4	8	21	18	26	6	2	5	6	1	1	11	7	6	4	18	20	21	18	7	5	6	1	3	1	NA	-0.568509	-0.207053	0.2854	NA	0.794042	0.915813	-1.59414	-1.23172	-3.70784	-0.46436	-1.2297	-2.02257	NA	NA	NA	NA	NA	NA	NA
ENSG00000262420	AC007613.1	1	2	8	4	7	7	7	9	11	5	7	8	8	6	4	1	11	4	6	6	9	6	10	7	8	10	12	13	NA	NA	NA	NA	NA	NA	NA	2.74824	2.55838	2.44494	1.90715	1.99581	2.4747	NA	NA	NA	NA	NA	NA	NA
ENSG00000279249	AC007614.1	0	0	0	0	0	0	0	0	0	0	0	0	0	0	0	0	0	0	0	0	0	0	0	0	0	0	0	0	NA	NA	NA	NA	NA	NA	NA	NA	NA	NA	NA	NA	NA	NA	NA	NA	NA	NA	NA	NA
ENSG00000280189	AC007614.2	0	0	0	0	0	0	0	0	0	0	0	0	0	0	0	0	0	0	0	0	0	0	0	0	0	0	0	0	NA	NA	NA	NA	NA	NA	NA	NA	NA	NA	NA	NA	NA	NA	NA	NA	NA	NA	NA	NA
ENSG00000203648	AC007618.1	0	0	0	0	0	0	0	0	0	0	0	0	0	0	0	0	0	0	0	0	0	0	0	0	0	0	0	0	NA	NA	NA	NA	NA	NA	NA	NA	NA	NA	NA	NA	NA	NA	NA	NA	NA	NA	NA	NA
ENSG00000255670	AC007619.1	1	3	3	2	3	2	2	0	0	0	4	3	0	0	0	0	1	0	1	4	4	0	0	1	5	0	3	4	NA	NA	NA	NA	NA	NA	NA	NA	1.07654	NA	NA	NA	4.36992	NA	NA	NA	NA	NA	NA	NA
ENSG00000271370	AC007619.2	0	0	0	0	1	0	0	0	1	0	0	0	0	0	2	0	1	0	0	0	5	0	0	1	0	0	2	0	NA	NA	NA	NA	NA	NA	NA	NA	NA	NA	NA	NA	NA	NA	NA	NA	NA	NA	NA	NA
ENSG00000239255	AC007620.1	0	0	0	0	0	0	0	0	0	0	0	0	0	0	0	0	0	0	0	0	0	0	0	0	0	0	0	0	NA	NA	NA	NA	NA	NA	NA	NA	NA	NA	NA	NA	NA	NA	NA	NA	NA	NA	NA	NA
ENSG00000242539	AC007620.2	0	0	0	0	0	0	0	0	0	0	0	0	0	0	0	0	0	0	0	0	0	0	0	0	0	0	0	0	NA	NA	NA	NA	NA	NA	NA	NA	NA	NA	NA	NA	NA	NA	NA	NA	NA	NA	NA	NA
ENSG00000272699	AC007620.3	0	1	2	3	0	2	1	1	1	1	0	2	12	2	0	0	0	3	5	1	0	1	2	2	1	0	6	0	NA	NA	NA	NA	NA	NA	NA	NA	NA	4.04425	NA	NA	NA	NA	NA	NA	NA	NA	NA	NA
ENSG00000270857	AC007621.1	0	0	4	0	0	0	1	1	1	0	0	1	1	0	0	0	0	0	0	0	0	0	0	0	0	0	0	0	NA	NA	NA	NA	NA	NA	NA	NA	NA	NA	NA	NA	NA	NA	NA	NA	NA	NA	NA	NA
ENSG00000240441	AC007622.1	1	0	6	0	3	2	1	1	3	2	2	0	2	0	0	0	0	0	1	4	0	2	4	8	1	2	3	0	NA	NA	NA	NA	NA	NA	NA	NA	NA	NA	NA	NA	NA	NA	NA	NA	NA	NA	NA	NA
ENSG00000258136	AC007622.2	9	11	10	13	12	23	12	13	14	13	20	8	15	3	9	4	10	8	10	14	7	5	14	18	11	12	4	10	NA	NA	0.662169	NA	0.748741	0.605956	-0.300098	0.737515	0.732094	0.0691182	1.415	0.962061	0.246554	NA	NA	NA	NA	NA	NA	NA
ENSG00000264131	AC007631.1	0	0	0	0	0	0	0	0	0	0	0	0	0	0	0	0	0	0	0	0	0	0	0	0	0	0	0	0	NA	NA	NA	NA	NA	NA	NA	NA	NA	NA	NA	NA	NA	NA	NA	NA	NA	NA	NA	NA
ENSG00000256139	AC007637.1	0	0	1	0	0	0	0	0	0	0	0	0	0	0	0	0	2	0	0	0	0	1	0	0	0	0	0	0	NA	NA	NA	NA	NA	NA	NA	NA	NA	NA	NA	NA	NA	NA	NA	NA	NA	NA	NA	NA
ENSG00000262079	AC007638.1	0	0	0	0	0	0	0	0	0	0	2	0	3	1	1	0	0	0	0	0	0	1	0	1	0	0	0	1	NA	NA	NA	NA	NA	NA	NA	NA	NA	NA	NA	NA	NA	NA	NA	NA	NA	NA	NA	NA
ENSG00000263096	AC007638.2	1	1	0	0	0	1	0	0	3	0	1	3	4	4	0	1	0	0	9	0	0	2	0	0	6	4	1	2	NA	NA	NA	NA	NA	NA	NA	NA	NA	2.19535	NA	3.41395	NA	NA	NA	NA	NA	NA	NA	NA
ENSG00000263680	AC007639.1	1	6	2	2	2	3	1	4	0	0	1	1	0	5	1	1	3	3	8	1	5	6	8	1	1	2	4	1	NA	NA	NA	NA	NA	NA	NA	NA	-1.5139	-0.244662	NA	NA	1.45892	NA	NA	NA	NA	NA	NA	NA
ENSG00000235464	AC007652.1	0	0	0	0	0	0	0	0	0	0	0	0	0	0	0	0	0	0	0	0	0	0	0	0	0	0	0	0	NA	NA	NA	NA	NA	NA	NA	NA	NA	NA	NA	NA	NA	NA	NA	NA	NA	NA	NA	NA
ENSG00000256339	AC007655.1	0	2	0	0	1	1	1	0	0	0	1	0	0	0	0	0	0	0	0	0	1	0	0	0	0	2	0	0	NA	NA	NA	NA	NA	NA	NA	NA	NA	NA	NA	NA	NA	NA	NA	NA	NA	NA	NA	NA
ENSG00000258131	AC007656.1	0	0	0	0	0	0	0	0	0	0	0	0	0	0	0	0	0	0	0	0	0	0	0	0	0	0	0	0	NA	NA	NA	NA	NA	NA	NA	NA	NA	NA	NA	NA	NA	NA	NA	NA	NA	NA	NA	NA
ENSG00000279190	AC007656.2	0	0	0	0	0	0	0	0	0	0	0	0	0	0	0	0	0	0	0	0	0	0	0	0	0	0	0	0	NA	NA	NA	NA	NA	NA	NA	NA	NA	NA	NA	NA	NA	NA	NA	NA	NA	NA	NA	NA
ENSG00000161132	AC007663.1	3	7	15	5	5	7	4	7	5	7	0	4	5	1	3	4	7	7	3	10	4	3	5	5	1	4	1	3	NA	NA	NA	NA	NA	NA	NA	0.592083	-1.11205	-0.486105	NA	-0.386239	-0.706777	NA	NA	NA	NA	NA	NA	NA
ENSG00000249923	AC007663.2	3	0	0	1	3	6	2	6	0	0	1	4	0	0	2	0	0	2	0	3	7	1	0	0	0	0	0	0	NA	NA	NA	NA	NA	NA	NA	NA	0.820887	NA	NA	NA	NA	NA	NA	NA	NA	NA	NA	NA
ENSG00000273139	AC007663.3	0	0	0	1	2	1	1	7	1	0	2	4	1	0	1	1	0	0	1	2	5	0	0	1	2	0	3	2	NA	NA	NA	NA	NA	NA	NA	NA	NA	NA	NA	NA	1.44936	NA	NA	NA	NA	NA	NA	NA
ENSG00000273343	AC007663.4	15	10	12	12	20	33	17	26	3	10	6	6	3	4	7	9	8	6	16	27	17	9	4	13	5	6	5	3	NA	0.0848299	0.917127	0.488771	0.051189	1.10887	0.482378	-0.690714	-0.867888	-1.66811	0.149176	-0.437834	-0.882647	NA	-0.358658	NA	NA	NA	NA	NA
ENSG00000236754	AC007666.1	1	1	0	0	1	2	2	0	2	0	9	9	7	14	1	0	0	1	0	1	3	1	3	2	11	6	4	6	NA	NA	NA	NA	NA	NA	NA	NA	3.38778	3.5797	NA	4.21596	3.45597	NA	NA	NA	NA	NA	NA	NA
ENSG00000274624	AC007671.1	0	0	0	0	0	0	0	0	0	0	0	0	0	0	0	0	0	0	0	0	0	0	0	0	0	0	0	0	NA	NA	NA	NA	NA	NA	NA	NA	NA	NA	NA	NA	NA	NA	NA	NA	NA	NA	NA	NA
ENSG00000267311	AC007673.1	0	0	0	0	0	0	0	0	0	0	0	0	0	0	0	0	0	0	0	0	0	0	0	0	0	0	0	0	NA	NA	NA	NA	NA	NA	NA	NA	NA	NA	NA	NA	NA	NA	NA	NA	NA	NA	NA	NA
ENSG00000226297	AC007677.1	0	0	0	0	0	0	0	0	0	0	0	0	0	0	0	0	0	0	0	0	0	0	0	0	0	0	0	0	NA	NA	NA	NA	NA	NA	NA	NA	NA	NA	NA	NA	NA	NA	NA	NA	NA	NA	NA	NA
ENSG00000225610	AC007679.1	0	0	1	0	0	0	0	0	0	0	0	0	0	0	0	0	0	0	0	0	0	0	0	0	1	0	0	0	NA	NA	NA	NA	NA	NA	NA	NA	NA	NA	NA	NA	NA	NA	NA	NA	NA	NA	NA	NA
ENSG00000237041	AC007679.2	0	0	0	0	0	1	0	0	1	0	0	0	0	0	0	0	2	1	0	1	0	0	0	1	0	0	0	0	NA	NA	NA	NA	NA	NA	NA	NA	NA	NA	NA	NA	NA	NA	NA	NA	NA	NA	NA	NA
ENSG00000270571	AC007681.1	1	1	1	0	5	1	0	2	5	1	2	1	0	1	2	2	1	4	6	2	2	1	2	0	0	0	0	0	NA	NA	NA	NA	NA	NA	NA	NA	NA	NA	NA	NA	NA	NA	NA	NA	NA	NA	NA	NA
ENSG00000224415	AC007683.1	1	0	1	1	5	1	2	0	3	1	0	0	5	1	2	0	2	1	0	1	0	4	2	2	0	0	4	0	NA	NA	NA	NA	NA	NA	NA	NA	NA	2.75681	NA	NA	NA	NA	NA	NA	NA	NA	NA	NA
ENSG00000279482	AC007683.2	0	1	1	0	0	0	0	0	0	0	1	1	0	0	0	0	2	0	1	0	1	0	1	0	0	2	0	0	NA	NA	NA	NA	NA	NA	NA	NA	NA	NA	NA	NA	NA	NA	NA	NA	NA	NA	NA	NA
ENSG00000273035	AC007684.1	0	0	1	1	1	0	1	1	6	0	2	0	2	0	0	1	0	0	0	1	2	3	0	1	1	0	0	0	NA	NA	NA	NA	NA	NA	NA	NA	NA	NA	NA	NA	NA	NA	NA	NA	NA	NA	NA	NA
ENSG00000182888	AC007685.1	0	0	0	0	0	0	0	0	0	0	0	0	0	0	0	0	0	0	1	0	0	0	0	0	0	0	0	1	NA	NA	NA	NA	NA	NA	NA	NA	NA	NA	NA	NA	NA	NA	NA	NA	NA	NA	NA	NA
ENSG00000243225	AC007686.1	0	0	0	0	0	0	0	0	0	0	0	0	0	0	0	0	0	4	1	0	1	2	0	0	0	0	0	0	NA	NA	NA	NA	NA	NA	NA	NA	NA	NA	NA	NA	NA	NA	NA	NA	NA	NA	NA	NA
ENSG00000258473	AC007686.2	0	0	0	0	0	0	0	0	0	0	1	0	1	0	0	0	0	0	0	0	0	0	0	0	0	0	0	0	NA	NA	NA	NA	NA	NA	NA	NA	NA	NA	NA	NA	NA	NA	NA	NA	NA	NA	NA	NA
ENSG00000273729	AC007686.3	4	9	24	21	18	14	15	11	3	3	3	9	7	20	4	0	31	40	34	31	14	19	4	11	11	5	20	17	NA	1.99055	1.215	NA	4.42843	3.7628	2.87166	NA	0.112385	1.26899	NA	2.17512	3.37672	NA	0.956611	NA	NA	NA	NA	NA
ENSG00000285966	AC007686.4	2	2	3	0	0	0	1	0	0	0	1	0	0	0	2	0	4	0	2	1	2	3	1	3	1	1	0	5	NA	NA	NA	NA	NA	NA	NA	NA	NA	NA	NA	NA	1.48647	NA	NA	NA	NA	NA	NA	NA
ENSG00000270178	AC007687.1	0	2	1	0	2	6	0	0	2	1	0	0	1	7	3	0	0	0	0	0	0	3	0	1	2	1	0	1	NA	NA	NA	NA	NA	NA	NA	NA	NA	2.25097	NA	NA	NA	NA	NA	NA	NA	NA	NA	NA
ENSG00000241352	AC007688.1	3	3	6	2	3	4	5	5	10	2	3	7	10	7	1	9	6	2	1	3	3	2	7	7	6	5	10	11	NA	NA	NA	NA	NA	NA	NA	1.3167	0.929676	1.70211	0.524435	0.19181	1.13808	NA	NA	NA	NA	NA	NA	NA
ENSG00000256011	AC007688.2	1	0	0	0	1	0	1	5	1	4	3	3	1	1	0	0	0	0	1	1	2	2	1	2	5	4	1	0	NA	NA	NA	NA	NA	NA	NA	NA	NA	NA	NA	4.72752	NA	NA	NA	NA	NA	NA	NA	NA
ENSG00000233565	AC007690.1	0	0	0	0	0	0	0	0	0	0	0	0	0	0	0	0	0	0	0	0	0	0	0	0	0	0	0	0	NA	NA	NA	NA	NA	NA	NA	NA	NA	NA	NA	NA	NA	NA	NA	NA	NA	NA	NA	NA
ENSG00000278256	AC007718.1	0	0	0	0	0	0	0	0	0	0	0	0	0	0	0	0	0	0	0	0	0	0	0	0	0	0	0	0	NA	NA	NA	NA	NA	NA	NA	NA	NA	NA	NA	NA	NA	NA	NA	NA	NA	NA	NA	NA
ENSG00000260616	AC007728.1	0	0	0	0	0	2	3	0	0	0	0	1	1	2	0	0	0	0	0	0	0	0	0	1	1	1	5	1	NA	NA	NA	NA	NA	NA	NA	NA	NA	NA	NA	NA	NA	NA	NA	NA	NA	NA	NA	NA
ENSG00000261644	AC007728.2	1	2	0	0	1	4	2	10	2	2	3	1	5	15	2	0	0	1	1	2	2	2	0	1	2	5	7	7	NA	NA	NA	NA	NA	NA	NA	NA	NA	2.939	NA	1.97834	2.97593	NA	NA	NA	NA	NA	NA	NA
ENSG00000270120	AC007728.3	5	5	4	3	5	13	5	9	0	5	1	0	3	0	1	1	1	4	7	5	11	5	0	0	0	3	1	1	NA	NA	0.682908	NA	NA	NA	NA	NA	-3.09228	-1.52202	NA	NA	NA	NA	NA	NA	NA	NA	NA	NA
ENSG00000188280	AC007731.1	0	0	0	0	0	0	0	0	0	0	0	0	0	0	0	0	0	0	0	0	0	0	0	0	0	0	0	0	NA	NA	NA	NA	NA	NA	NA	NA	NA	NA	NA	NA	NA	NA	NA	NA	NA	NA	NA	NA
ENSG00000215493	AC007731.2	20	19	5	5	16	24	23	21	5	2	15	3	10	13	15	11	8	6	10	21	32	21	5	1	11	3	8	8	NA	-1.8023	-0.111177	-0.0798854	-0.628906	-0.0496257	0.82636	-2.17945	-0.873313	-0.575003	-1.98361	-0.766232	-0.567289	NA	NA	NA	NA	NA	NA	NA
ENSG00000235578	AC007731.3	0	0	0	0	0	0	0	0	0	0	0	0	0	0	0	0	0	0	0	0	0	0	0	0	0	0	0	0	NA	NA	NA	NA	NA	NA	NA	NA	NA	NA	NA	NA	NA	NA	NA	NA	NA	NA	NA	NA
ENSG00000236003	AC007731.4	2	0	1	0	1	6	3	2	3	2	5	1	12	3	0	1	0	0	2	4	1	1	1	0	0	0	3	5	NA	NA	NA	NA	NA	NA	NA	NA	1.75048	3.059	NA	NA	3.0908	NA	NA	NA	NA	NA	NA	NA
ENSG00000277971	AC007731.5	0	0	0	0	0	0	0	0	0	0	0	0	0	0	0	0	0	0	0	0	0	0	0	0	0	0	0	0	NA	NA	NA	NA	NA	NA	NA	NA	NA	NA	NA	NA	NA	NA	NA	NA	NA	NA	NA	NA
ENSG00000229087	AC007738.1	0	0	0	0	0	0	0	0	0	0	0	0	0	0	0	0	0	0	0	0	0	0	0	0	0	0	0	0	NA	NA	NA	NA	NA	NA	NA	NA	NA	NA	NA	NA	NA	NA	NA	NA	NA	NA	NA	NA
ENSG00000280257	AC007741.1	0	0	0	0	0	0	0	0	0	0	0	0	0	0	0	0	0	0	0	0	0	0	0	0	0	0	0	0	NA	NA	NA	NA	NA	NA	NA	NA	NA	NA	NA	NA	NA	NA	NA	NA	NA	NA	NA	NA
ENSG00000225896	AC007742.1	0	0	0	0	0	0	0	0	0	0	0	0	0	0	0	0	0	0	0	0	0	0	0	0	0	0	0	0	NA	NA	NA	NA	NA	NA	NA	NA	NA	NA	NA	NA	NA	NA	NA	NA	NA	NA	NA	NA
ENSG00000275578	AC007742.2	0	0	0	0	0	0	0	0	0	0	0	0	0	0	0	0	0	0	0	0	0	0	0	0	0	0	0	0	NA	NA	NA	NA	NA	NA	NA	NA	NA	NA	NA	NA	NA	NA	NA	NA	NA	NA	NA	NA
ENSG00000233251	AC007743.1	2	2	1	2	6	3	4	2	0	0	0	0	0	0	0	0	0	1	1	2	1	1	2	0	0	0	2	0	NA	NA	NA	NA	NA	NA	NA	NA	NA	NA	NA	NA	NA	NA	NA	NA	NA	NA	NA	NA
ENSG00000271894	AC007744.1	0	0	0	0	0	0	0	0	0	0	0	0	0	0	0	0	0	0	0	0	0	0	0	0	0	0	0	0	NA	NA	NA	NA	NA	NA	NA	NA	NA	NA	NA	NA	NA	NA	NA	NA	NA	NA	NA	NA
ENSG00000259855	AC007749.1	0	0	0	0	0	0	0	0	0	0	0	0	0	0	0	0	0	0	0	0	0	0	0	0	0	0	0	0	NA	NA	NA	NA	NA	NA	NA	NA	NA	NA	NA	NA	NA	NA	NA	NA	NA	NA	NA	NA
ENSG00000236841	AC007750.1	0	0	0	0	0	0	0	0	0	0	0	0	0	0	0	0	0	0	0	0	0	0	0	0	0	0	0	0	NA	NA	NA	NA	NA	NA	NA	NA	NA	NA	NA	NA	NA	NA	NA	NA	NA	NA	NA	NA
ENSG00000254644	AC007751.1	0	0	0	0	0	0	0	0	0	0	0	0	3	0	0	0	0	0	0	0	0	0	0	0	0	0	0	0	NA	NA	NA	NA	NA	NA	NA	NA	NA	NA	NA	NA	NA	NA	NA	NA	NA	NA	NA	NA
ENSG00000255105	AC007751.2	0	0	0	0	0	0	0	1	0	0	0	0	0	0	0	0	0	0	0	0	0	0	0	0	0	0	0	0	NA	NA	NA	NA	NA	NA	NA	NA	NA	NA	NA	NA	NA	NA	NA	NA	NA	NA	NA	NA
ENSG00000267213	AC007773.1	11	13	3	8	16	41	19	35	8	8	5	11	4	15	15	20	8	7	27	30	18	26	8	9	4	5	9	2	NA	NA	1.08994	0.892246	-0.981699	0.394909	0.0998582	-0.28348	-0.381753	-0.151441	-0.959409	-1.85886	-1.54722	NA	-0.0314967	NA	NA	NA	NA	NA
ENSG00000267009	AC007780.1	4	3	1	2	1	6	12	17	3	3	0	7	4	0	7	3	3	2	16	12	18	5	2	2	4	1	5	1	NA	NA	NA	NA	NA	1.22268	1.02519	NA	0.143427	-0.603832	NA	-0.853847	-0.570498	NA	NA	NA	NA	NA	NA	NA
ENSG00000267922	AC007785.1	0	0	0	0	0	0	0	1	0	0	0	0	0	0	0	0	0	2	0	0	0	0	0	0	0	0	1	0	NA	NA	NA	NA	NA	NA	NA	NA	NA	NA	NA	NA	NA	NA	NA	NA	NA	NA	NA	NA
ENSG00000268053	AC007785.2	0	0	0	0	0	0	0	0	0	0	0	0	0	0	0	0	0	0	0	0	2	0	0	0	0	0	0	0	NA	NA	NA	NA	NA	NA	NA	NA	NA	NA	NA	NA	NA	NA	NA	NA	NA	NA	NA	NA
ENSG00000268401	AC007785.3	8	10	8	8	10	10	12	8	3	1	4	4	0	1	10	2	1	6	11	11	9	16	3	0	4	4	1	3	NA	NA	0.0332029	NA	NA	0.625326	0.882491	-1.85294	-0.945215	-3.97057	NA	-0.420771	-1.42058	NA	NA	NA	NA	NA	NA	NA
ENSG00000267498	AC007786.1	0	2	2	0	4	1	1	1	1	3	0	0	0	0	0	2	1	0	0	3	0	1	0	0	0	0	0	0	NA	NA	NA	NA	NA	NA	NA	NA	NA	NA	NA	NA	NA	NA	NA	NA	NA	NA	NA	NA
ENSG00000276251	AC007786.2	0	2	0	1	3	1	0	0	0	0	0	0	0	0	0	0	0	0	0	0	0	0	0	0	0	0	2	0	NA	NA	NA	NA	NA	NA	NA	NA	NA	NA	NA	NA	NA	NA	NA	NA	NA	NA	NA	NA
ENSG00000276631	AC007786.3	0	0	0	0	0	0	0	0	0	0	0	0	0	0	0	0	0	0	0	0	0	0	0	0	0	0	0	0	NA	NA	NA	NA	NA	NA	NA	NA	NA	NA	NA	NA	NA	NA	NA	NA	NA	NA	NA	NA
ENSG00000267610	AC007787.1	1	0	0	0	0	1	0	1	1	0	0	0	0	0	1	0	0	0	2	0	1	0	0	1	0	0	0	1	NA	NA	NA	NA	NA	NA	NA	NA	NA	NA	NA	NA	NA	NA	NA	NA	NA	NA	NA	NA
ENSG00000279044	AC007787.2	5	3	2	4	1	5	2	3	1	1	1	2	2	2	3	4	7	0	1	7	4	2	0	5	0	2	0	2	NA	NA	NA	NA	NA	NA	NA	NA	-1.24421	-0.832384	NA	-1.71022	-1.71571	NA	NA	NA	NA	NA	NA	NA
ENSG00000226205	AC007790.1	0	0	1	0	1	1	0	0	2	0	0	0	1	0	1	0	0	0	0	0	0	0	0	0	3	0	0	0	NA	NA	NA	NA	NA	NA	NA	NA	NA	NA	NA	NA	NA	NA	NA	NA	NA	NA	NA	NA
ENSG00000280103	AC007792.1	0	0	0	0	0	0	0	0	0	0	0	0	0	0	0	0	0	2	0	0	0	0	0	0	0	0	0	0	NA	NA	NA	NA	NA	NA	NA	NA	NA	NA	NA	NA	NA	NA	NA	NA	NA	NA	NA	NA
ENSG00000267617	AC007795.1	0	0	0	0	0	0	0	0	0	0	0	0	0	0	0	0	0	0	0	0	0	0	0	0	0	0	0	0	NA	NA	NA	NA	NA	NA	NA	NA	NA	NA	NA	NA	NA	NA	NA	NA	NA	NA	NA	NA
ENSG00000260743	AC007823.1	4	6	7	6	6	5	11	10	6	14	11	13	8	10	13	4	4	8	3	2	12	2	12	12	6	4	5	8	NA	NA	NA	NA	NA	-2.01216	-0.440294	1.29903	1.49109	1.05649	0.632344	-0.610976	-0.230796	NA	NA	NA	NA	NA	NA	NA
ENSG00000249094	AC007834.1	0	0	0	0	1	1	1	0	1	0	0	2	1	0	0	0	0	0	0	1	0	2	0	0	0	0	0	0	NA	NA	NA	NA	NA	NA	NA	NA	NA	NA	NA	NA	NA	NA	NA	NA	NA	NA	NA	NA
ENSG00000256351	AC007834.2	0	2	0	0	6	2	2	1	6	3	7	3	2	0	2	2	4	1	4	0	1	3	2	3	2	1	0	1	NA	NA	NA	NA	NA	NA	NA	NA	2.63544	NA	NA	NA	NA	NA	NA	NA	NA	NA	NA	NA
ENSG00000269069	AC007842.1	9	8	8	9	34	55	16	15	11	9	38	34	24	23	9	7	13	3	20	29	5	7	4	8	19	20	24	27	NA	NA	2.23725	NA	0.267386	1.31687	-0.625428	0.524695	2.29687	1.65743	-0.324361	1.40645	1.80099	NA	-0.91397	NA	NA	NA	NA	NA
ENSG00000284837	AC007846.1	0	0	0	0	1	0	1	0	0	0	0	0	1	0	0	1	1	0	0	0	1	0	0	0	0	1	0	0	NA	NA	NA	NA	NA	NA	NA	NA	NA	NA	NA	NA	NA	NA	NA	NA	NA	NA	NA	NA
ENSG00000285471	AC007846.2	0	0	0	0	0	0	0	0	0	0	0	0	0	0	0	0	0	0	0	0	0	0	0	0	0	0	0	0	NA	NA	NA	NA	NA	NA	NA	NA	NA	NA	NA	NA	NA	NA	NA	NA	NA	NA	NA	NA
ENSG00000255983	AC007848.1	15	17	7	7	41	47	61	46	6	4	18	29	9	22	19	10	10	2	38	37	33	41	0	6	22	10	23	16	NA	-1.02122	1.331	1.50678	-0.990756	1.09586	1.15325	-1.37366	0.762068	0.141887	-2.18856	0.279454	0.575454	NA	-0.286142	-0.383343	NA	NA	NA	NA
ENSG00000256218	AC007848.2	0	0	0	0	0	0	0	1	0	0	0	0	0	0	0	0	0	0	2	0	2	1	0	0	0	0	0	0	NA	NA	NA	NA	NA	NA	NA	NA	NA	NA	NA	NA	NA	NA	NA	NA	NA	NA	NA	NA
ENSG00000242795	AC007849.1	0	0	0	0	0	1	0	0	0	0	0	0	0	0	0	0	0	0	0	0	0	1	1	0	0	0	0	0	NA	NA	NA	NA	NA	NA	NA	NA	NA	NA	NA	NA	NA	NA	NA	NA	NA	NA	NA	NA
ENSG00000244381	AC007849.2	0	0	0	0	0	0	0	0	0	0	0	0	0	0	0	0	0	0	0	0	0	0	0	0	0	0	0	0	NA	NA	NA	NA	NA	NA	NA	NA	NA	NA	NA	NA	NA	NA	NA	NA	NA	NA	NA	NA
ENSG00000262950	AC007861.1	0	0	0	0	0	0	0	0	0	0	0	0	0	0	0	0	0	0	0	0	0	0	0	0	0	0	0	0	NA	NA	NA	NA	NA	NA	NA	NA	NA	NA	NA	NA	NA	NA	NA	NA	NA	NA	NA	NA
ENSG00000263110	AC007861.2	0	0	0	0	0	2	0	0	0	0	0	0	0	0	0	0	0	0	0	0	0	0	0	0	0	0	0	0	NA	NA	NA	NA	NA	NA	NA	NA	NA	NA	NA	NA	NA	NA	NA	NA	NA	NA	NA	NA
ENSG00000254488	AC007876.1	0	0	0	0	0	0	0	0	0	0	0	0	0	0	0	0	0	0	0	0	0	0	0	0	0	0	0	0	NA	NA	NA	NA	NA	NA	NA	NA	NA	NA	NA	NA	NA	NA	NA	NA	NA	NA	NA	NA
ENSG00000281195	AC007878.1	14	13	23	21	26	40	31	11	24	19	53	46	62	62	13	17	14	20	21	27	21	19	23	19	41	68	52	48	NA	0.866237	1.14043	0.42604	0.420652	0.36621	0.190524	0.965001	2.09088	2.39207	0.57748	1.96559	1.85301	NA	-0.511648	NA	NA	NA	NA	NA
ENSG00000224342	AC007879.1	0	0	0	0	0	0	0	0	0	0	0	0	0	0	0	0	0	0	0	0	0	0	0	0	0	0	0	0	NA	NA	NA	NA	NA	NA	NA	NA	NA	NA	NA	NA	NA	NA	NA	NA	NA	NA	NA	NA
ENSG00000225916	AC007879.2	0	0	0	0	0	0	0	0	0	0	0	0	0	0	0	0	0	0	0	0	0	0	0	0	0	0	0	0	NA	NA	NA	NA	NA	NA	NA	NA	NA	NA	NA	NA	NA	NA	NA	NA	NA	NA	NA	NA
ENSG00000234902	AC007879.3	4	1	4	2	0	1	1	4	4	0	0	0	1	0	3	3	0	0	3	3	4	2	0	0	1	0	3	1	NA	NA	NA	NA	NA	NA	NA	NA	NA	NA	NA	NA	-0.45254	NA	NA	NA	NA	NA	NA	NA
ENSG00000240440	AC007879.4	0	0	1	0	0	0	0	2	0	0	0	0	1	0	0	3	0	0	0	0	3	4	0	0	0	0	0	0	NA	NA	NA	NA	NA	NA	NA	NA	NA	NA	NA	NA	NA	NA	NA	NA	NA	NA	NA	NA
ENSG00000233870	AC007881.1	0	0	0	0	0	0	0	0	0	0	0	0	0	0	0	0	0	0	2	0	0	0	0	0	0	0	0	0	NA	NA	NA	NA	NA	NA	NA	NA	NA	NA	NA	NA	NA	NA	NA	NA	NA	NA	NA	NA
ENSG00000236469	AC007881.2	0	0	0	0	0	0	0	0	0	0	1	0	0	0	0	0	0	0	0	0	1	0	0	0	0	0	0	0	NA	NA	NA	NA	NA	NA	NA	NA	NA	NA	NA	NA	NA	NA	NA	NA	NA	NA	NA	NA
ENSG00000272735	AC007881.3	0	0	1	2	6	2	2	3	0	1	4	2	0	1	0	1	0	2	4	2	2	4	1	2	2	0	0	2	NA	NA	NA	NA	NA	NA	NA	NA	NA	NA	NA	NA	NA	NA	NA	NA	NA	NA	NA	NA
ENSG00000224891	AC007899.1	0	1	0	0	2	0	1	0	0	0	0	0	3	0	0	0	0	0	2	2	0	1	0	0	0	0	0	0	NA	NA	NA	NA	NA	NA	NA	NA	NA	NA	NA	NA	NA	NA	NA	NA	NA	NA	NA	NA
ENSG00000261291	AC007906.1	0	0	1	0	4	5	1	3	1	0	0	1	1	1	0	0	1	0	2	2	0	0	3	0	0	0	1	1	NA	NA	NA	NA	NA	NA	NA	NA	NA	NA	NA	NA	NA	NA	NA	NA	NA	NA	NA	NA
ENSG00000277639	AC007906.2	17	19	24	16	149	157	55	62	14	28	61	75	40	53	17	15	26	23	112	116	51	51	13	17	73	63	61	58	NA	0.321638	2.9629	1.44467	0.871255	2.54044	1.46071	0.509741	2.13185	1.56416	0.00179393	2.20507	2.02184	NA	-0.484808	-0.0266125	NA	NA	NA	NA
ENSG00000259759	AC007907.1	1	0	0	0	3	1	0	0	0	1	0	0	0	0	0	0	0	0	1	1	0	0	0	0	0	0	0	0	NA	NA	NA	NA	NA	NA	NA	NA	NA	NA	NA	NA	NA	NA	NA	NA	NA	NA	NA	NA
ENSG00000278510	AC007908.1	0	0	0	0	0	0	0	0	0	0	0	0	0	0	0	0	0	0	0	0	0	0	0	0	0	0	0	0	NA	NA	NA	NA	NA	NA	NA	NA	NA	NA	NA	NA	NA	NA	NA	NA	NA	NA	NA	NA
ENSG00000224611	AC007919.1	0	0	0	0	0	0	0	0	0	0	1	0	0	0	0	0	0	0	0	0	0	0	0	0	0	2	0	0	NA	NA	NA	NA	NA	NA	NA	NA	NA	NA	NA	NA	NA	NA	NA	NA	NA	NA	NA	NA
ENSG00000231384	AC007919.2	1	0	0	0	1	1	1	0	1	0	0	0	1	1	0	0	0	0	0	0	0	1	0	1	0	0	1	4	NA	NA	NA	NA	NA	NA	NA	NA	NA	NA	NA	NA	NA	NA	NA	NA	NA	NA	NA	NA
ENSG00000198491	AC007920.1	0	0	0	0	0	0	0	0	0	0	0	0	0	0	0	0	0	0	0	0	0	0	0	0	0	0	0	0	NA	NA	NA	NA	NA	NA	NA	NA	NA	NA	NA	NA	NA	NA	NA	NA	NA	NA	NA	NA
ENSG00000283175	AC007920.2	0	0	0	0	0	0	0	0	0	0	0	0	0	0	0	0	0	0	0	0	0	0	0	0	0	1	0	0	NA	NA	NA	NA	NA	NA	NA	NA	NA	NA	NA	NA	NA	NA	NA	NA	NA	NA	NA	NA
ENSG00000264695	AC007922.1	0	0	0	0	0	0	0	0	0	0	0	0	0	2	0	0	0	0	0	0	0	0	0	0	0	0	0	0	NA	NA	NA	NA	NA	NA	NA	NA	NA	NA	NA	NA	NA	NA	NA	NA	NA	NA	NA	NA
ENSG00000265094	AC007922.2	1	3	5	1	6	6	5	7	1	1	3	4	4	1	2	1	4	5	4	2	6	2	4	5	1	2	3	1	NA	NA	NA	NA	NA	NA	NA	NA	1.06137	0.578934	NA	NA	0.571326	NA	NA	NA	NA	NA	NA	NA
ENSG00000266489	AC007922.3	0	0	0	0	0	0	0	0	0	0	0	0	0	0	0	0	0	0	0	0	0	0	0	0	0	0	0	0	NA	NA	NA	NA	NA	NA	NA	NA	NA	NA	NA	NA	NA	NA	NA	NA	NA	NA	NA	NA
ENSG00000263567	AC007923.1	0	0	0	0	1	1	0	0	0	0	0	0	0	0	0	1	1	0	4	1	1	0	0	0	0	0	1	0	NA	NA	NA	NA	NA	NA	NA	NA	NA	NA	NA	NA	NA	NA	NA	NA	NA	NA	NA	NA
ENSG00000265863	AC007923.2	0	0	0	0	0	0	0	0	0	0	0	0	0	0	0	0	0	0	0	0	0	0	0	0	0	0	0	0	NA	NA	NA	NA	NA	NA	NA	NA	NA	NA	NA	NA	NA	NA	NA	NA	NA	NA	NA	NA
ENSG00000266448	AC007923.3	0	0	0	0	0	0	0	0	0	0	0	0	0	0	0	0	0	0	0	0	0	0	0	0	0	0	0	0	NA	NA	NA	NA	NA	NA	NA	NA	NA	NA	NA	NA	NA	NA	NA	NA	NA	NA	NA	NA
ENSG00000266877	AC007923.4	0	0	0	0	0	0	0	0	0	0	0	0	0	0	0	0	0	0	0	0	0	0	0	0	0	0	0	0	NA	NA	NA	NA	NA	NA	NA	NA	NA	NA	NA	NA	NA	NA	NA	NA	NA	NA	NA	NA
ENSG00000259920	AC007938.1	0	0	2	1	1	1	0	0	0	1	1	2	0	0	0	0	0	0	2	2	2	0	1	0	1	0	0	2	NA	NA	NA	NA	NA	NA	NA	NA	NA	NA	NA	NA	NA	NA	NA	NA	NA	NA	NA	NA
ENSG00000270823	AC007938.2	1	2	2	1	2	3	7	3	2	0	0	4	3	3	8	1	0	0	0	3	0	1	0	2	1	0	5	2	NA	NA	NA	NA	NA	NA	NA	NA	NA	1.22265	NA	-2.99085	-0.172137	NA	NA	NA	NA	NA	NA	NA
ENSG00000270953	AC007938.3	5	2	4	1	7	11	4	4	4	4	5	4	2	4	5	5	3	2	4	8	6	6	5	5	6	3	12	6	NA	NA	1.1795	NA	NA	NA	NA	NA	0.540038	-0.0795431	0.0965667	-0.0378887	0.978216	NA	NA	NA	NA	NA	NA	NA
ENSG00000263863	AC007948.1	0	0	0	0	0	0	0	0	0	0	0	0	0	0	0	0	0	0	0	0	0	0	0	0	0	0	0	0	NA	NA	NA	NA	NA	NA	NA	NA	NA	NA	NA	NA	NA	NA	NA	NA	NA	NA	NA	NA
ENSG00000259268	AC007950.1	0	0	0	0	2	0	0	0	0	0	0	0	0	0	0	0	0	0	0	0	0	0	0	0	1	1	0	4	NA	NA	NA	NA	NA	NA	NA	NA	NA	NA	NA	NA	NA	NA	NA	NA	NA	NA	NA	NA
ENSG00000276651	AC007950.2	0	0	0	0	1	2	2	3	0	0	1	1	3	0	2	1	0	0	2	0	6	2	0	0	2	2	6	0	NA	NA	NA	NA	NA	NA	NA	NA	NA	NA	NA	NA	1.16932	NA	NA	NA	NA	NA	NA	NA
ENSG00000197665	AC007952.1	0	0	0	0	0	0	0	0	0	0	0	0	0	0	0	0	0	0	0	1	0	4	0	0	0	0	0	0	NA	NA	NA	NA	NA	NA	NA	NA	NA	NA	NA	NA	NA	NA	NA	NA	NA	NA	NA	NA
ENSG00000228157	AC007952.2	0	0	0	2	4	3	4	3	2	0	0	1	0	0	1	1	5	1	2	1	9	8	0	0	0	0	0	0	NA	NA	NA	NA	NA	NA	NA	NA	NA	NA	NA	NA	NA	NA	NA	NA	NA	NA	NA	NA
ENSG00000230197	AC007952.3	0	0	0	0	0	0	0	0	1	0	0	0	0	0	0	0	0	0	0	0	0	0	0	0	0	0	0	0	NA	NA	NA	NA	NA	NA	NA	NA	NA	NA	NA	NA	NA	NA	NA	NA	NA	NA	NA	NA
ENSG00000262202	AC007952.4	3	4	7	6	10	5	4	7	3	6	1	4	2	6	5	4	10	9	3	7	10	9	8	4	6	0	5	3	NA	NA	1.01046	NA	NA	NA	0.870533	NA	-0.287103	0.385949	0.535602	-0.459376	-0.0345121	NA	NA	NA	NA	NA	NA	NA
ENSG00000262292	AC007952.5	0	0	0	0	0	0	0	0	0	0	0	0	0	0	0	0	0	0	0	0	0	0	0	0	0	0	0	0	NA	NA	NA	NA	NA	NA	NA	NA	NA	NA	NA	NA	NA	NA	NA	NA	NA	NA	NA	NA
ENSG00000262319	AC007952.6	0	0	0	0	0	1	2	0	0	0	0	0	0	0	0	0	0	0	2	0	1	2	0	0	0	0	1	1	NA	NA	NA	NA	NA	NA	NA	NA	NA	NA	NA	NA	NA	NA	NA	NA	NA	NA	NA	NA
ENSG00000263394	AC007952.7	0	0	0	0	0	0	0	0	0	0	0	0	0	0	0	0	0	0	0	0	0	0	0	0	0	0	0	0	NA	NA	NA	NA	NA	NA	NA	NA	NA	NA	NA	NA	NA	NA	NA	NA	NA	NA	NA	NA
ENSG00000266311	AC007952.8	0	0	1	0	0	0	0	0	0	0	0	0	0	0	0	0	1	0	0	0	0	1	0	0	0	0	0	0	NA	NA	NA	NA	NA	NA	NA	NA	NA	NA	NA	NA	NA	NA	NA	NA	NA	NA	NA	NA
ENSG00000266664	AC007952.9	0	0	0	0	0	0	3	0	0	0	0	0	0	0	0	0	0	0	1	0	1	1	0	0	0	0	0	3	NA	NA	NA	NA	NA	NA	NA	NA	NA	NA	NA	NA	NA	NA	NA	NA	NA	NA	NA	NA
ENSG00000225790	AC007953.1	0	0	0	0	0	0	0	0	0	0	0	0	0	0	0	0	0	0	0	0	0	0	0	0	0	1	0	0	NA	NA	NA	NA	NA	NA	NA	NA	NA	NA	NA	NA	NA	NA	NA	NA	NA	NA	NA	NA
ENSG00000270321	AC007953.2	0	0	0	0	0	0	0	0	0	0	0	0	0	0	0	0	0	0	0	0	0	0	0	0	0	0	0	0	NA	NA	NA	NA	NA	NA	NA	NA	NA	NA	NA	NA	NA	NA	NA	NA	NA	NA	NA	NA
ENSG00000258510	AC007954.1	2	1	3	1	4	4	3	3	0	2	2	0	2	3	1	0	2	0	2	2	1	0	0	0	3	3	2	1	NA	NA	NA	NA	NA	NA	NA	NA	NA	0.896155	NA	NA	NA	NA	NA	NA	NA	NA	NA	NA
ENSG00000258439	AC007956.1	1	5	3	3	2	11	3	10	6	3	7	2	3	1	7	3	7	1	6	11	10	0	1	8	2	0	0	1	NA	NA	NA	NA	NA	0.481648	NA	NA	0.895436	-0.311198	NA	-2.17368	-3.17362	NA	NA	NA	NA	NA	NA	NA
ENSG00000226747	AC007966.1	2	0	1	0	0	4	3	0	0	1	0	0	0	0	3	0	0	1	2	0	3	6	1	0	0	0	1	3	NA	NA	NA	NA	NA	NA	NA	NA	NA	NA	NA	NA	0.596807	NA	NA	NA	NA	NA	NA	NA
ENSG00000173357	AC007967.1	0	0	0	0	0	0	0	0	0	0	0	0	0	0	0	0	0	0	0	0	0	0	0	0	0	0	0	0	NA	NA	NA	NA	NA	NA	NA	NA	NA	NA	NA	NA	NA	NA	NA	NA	NA	NA	NA	NA
ENSG00000228207	AC007967.2	0	0	0	0	0	0	0	0	0	0	0	0	0	0	0	0	0	0	0	0	0	0	0	0	0	0	0	0	NA	NA	NA	NA	NA	NA	NA	NA	NA	NA	NA	NA	NA	NA	NA	NA	NA	NA	NA	NA
ENSG00000230025	AC007967.3	0	0	0	0	0	0	0	0	0	0	0	0	0	0	0	0	0	0	0	0	0	0	0	0	0	0	0	0	NA	NA	NA	NA	NA	NA	NA	NA	NA	NA	NA	NA	NA	NA	NA	NA	NA	NA	NA	NA
ENSG00000273731	AC007967.4	0	0	0	0	0	0	0	0	0	0	0	0	0	0	0	0	0	0	0	0	0	0	0	0	0	0	0	0	NA	NA	NA	NA	NA	NA	NA	NA	NA	NA	NA	NA	NA	NA	NA	NA	NA	NA	NA	NA
ENSG00000233762	AC007969.1	198	221	223	205	211	165	158	238	162	185	165	171	218	171	220	200	169	185	172	179	160	207	215	191	198	142	200	206	0.110314	0.201121	-0.27073	-0.351881	0.007627	-0.552924	-0.410238	0.0241653	-0.100516	0.0945111	0.0539543	-0.188035	0.0760281	-0.0732324	-0.170884	0.0717505	0.141149	NA	NA	0.609893
ENSG00000234061	AC007969.2	0	0	2	0	1	2	3	1	1	0	4	0	1	2	3	2	0	1	0	0	0	0	0	0	0	0	0	0	NA	NA	NA	NA	NA	NA	NA	NA	NA	NA	NA	NA	NA	NA	NA	NA	NA	NA	NA	NA
ENSG00000253790	AC007991.1	0	0	0	0	0	0	0	0	0	0	0	0	0	0	0	0	0	0	0	0	0	0	0	0	0	0	0	0	NA	NA	NA	NA	NA	NA	NA	NA	NA	NA	NA	NA	NA	NA	NA	NA	NA	NA	NA	NA
ENSG00000253838	AC007991.2	0	0	0	0	0	0	0	0	0	0	0	0	0	0	0	0	0	0	0	0	0	0	0	0	0	0	0	0	NA	NA	NA	NA	NA	NA	NA	NA	NA	NA	NA	NA	NA	NA	NA	NA	NA	NA	NA	NA
ENSG00000253939	AC007991.3	0	0	0	0	0	0	0	0	0	0	0	0	0	0	0	0	0	0	0	0	0	0	0	0	0	0	0	0	NA	NA	NA	NA	NA	NA	NA	NA	NA	NA	NA	NA	NA	NA	NA	NA	NA	NA	NA	NA
ENSG00000254287	AC007991.4	0	0	0	0	0	0	0	0	0	0	0	0	0	0	0	0	0	0	0	0	0	0	0	0	0	0	0	0	NA	NA	NA	NA	NA	NA	NA	NA	NA	NA	NA	NA	NA	NA	NA	NA	NA	NA	NA	NA
ENSG00000183663	AC007992.1	0	0	0	0	0	0	0	0	0	0	0	0	0	0	0	0	0	0	0	0	0	0	0	0	0	0	0	0	NA	NA	NA	NA	NA	NA	NA	NA	NA	NA	NA	NA	NA	NA	NA	NA	NA	NA	NA	NA
ENSG00000271349	AC007992.2	0	0	0	0	0	0	0	0	0	0	0	0	0	0	0	0	0	0	0	0	0	0	0	0	0	0	0	0	NA	NA	NA	NA	NA	NA	NA	NA	NA	NA	NA	NA	NA	NA	NA	NA	NA	NA	NA	NA
ENSG00000267166	AC007993.1	0	0	0	0	0	0	0	0	0	0	0	0	0	0	0	0	0	0	0	0	0	0	0	0	0	0	0	0	NA	NA	NA	NA	NA	NA	NA	NA	NA	NA	NA	NA	NA	NA	NA	NA	NA	NA	NA	NA
ENSG00000267420	AC007993.2	0	0	0	0	0	0	1	0	0	0	0	0	0	0	0	0	0	0	0	0	0	0	0	0	1	0	0	0	NA	NA	NA	NA	NA	NA	NA	NA	NA	NA	NA	NA	NA	NA	NA	NA	NA	NA	NA	NA
ENSG00000282199	AC007993.3	0	0	0	0	0	0	0	0	0	0	0	0	0	0	0	0	0	0	0	0	1	0	0	0	0	0	0	0	NA	NA	NA	NA	NA	NA	NA	NA	NA	NA	NA	NA	NA	NA	NA	NA	NA	NA	NA	NA
ENSG00000277534	AC007996.1	61	81	77	73	154	169	95	98	41	36	23	71	44	68	50	72	73	87	149	155	77	103	36	60	61	53	53	45	-0.086198	0.258884	1.06585	0.198625	0.628672	1.00809	0.328369	-0.573006	-0.394176	-0.141105	-0.275612	0.00134561	-0.205973	0.293113	-0.14631	0.0622059	0.214366	NA	NA	0.829295
ENSG00000239683	AC007998.1	0	0	0	0	0	0	1	0	0	0	0	0	0	0	0	0	0	0	0	0	1	0	0	0	0	0	0	0	NA	NA	NA	NA	NA	NA	NA	NA	NA	NA	NA	NA	NA	NA	NA	NA	NA	NA	NA	NA
ENSG00000267140	AC007998.2	0	0	0	0	1	0	0	0	0	1	0	0	0	0	0	0	0	0	0	3	0	0	0	0	0	0	0	1	NA	NA	NA	NA	NA	NA	NA	NA	NA	NA	NA	NA	NA	NA	NA	NA	NA	NA	NA	NA
ENSG00000267583	AC007998.3	0	0	0	0	1	1	1	2	0	1	2	0	0	2	2	3	0	2	0	4	0	1	1	1	0	2	1	1	NA	NA	NA	NA	NA	NA	NA	NA	NA	NA	NA	NA	-1.2153	NA	NA	NA	NA	NA	NA	NA
ENSG00000275512	AC007998.4	6	0	0	0	0	2	0	1	2	1	0	0	0	0	0	1	0	0	2	0	2	0	0	0	0	0	0	0	NA	NA	NA	NA	NA	NA	NA	NA	NA	NA	NA	NA	NA	NA	NA	NA	NA	NA	NA	NA
ENSG00000279074	AC007998.5	1	2	3	3	3	1	3	1	2	2	2	1	2	2	1	0	0	0	4	2	3	6	2	1	2	2	1	3	NA	NA	NA	NA	NA	NA	NA	NA	NA	0.639156	NA	NA	NA	NA	NA	NA	NA	NA	NA	NA
ENSG00000256378	AC008011.1	0	0	0	0	0	0	0	0	0	0	0	0	0	0	0	0	0	0	0	0	0	0	0	0	0	0	0	0	NA	NA	NA	NA	NA	NA	NA	NA	NA	NA	NA	NA	NA	NA	NA	NA	NA	NA	NA	NA
ENSG00000257042	AC008011.2	0	0	0	0	0	0	0	0	0	0	0	0	0	0	0	0	0	0	0	0	0	1	0	0	0	0	0	0	NA	NA	NA	NA	NA	NA	NA	NA	NA	NA	NA	NA	NA	NA	NA	NA	NA	NA	NA	NA
ENSG00000285901	AC008012.1	0	0	0	1	0	0	0	0	0	0	0	0	2	0	0	0	0	0	0	0	0	0	0	0	2	0	0	3	NA	NA	NA	NA	NA	NA	NA	NA	NA	NA	NA	NA	NA	NA	NA	NA	NA	NA	NA	NA
ENSG00000226472	AC008013.1	0	9	4	2	0	3	6	2	0	0	1	1	0	0	3	1	0	0	4	0	7	3	0	1	0	0	0	0	NA	NA	NA	NA	NA	NA	NA	NA	-1.8386	-4.3038	NA	NA	NA	NA	NA	NA	NA	NA	NA	NA
ENSG00000256984	AC008013.2	0	0	0	0	0	0	0	0	0	0	0	0	0	0	0	0	1	0	0	0	0	0	0	0	0	0	0	0	NA	NA	NA	NA	NA	NA	NA	NA	NA	NA	NA	NA	NA	NA	NA	NA	NA	NA	NA	NA
ENSG00000270926	AC008013.3	2	4	5	2	4	6	3	2	14	6	19	20	2	1	6	9	9	3	3	4	7	3	13	14	2	17	5	11	NA	NA	NA	NA	NA	-1.41812	-0.80888	2.07425	2.93774	-0.765316	0.929855	0.434782	0.192085	NA	NA	NA	NA	NA	NA	NA
ENSG00000257261	AC008014.1	72	48	48	44	40	41	89	150	38	51	22	22	15	32	54	35	43	41	36	49	111	98	45	43	22	22	24	11	-0.365289	-0.241503	-0.719396	0.693485	0.183698	-0.354511	1.0313	-0.166254	-1.25749	-1.19049	0.0971708	-0.887285	-1.20048	0.0702308	0.000907944	-0.00107442	-0.100975	NA	NA	0.42786
ENSG00000258578	AC008015.1	0	0	1	1	0	4	0	0	0	0	0	0	0	0	0	0	0	0	0	0	1	0	0	0	0	0	0	0	NA	NA	NA	NA	NA	NA	NA	NA	NA	NA	NA	NA	NA	NA	NA	NA	NA	NA	NA	NA
ENSG00000239246	AC008026.1	2	6	2	4	5	7	3	8	6	4	5	4	4	2	7	6	6	2	4	4	6	5	9	5	6	5	6	10	NA	NA	NA	NA	NA	NA	-0.449959	NA	0.440384	-0.163281	0.222527	-0.122329	0.42112	NA	NA	NA	NA	NA	NA	NA
ENSG00000239809	AC008026.2	0	0	0	0	0	0	0	0	0	0	0	0	0	0	0	0	0	0	0	0	0	0	0	0	0	0	0	0	NA	NA	NA	NA	NA	NA	NA	NA	NA	NA	NA	NA	NA	NA	NA	NA	NA	NA	NA	NA
ENSG00000264546	AC008026.3	0	0	5	2	4	3	1	4	9	4	5	7	3	0	5	0	2	1	2	3	1	2	3	4	3	1	0	1	NA	NA	NA	NA	NA	NA	NA	NA	5.23508	NA	NA	-0.128618	NA	NA	NA	NA	NA	NA	NA	NA
ENSG00000256075	AC008033.1	0	0	0	0	0	0	0	1	0	0	0	0	0	0	0	0	0	0	0	0	0	0	0	0	0	1	0	0	NA	NA	NA	NA	NA	NA	NA	NA	NA	NA	NA	NA	NA	NA	NA	NA	NA	NA	NA	NA
ENSG00000256917	AC008033.2	0	0	0	0	0	0	0	0	0	0	0	0	0	0	0	0	0	0	0	0	0	0	0	0	0	0	0	0	NA	NA	NA	NA	NA	NA	NA	NA	NA	NA	NA	NA	NA	NA	NA	NA	NA	NA	NA	NA
ENSG00000273824	AC008033.3	0	0	0	0	0	0	0	0	0	0	0	0	0	0	0	0	0	0	0	0	0	0	0	0	0	0	0	3	NA	NA	NA	NA	NA	NA	NA	NA	NA	NA	NA	NA	NA	NA	NA	NA	NA	NA	NA	NA
ENSG00000272369	AC008035.1	18	11	8	6	9	13	19	16	4	9	10	11	8	8	12	15	16	3	18	6	24	23	5	9	7	9	8	3	NA	NA	-0.566814	0.00146493	-0.257037	-0.449919	0.576664	-0.904431	-0.280567	-0.689788	-0.872329	-0.651454	-1.17333	NA	NA	NA	NA	NA	NA	NA
ENSG00000283041	AC008038.1	2566	3273	2644	2779	2539	2844	2785	3422	2654	3009	2631	2759	3322	3188	3042	2419	2191	2218	2455	3015	2282	2856	2709	2790	2831	2867	2979	3205	0.0125493	0.0719188	-0.2388	-0.165814	-0.0488168	-0.29067	-0.297878	0.259685	0.109853	0.3631	0.114826	0.182728	0.309029	-0.0979198	-0.0400228	-0.100681	-0.131023	0.0514972	-0.0605389	0.878116
ENSG00000239219	AC008040.1	0	0	0	0	2	3	1	0	2	0	0	0	0	0	0	1	0	3	0	3	0	0	1	0	0	0	0	1	NA	NA	NA	NA	NA	NA	NA	NA	NA	NA	NA	NA	NA	NA	NA	NA	NA	NA	NA	NA
ENSG00000242583	AC008040.2	0	0	0	0	0	1	2	1	0	0	0	0	0	0	0	0	0	1	0	0	0	0	0	0	1	0	0	0	NA	NA	NA	NA	NA	NA	NA	NA	NA	NA	NA	NA	NA	NA	NA	NA	NA	NA	NA	NA
ENSG00000244039	AC008040.3	0	0	0	0	0	0	0	0	0	0	0	0	0	0	0	0	0	0	0	0	0	0	0	0	0	0	0	0	NA	NA	NA	NA	NA	NA	NA	NA	NA	NA	NA	NA	NA	NA	NA	NA	NA	NA	NA	NA
ENSG00000244193	AC008040.4	0	0	0	0	0	0	0	0	0	0	0	0	0	0	0	0	0	0	0	0	0	0	0	0	0	0	0	0	NA	NA	NA	NA	NA	NA	NA	NA	NA	NA	NA	NA	NA	NA	NA	NA	NA	NA	NA	NA
ENSG00000268220	AC008040.5	0	0	0	0	0	0	0	0	0	0	0	0	0	0	0	0	0	0	0	0	0	0	0	0	0	0	0	0	NA	NA	NA	NA	NA	NA	NA	NA	NA	NA	NA	NA	NA	NA	NA	NA	NA	NA	NA	NA
ENSG00000259124	AC008050.1	0	1	0	1	0	4	0	0	0	0	0	0	0	0	0	0	0	0	0	0	0	0	0	0	0	0	0	0	NA	NA	NA	NA	NA	NA	NA	NA	NA	NA	NA	NA	NA	NA	NA	NA	NA	NA	NA	NA
ENSG00000257580	AC008055.1	0	0	0	0	1	0	0	0	0	0	0	0	0	0	0	0	0	0	0	0	0	0	0	0	0	0	0	0	NA	NA	NA	NA	NA	NA	NA	NA	NA	NA	NA	NA	NA	NA	NA	NA	NA	NA	NA	NA
ENSG00000258637	AC008056.1	0	0	0	0	0	0	0	0	0	0	0	0	0	0	0	0	0	0	0	0	0	0	0	0	0	0	0	0	NA	NA	NA	NA	NA	NA	NA	NA	NA	NA	NA	NA	NA	NA	NA	NA	NA	NA	NA	NA
ENSG00000259106	AC008056.2	0	0	0	0	0	0	0	0	0	0	0	0	0	0	0	0	0	0	0	0	0	0	0	0	0	0	0	0	NA	NA	NA	NA	NA	NA	NA	NA	NA	NA	NA	NA	NA	NA	NA	NA	NA	NA	NA	NA
ENSG00000218672	AC008060.1	0	0	0	0	0	0	0	0	0	0	0	0	0	0	0	0	0	0	0	0	0	0	0	0	0	0	0	0	NA	NA	NA	NA	NA	NA	NA	NA	NA	NA	NA	NA	NA	NA	NA	NA	NA	NA	NA	NA
ENSG00000227365	AC008060.2	0	0	0	0	0	0	0	0	0	0	0	0	0	0	0	0	0	0	0	0	0	0	0	0	0	0	0	0	NA	NA	NA	NA	NA	NA	NA	NA	NA	NA	NA	NA	NA	NA	NA	NA	NA	NA	NA	NA
ENSG00000236544	AC008060.3	0	0	0	0	1	2	9	6	0	0	0	0	0	0	0	0	0	0	4	1	6	6	0	0	0	0	0	3	NA	NA	NA	NA	NA	NA	NA	NA	NA	NA	NA	NA	NA	NA	NA	NA	NA	NA	NA	NA
ENSG00000260426	AC008060.4	0	0	0	0	0	0	0	0	0	0	0	0	0	0	1	0	0	0	0	0	0	0	0	0	0	0	0	0	NA	NA	NA	NA	NA	NA	NA	NA	NA	NA	NA	NA	NA	NA	NA	NA	NA	NA	NA	NA
ENSG00000230918	AC008063.1	1	0	0	1	0	0	0	0	0	0	0	0	0	0	0	0	0	0	0	0	0	0	0	0	0	0	0	0	NA	NA	NA	NA	NA	NA	NA	NA	NA	NA	NA	NA	NA	NA	NA	NA	NA	NA	NA	NA
ENSG00000233397	AC008063.2	0	0	0	0	0	0	0	0	0	0	0	0	0	0	0	0	0	0	0	0	0	0	0	0	0	0	1	0	NA	NA	NA	NA	NA	NA	NA	NA	NA	NA	NA	NA	NA	NA	NA	NA	NA	NA	NA	NA
ENSG00000224553	AC008065.1	0	0	0	0	0	0	0	0	0	0	0	0	0	0	0	0	1	0	0	0	0	0	0	0	0	0	0	0	NA	NA	NA	NA	NA	NA	NA	NA	NA	NA	NA	NA	NA	NA	NA	NA	NA	NA	NA	NA
ENSG00000253793	AC008066.1	0	0	0	0	0	0	0	0	0	0	0	0	0	0	0	0	0	0	0	0	0	0	0	0	0	0	0	0	NA	NA	NA	NA	NA	NA	NA	NA	NA	NA	NA	NA	NA	NA	NA	NA	NA	NA	NA	NA
ENSG00000237031	AC008067.1	0	0	0	0	0	0	0	0	0	0	0	0	0	0	0	0	0	0	0	0	0	0	0	0	0	0	0	0	NA	NA	NA	NA	NA	NA	NA	NA	NA	NA	NA	NA	NA	NA	NA	NA	NA	NA	NA	NA
ENSG00000224604	AC008069.1	0	0	0	0	0	0	0	0	0	0	0	0	0	0	0	0	0	0	0	0	0	0	0	0	0	0	0	0	NA	NA	NA	NA	NA	NA	NA	NA	NA	NA	NA	NA	NA	NA	NA	NA	NA	NA	NA	NA
ENSG00000228681	AC008072.1	0	0	0	0	0	0	0	0	0	0	0	0	0	0	0	0	0	0	0	0	0	0	0	0	0	0	0	0	NA	NA	NA	NA	NA	NA	NA	NA	NA	NA	NA	NA	NA	NA	NA	NA	NA	NA	NA	NA
ENSG00000223754	AC008073.1	0	0	0	1	0	0	0	1	0	0	0	4	1	4	0	0	0	0	0	0	2	0	1	0	0	0	1	2	NA	NA	NA	NA	NA	NA	NA	NA	NA	NA	NA	NA	NA	NA	NA	NA	NA	NA	NA	NA
ENSG00000232642	AC008073.2	1	0	0	0	0	1	1	0	0	0	0	0	0	3	1	1	0	0	0	5	0	0	0	0	0	0	1	0	NA	NA	NA	NA	NA	NA	NA	NA	NA	NA	NA	NA	NA	NA	NA	NA	NA	NA	NA	NA
ENSG00000276087	AC008073.3	0	0	0	0	0	0	0	0	0	0	0	0	0	0	0	0	0	0	0	0	0	0	0	0	0	0	0	0	NA	NA	NA	NA	NA	NA	NA	NA	NA	NA	NA	NA	NA	NA	NA	NA	NA	NA	NA	NA
ENSG00000237217	AC008074.1	0	0	0	0	0	0	0	0	2	0	1	1	1	0	0	0	0	1	2	1	0	0	0	0	1	0	2	0	NA	NA	NA	NA	NA	NA	NA	NA	NA	NA	NA	NA	NA	NA	NA	NA	NA	NA	NA	NA
ENSG00000260101	AC008074.2	1	0	5	10	4	8	4	3	5	3	7	7	7	11	1	0	9	7	7	8	3	8	10	10	7	16	10	6	NA	NA	NA	NA	NA	NA	NA	NA	3.99873	4.33979	4.43151	4.6469	4.14256	NA	NA	NA	NA	NA	NA	NA
ENSG00000280007	AC008079.1	20	23	54	51	51	51	48	56	67	54	49	37	66	67	19	18	42	27	41	54	39	25	49	55	45	54	56	75	NA	1.46053	1.12387	1.01767	1.1551	1.05912	0.581095	1.79693	1.22846	1.82899	1.58724	1.53448	1.94474	-0.402028	-0.171186	-0.521429	-0.314797	NA	NA	NA
ENSG00000173862	AC008080.1	0	0	0	0	1	1	1	1	2	0	0	0	0	0	0	0	0	0	0	1	0	0	0	0	0	0	0	0	NA	NA	NA	NA	NA	NA	NA	NA	NA	NA	NA	NA	NA	NA	NA	NA	NA	NA	NA	NA
ENSG00000227481	AC008080.2	0	0	0	0	5	0	0	0	0	0	0	0	0	2	0	0	0	0	0	0	1	0	0	0	0	0	0	0	NA	NA	NA	NA	NA	NA	NA	NA	NA	NA	NA	NA	NA	NA	NA	NA	NA	NA	NA	NA
ENSG00000233219	AC008080.3	0	0	0	0	0	0	0	0	0	0	0	0	0	0	0	0	0	0	0	0	0	0	0	0	0	1	0	0	NA	NA	NA	NA	NA	NA	NA	NA	NA	NA	NA	NA	NA	NA	NA	NA	NA	NA	NA	NA
ENSG00000236494	AC008080.4	0	0	0	0	0	1	1	0	0	0	0	0	0	3	0	0	0	0	3	2	0	1	0	0	0	0	0	0	NA	NA	NA	NA	NA	NA	NA	NA	NA	NA	NA	NA	NA	NA	NA	NA	NA	NA	NA	NA
ENSG00000257925	AC008083.1	0	0	0	0	0	0	0	0	0	0	0	0	0	0	0	0	0	0	0	0	0	0	0	0	0	0	0	2	NA	NA	NA	NA	NA	NA	NA	NA	NA	NA	NA	NA	NA	NA	NA	NA	NA	NA	NA	NA
ENSG00000258181	AC008083.2	0	0	0	0	0	0	0	0	0	0	0	0	0	0	0	0	0	0	0	0	0	0	0	0	0	0	0	0	NA	NA	NA	NA	NA	NA	NA	NA	NA	NA	NA	NA	NA	NA	NA	NA	NA	NA	NA	NA
ENSG00000276454	AC008083.3	1	0	0	0	0	0	0	0	0	0	0	0	0	0	0	0	0	0	0	0	0	0	0	0	0	0	0	0	NA	NA	NA	NA	NA	NA	NA	NA	NA	NA	NA	NA	NA	NA	NA	NA	NA	NA	NA	NA
ENSG00000266839	AC008088.1	0	0	0	0	0	0	0	0	0	0	0	0	0	0	0	0	0	0	0	0	0	0	0	0	0	0	0	0	NA	NA	NA	NA	NA	NA	NA	NA	NA	NA	NA	NA	NA	NA	NA	NA	NA	NA	NA	NA
ENSG00000279987	AC008103.1	0	0	0	0	0	0	0	0	0	0	0	0	0	0	0	0	0	0	0	0	0	0	0	0	0	0	0	0	NA	NA	NA	NA	NA	NA	NA	NA	NA	NA	NA	NA	NA	NA	NA	NA	NA	NA	NA	NA
ENSG00000233175	AC008105.1	5	4	11	6	12	34	27	27	9	7	8	12	8	4	5	7	5	5	12	13	13	30	6	4	8	8	10	8	NA	NA	2.1771	2.32532	NA	0.750078	1.60696	1.11724	1.34568	0.607312	-0.169893	0.516227	0.698506	NA	NA	NA	NA	NA	NA	NA
ENSG00000233483	AC008105.2	10	7	9	8	8	9	20	27	2	1	5	13	9	5	3	6	14	9	16	16	22	11	2	7	0	1	9	8	NA	NA	-0.151567	1.18352	1.58811	1.51546	1.64709	-2.22374	0.254287	-0.0969906	NA	-3.08567	1.01964	NA	NA	NA	NA	NA	NA	NA
ENSG00000267121	AC008105.3	8	5	3	8	12	12	15	21	3	3	3	10	4	2	13	4	4	1	17	22	25	33	5	2	2	4	6	4	NA	NA	0.73486	NA	NA	0.930705	1.58428	NA	0.161192	-0.938374	-1.12355	-1.34911	-0.599158	NA	NA	NA	NA	NA	NA	NA
ENSG00000266602	AC008109.1	0	0	0	0	0	0	0	0	0	0	0	0	0	0	0	0	0	0	0	0	0	0	0	0	0	0	0	0	NA	NA	NA	NA	NA	NA	NA	NA	NA	NA	NA	NA	NA	NA	NA	NA	NA	NA	NA	NA
ENSG00000255649	AC008114.1	0	0	0	0	0	3	0	0	0	0	0	0	0	2	0	0	0	0	0	1	0	0	0	0	1	0	0	2	NA	NA	NA	NA	NA	NA	NA	NA	NA	NA	NA	NA	NA	NA	NA	NA	NA	NA	NA	NA
ENSG00000256658	AC008115.1	0	0	0	0	2	0	0	0	0	0	0	0	0	0	0	0	0	0	0	1	0	0	0	0	0	0	0	2	NA	NA	NA	NA	NA	NA	NA	NA	NA	NA	NA	NA	NA	NA	NA	NA	NA	NA	NA	NA
ENSG00000257004	AC008115.2	0	0	0	2	0	2	1	0	0	0	0	0	1	0	0	0	0	0	0	1	2	0	0	0	0	0	0	0	NA	NA	NA	NA	NA	NA	NA	NA	NA	NA	NA	NA	NA	NA	NA	NA	NA	NA	NA	NA
ENSG00000275560	AC008115.3	16	15	6	7	14	33	22	15	14	14	11	10	2	1	12	6	11	4	15	22	14	22	13	4	8	9	1	8	NA	NA	0.435044	0.0145836	0.0180738	0.755896	0.801577	0.142354	-0.349987	-3.17597	0.0645661	0.0545379	-0.869419	NA	-0.386369	NA	NA	NA	NA	NA
ENSG00000275963	AC008115.4	0	0	0	1	0	4	0	2	2	0	1	3	0	3	0	0	0	0	1	0	0	0	2	2	0	0	1	1	NA	NA	NA	NA	NA	NA	NA	NA	NA	NA	NA	NA	NA	NA	NA	NA	NA	NA	NA	NA
ENSG00000271596	AC008121.1	0	0	0	0	0	0	0	0	0	0	0	0	0	0	0	0	0	0	0	0	0	0	0	0	0	0	0	0	NA	NA	NA	NA	NA	NA	NA	NA	NA	NA	NA	NA	NA	NA	NA	NA	NA	NA	NA	NA
ENSG00000274156	AC008121.2	0	3	0	0	1	1	3	5	0	1	0	0	0	1	1	0	0	0	2	0	0	2	0	0	1	1	3	0	NA	NA	NA	NA	NA	NA	NA	NA	NA	NA	NA	NA	NA	NA	NA	NA	NA	NA	NA	NA
ENSG00000274797	AC008121.3	0	0	0	0	0	0	0	1	0	0	0	1	1	1	0	0	0	0	0	0	0	0	0	0	0	0	0	2	NA	NA	NA	NA	NA	NA	NA	NA	NA	NA	NA	NA	NA	NA	NA	NA	NA	NA	NA	NA
ENSG00000273015	AC008124.1	53	90	232	212	227	293	158	165	128	163	207	268	178	253	56	50	228	182	208	229	101	139	162	191	276	233	205	205	-0.303126	1.82441	1.74552	0.941355	2.20846	1.74904	0.963306	1.34007	1.96261	1.80317	1.83241	2.38095	2.07763	0.0876981	-0.305333	-0.265683	0.188426	0.0786917	NA	0.451495
ENSG00000257958	AC008125.1	0	0	0	0	0	0	0	0	0	0	0	0	0	0	0	0	0	0	0	0	0	0	0	0	0	0	0	0	NA	NA	NA	NA	NA	NA	NA	NA	NA	NA	NA	NA	NA	NA	NA	NA	NA	NA	NA	NA
ENSG00000258204	AC008126.1	0	0	0	0	0	0	0	0	0	0	0	0	0	0	0	0	0	0	0	0	1	0	0	0	0	0	0	0	NA	NA	NA	NA	NA	NA	NA	NA	NA	NA	NA	NA	NA	NA	NA	NA	NA	NA	NA	NA
ENSG00000257319	AC008127.1	0	0	0	0	0	0	0	0	0	0	0	0	0	0	0	0	0	0	0	0	0	0	0	0	0	0	0	0	NA	NA	NA	NA	NA	NA	NA	NA	NA	NA	NA	NA	NA	NA	NA	NA	NA	NA	NA	NA
ENSG00000257572	AC008127.2	0	0	0	0	0	0	0	0	0	0	0	0	0	0	0	0	0	0	0	0	0	0	0	0	0	0	0	0	NA	NA	NA	NA	NA	NA	NA	NA	NA	NA	NA	NA	NA	NA	NA	NA	NA	NA	NA	NA
ENSG00000161103	AC008132.1	1	1	0	4	3	2	2	0	0	1	0	0	1	0	1	2	0	0	2	1	5	0	0	3	0	0	0	2	NA	NA	NA	NA	NA	NA	NA	NA	NA	NA	NA	NA	NA	NA	NA	NA	NA	NA	NA	NA
ENSG00000239989	AC008132.2	0	0	0	0	0	0	0	0	0	0	0	0	0	0	0	0	0	0	0	0	0	0	0	0	0	0	0	0	NA	NA	NA	NA	NA	NA	NA	NA	NA	NA	NA	NA	NA	NA	NA	NA	NA	NA	NA	NA
ENSG00000266535	AC008133.1	0	0	0	0	0	0	0	0	0	0	0	0	0	0	0	0	0	0	0	0	0	0	0	0	0	0	0	0	NA	NA	NA	NA	NA	NA	NA	NA	NA	NA	NA	NA	NA	NA	NA	NA	NA	NA	NA	NA
ENSG00000280349	AC008133.2	0	0	0	0	0	0	0	0	0	0	0	0	0	0	0	0	0	0	0	0	0	0	0	0	0	0	0	0	NA	NA	NA	NA	NA	NA	NA	NA	NA	NA	NA	NA	NA	NA	NA	NA	NA	NA	NA	NA
ENSG00000234594	AC008134.1	0	0	0	0	0	0	0	0	0	0	0	0	0	0	0	0	0	0	0	0	0	0	0	0	0	0	0	0	NA	NA	NA	NA	NA	NA	NA	NA	NA	NA	NA	NA	NA	NA	NA	NA	NA	NA	NA	NA
ENSG00000257256	AC008147.1	0	0	0	2	3	3	1	6	1	1	6	0	5	1	0	0	1	0	0	0	1	0	4	3	2	1	1	3	NA	NA	NA	NA	NA	NA	NA	NA	NA	NA	NA	NA	NA	NA	NA	NA	NA	NA	NA	NA
ENSG00000257298	AC008147.2	8	9	12	7	19	24	15	20	23	21	28	36	32	37	8	6	9	6	11	14	11	1	27	26	27	21	21	23	NA	NA	1.20607	NA	NA	0.543911	-0.410611	1.6731	2.1259	2.21844	2.02733	1.90013	1.78201	NA	NA	NA	NA	NA	NA	NA
ENSG00000257531	AC008147.3	3	0	1	1	4	3	4	0	3	2	0	1	3	5	4	0	4	1	1	4	0	1	0	5	1	11	1	1	NA	NA	NA	NA	NA	NA	NA	NA	NA	1.51819	NA	1.76107	NA	NA	NA	NA	NA	NA	NA	NA
ENSG00000278842	AC008147.4	2	1	4	4	7	10	14	10	2	3	0	0	1	5	5	3	2	3	8	9	4	7	0	1	1	6	4	1	NA	NA	NA	NA	NA	0.80489	NA	NA	NA	1.1463	NA	-0.0645946	-0.524819	NA	NA	NA	NA	NA	NA	NA
ENSG00000258177	AC008149.1	0	0	0	1	0	1	0	0	1	1	0	3	1	4	0	0	1	0	1	0	0	1	0	0	1	2	6	2	NA	NA	NA	NA	NA	NA	NA	NA	NA	NA	NA	NA	4.57912	NA	NA	NA	NA	NA	NA	NA
ENSG00000229177	AC008154.1	0	0	0	0	0	0	0	0	0	0	0	0	0	1	0	0	0	0	0	0	0	0	0	0	0	0	0	0	NA	NA	NA	NA	NA	NA	NA	NA	NA	NA	NA	NA	NA	NA	NA	NA	NA	NA	NA	NA
ENSG00000231098	AC008154.2	1	0	1	0	0	0	2	0	0	0	0	0	0	2	2	0	0	0	1	0	0	0	0	0	0	2	0	0	NA	NA	NA	NA	NA	NA	NA	NA	NA	NA	NA	NA	NA	NA	NA	NA	NA	NA	NA	NA
ENSG00000213237	AC008155.1	0	0	0	0	0	0	0	0	0	0	0	0	0	0	0	0	0	0	0	0	0	0	0	0	0	0	0	0	NA	NA	NA	NA	NA	NA	NA	NA	NA	NA	NA	NA	NA	NA	NA	NA	NA	NA	NA	NA
ENSG00000213238	AC008155.2	0	0	0	0	0	0	0	0	0	0	0	0	0	0	0	0	0	0	0	0	0	0	0	0	0	0	0	0	NA	NA	NA	NA	NA	NA	NA	NA	NA	NA	NA	NA	NA	NA	NA	NA	NA	NA	NA	NA
ENSG00000271346	AC008162.1	0	0	0	0	0	0	0	0	0	0	0	0	0	0	0	0	0	0	0	0	0	0	0	0	0	0	0	0	NA	NA	NA	NA	NA	NA	NA	NA	NA	NA	NA	NA	NA	NA	NA	NA	NA	NA	NA	NA
[truncated: 56,741 more rows]
[truncated: 53 more columns]
