# Supplementary material for: A transient increase of HIF-1α during the G1 phase (G1-HIF) ensures cell survival under nutritional stress
Source: Cell Death Dis. 2023 Jul 27;14(7):477. doi: 10.1038/s41419-023-06012-7 (PMC10374543; doi:10.1038/s41419-023-06012-7)
Supplement: Supplementary file 4 — suppl. Table 3 [file 41419_2023_6012_MOESM4_ESM.xlsx]

## Sheet: G1-HIF regulated genes
± ≥ 1.5 -fold, P ≤ 0.05
	G1-HIF dependent genes (Nutrient-rich medium)				G1-HIF dependent genes (Nutrient-poor medium)
Nocodazole arrested cells (0 h) (155 genes)	Release (4 h) (283 genes)	Release (12 h) (255 genes)	Release (24 h) (380 genes)		Release (4 h) (237 genes)	Release (12 h) (14 genes)
DCLK1	CYP1A1	TUBAL3	BOLA2B		CYP1A1	KSR2
SUSD2	CYP1B1	TCL6	APOBEC3G		AL133467.2	ALDH1A3
VCAN	SPCS2P4	CYP1A1	CYP1A1		CYP1B1	HES1
GPR89B	MAGEA2B	CYP1B1	CYP1B1		IRX5	HSPA1A
KLK5	U2AF1	LURAP1L	SMIM11A		VIM	NR4A2
WNT16	AL133467.2	SLC16A6	TCL6		PKD1P1	SASH1
COMMD6	FGF9	FGF9	MTX1P1		FGF9	ADM
CPA4	ADGRF1	VIM	FGF9		GPR183	ARHGEF17
ZEB1	GPR183	SUSD2	SLC16A6		SUSD2	TNS4
RGPD5	STC2	VCAN	FGFBP1		CYP1B1-AS1	MCPH1-AS1
U2AF1	HAS3	GPR183	AC004057.1		DCLK1	MYO15B
KRT20	SLC16A6	HOXA-AS2	KLK5		SLC16A6	MSLNL
TRHDE	NR4A2	DCLK1	NRP1		NR4A2	GRIN2C
CYP24A1	FAT4	AL133467.2	AHRR		VCAN	SMN1
TMEM158	SUSD2	CNGA1	DCLK1		ADGRF1
EMP1	RAB7B	KLK5	VIM		HAS3
VSNL1	MAML2	NRP1	SHH		LHX4
AC004057.1	VCAN	NT5E	CREB3L3		AL662844.4
NR2F1-AS1	DCLK1	CKMT1B	TIPARP		WNT16
DKK1	SLC16A13	PLA2G7	AL133467.2		ADRA2C
GSTT2	WNT16	WNT16	ALDH1A3		STX11
NT5E	LINC00511	CYP24A1	SCUBE1		BHLHE41
SERPINA1	GLI2	STC2	AC004264.1		AL645608.7
KRT15	AHRR	SECTM1	WNT16		GAD1
ARL4C	KRT20	AC021218.1	B3GALT4		GRPR
PRF1	PRAG1	CAVIN3	VCAN		PRSS30P
F3	AL137003.2	AC040970.1	CAVIN3		STC2
TCEA1P2	LHX4	AL133467.4	LINC01842		AL137003.2
NR2F1	GOLGA2P7	MDGA1	ARL4C		GSTT2
IL11	AC084033.3	ARL4C	LURAP1L		AC078993.1
TLE1	PDGFB	WFDC3	CYP24A1		COL13A1
MDGA1	GPR15	FAM57B	SUSD2		ARL4C
ANO1	CTGF	AHRR	AC021218.1		FAT4
PDGFC	KLK5	DHRS2	KRT20		AL691432.2
KLF2	HES1	CDK5R2	HPCAL1		ZEB1
SEMA3C	ADRA2C	FBLIM1	PRR15		AL731566.1
GPAT3	GPAT3	RUNX2	EMP1		NR2F2
NR2F2	NR2F2	SRGAP2D	TMEM158		MLPH
RAB3B	SECTM1	HPCAL1	MDGA1		BMP4
SLC16A6	SERPINA1	SOX9	KRT15		CD99L2
BMP4	GPR89A	BMP4	NR2F2		ARTN
MT1X	HECW2	ALDH1A3	DRD1		SLC2A3
CAVIN3	CYP24A1	CPA4	SECTM1		AHRR
CAV1	SOX9	CD109	SERPINA1		AC012146.1
BCAR3	RAB27B	NTNG2	KLF2		CPA4
COL12A1	PRSS30P	SCUBE1	FBLIM1		CDX2
GNE	ARL4C	EMP1	RAB7B		AC073857.1
NR4A1	RNF128	TIPARP	SYN1		EMP1
MRPL23	CD99L2	RPL14P1	SOX18		TMEM158
FBXO27	ZNF860	LMO2	GPAT3		NR3C1
MT-TV	IRF2BPL	KRT20	GTF2IRD2		KRT15
INPP4B	HOXA3	WNT9A	TMEM221		TMEM116
LTBP2	EMP1	TMEM158	MT2A		GRIN3B
PRKAA2	SASH1	NCMAP	ITGA10		CD109
MEF2C	NR3C1	HAS3	RAB27B		GPAT3
RUNX1	DKK1	TMEM221	GPER1		TLE1
SASH1	AC137932.2	NR2F2	FOXL2NB		PDGFB
CRYBG1	SLC2A8	GPRIN3	BMP4		KCNN4
ATP8B1	CD109	RAB3B	VSNL1		DKK1
DDIT4	PRF1	FGFBP1	TRHDE		AC083843.2
EHF	NT5E	GDA	MYZAP		SEMA3A
IRS1	TMEM221	WIPI1	FGF18		HES1
SAP30	GAD1	HES1	AL034417.4		HDAC10
PLEKHA7	FGFBP1	HOXA3	LIF		LINC00511
ALPK1	TLE1	NOMO3	CLIC3		HOTAIRM1
FUT2	RUNX1	NR4A2	TNFRSF1B		MAGEB17
CASC19	TIPARP	GPAT3	AC078993.1		CYP24A1
UBALD2	ARTN	SLC1A4	SERF1B		THRB
AP1M2	HPCAL1	KRT15	HOXA-AS2		NR2F1
LAMA2	AC083843.2	TCAF1P1	AC105460.2		ANO1
CTSB	BMP4	ANO1	AC027117.1		TBX18
GPR89A	OTUB2	SPTSSB	DYSF		NT5E
TIMP3	BCL6	PSMB9	ARSG		LIF
ZNF704	TFAP2A	PALM3	AC008537.3		FOXD1
CERK	COL13A1	GLI2	BST2		INPP4B
ID2	WNT9A	TLE1	WIPI1		ZNF738
CRISPLD2	HS3ST1	CHAC1	LEKR1		KLK10
NFIA	HSD17B1	AKAP12	SPDYC		F3
GCA	SLC2A3	LEKR1	SPTSSB		HS3ST1
ARID5B	MLPH	LOXL2	RUNX1		GPR89B
CDKN2D	ERRFI1	KIAA0319	PARP10		SEMA3C
APOLD1	FNDC4	PRKAA2	TSNAXIP1		SH2D5
PLEKHA6	CSAG2	FAM129A	STAG3L1		SERPINE1
CABLES1	TSC22D1	NR2F1-AS1	NT5E		OSGEPL1
MTURN	TSC22D3	GPR137C	ZEB1		PAQR4
TMSB15A	GDA	GAS6-DT	FTH1		TIPARP
NETO2	TBC1D8	TCEA1P2	ECM1		IRF2BPL
LRIG1	MID1	RNF182	AC112907.3		MID1
ESRP1	GJB5	GFY	PILRA		TCAF1P1
MLLT3	AC015712.2	HS3ST1	AC015712.2		MYEOV
TBX3	FUCA1	GPR15	RAB3B		VDR
LONRF2	SEC24D	ARSG	HOXA3		MIR222HG
MPP7	KRT15	MAML2	HAS3		DENND2C
CRYBG2	ALDH1A3	ERRFI1	ERRFI1		GDA
FYN	KLK10	LIF	GAS6-DT		LIPG
NIPAL3	PDGFC	APOLD1	FCGRT		SLC45A1
RFLNB	PHF7	MSX2	SSC4D		ALOXE3
MAN1A1	ADORA2B	MIR222HG	IGFBP6		ANGPTL4
INAVA	SEMA7A	LINC00511	DMGDH		FGF19
RGS2	LIF	CEP112	ORAI3		GNE
KIF12	MAGEB17	CENPQ	AC137932.2		HPCAL1
FOXO1	SERPINE1	ERFE	TWIST1		RAB38
AC004656.1	ZEB1	MT2A	WNT9A		AKAP12
OTUB2	CAVIN3	RIBC2	NR2F1		VGF
RDM1	F3	PPP3CB-AS1	RNF223		SPTSSB
GALNT14	MTUS1	FGF19	MAFA		PMP22
ATP2C2	VGF	CAMK1	MLPH		TLCD1
SMARCA2	KCNN4	HDAC4	SCN1B		RUNX1
FNBP1	SLC16A14	RAB27B	CDK5R2		GPR3
ACSM3	AC005332.4	B3GNT9	MT1X		SEMA7A
SPNS2	VDR	GRIN2B	SLC2A12		RAD51-AS1
XYLT1	ZFYVE28	COL12A1	CD22		ADORA2B
CDH22	LIX1L	RUNX1	ARL2BP		TMEM246
MEX3B	GRIN2B	EFCAB2	MT1F		C11orf68
C15orf41	ANGPTL4	PRAF2	NCMAP		TLR6
RHOU	RAB38	DNER	AC148477.3		AMPD3
EPN3	SMAP2	LPAR1	HOXC6		SEC24D
CA12	AL450405.1	NMI	HS3ST1		TEN1-CDK3
HMGN5	IRF1	SEC24D	ATOX1		TBC1D8
PBX1	ZC3H11B	MTFR2	GNE		SOX9
BTBD11	LTBP2	HFE	C5AR1		NCEH1
F10	NCEH1	ADAM19	LINC00511		EREG
UBE2D4	WIPI1	KRCC1	DNER		ICAM5
GRHL2	GPRC5A	TSC22D1	NR4A2		PCSK9
CDH1	C11orf68	GAS6	TNFSF12		IQCJ-SCHIP1
ANK3	GEM	WOsTIR1R1	WDR88		MYBL1
RASD2	DDIT4	HOXC6	DBP		GAS6
SOX4	FGF19	NPAS2	SLC25A35		AJUBA
CSTA	SLC35G2	SLC7A11	PRAG1		DPF1
CD24	MYEOV	PEG10	XRCC4		COL12A1
MB21D2	TMEM158	AP4S1	PSMB9		PRAG1
SLIT2	CRNDE	TRPC1	ADGRF1		ARHGEF19
GPAT2P1	BCAR3	FAM214B	ITGB8		PRKAA2
COL4A6	SMAD3	UNC13A	FGF19		IL6R
SYK	DHRS3	LPP	NPAS2		PDE4B
TMTC1	GNE	HASPIN	IFI35		FBXO27
AC099489.1	PMP22	NQO1	GRIN2B		CAVIN3
AMER1	ANO1	NDRG1	KLK7		CAV1
ITGA1	PRKAA2	PCK2	SLC45A1		IER3
PKIB	SLC7A11	FRAS1	SLC16A13		ADAM19
TRNP1	SLC45A1	POPDC3	IFIT3		SLC4A7
ATP8A1	PTCH1	MACC1	CEP19		ZBTB26
GOLGA2P7	CDX2	FAM157A	HSD3B7		GNB3
ARRDC4	ZBED2	CDH1	FNDC4		WNT9A
HNF4A	IFI35	PAG1	MSX2		TFAP2A
GNG4	MAFF	CSTA	OPRL1		OTUB2
PTAFR	AADACP1	AC097478.1	DICER1-AS1		BTNL9
ACSL5	AKAP12	AC005839.1	NQO1		CCNG2
ANXA10	NOL12	TRNP1	SLC35E4		APOE
NPM2	FOXD1	FER1L4	KLF4		ABCC2
KRT7	CNTNAP3	HIF1A	MEGF6		MYOM3
PROM2	SPTSSB	DCTN4	GFY		ATP2C2
GPM6A	SEMA3C	AMER1	TGFB1I1		SULF2
MEMO1P1	ADM	COL4A6	PRKAA2		TENT5B
ZNF91	NR2F1-AS1	PCDH7	PTGER4		HOXB8
	FOSL2	TMPRSS11E	CYP4F3		NFIA
	NR2F1	IL12RB2	MT1E		TP53INP1
	NDRG1	NETO2	FAM43A		CKAP2L
	PRSS16	AC027290.2	CNTNAP3		CTSB
	CRIP2	MYC	C6orf226		ESRP1
	NMI	VANGL2	OSGIN1		ZNF165
	RARG	LNX1	HR		FOXO1
	DNAJB5	RND3	GCAT		RGS3
	DENND2C	MPP7	IQCN		MPP7
	INPP4B	GRHL2	LINC00863		OGDHL
	IRS2	AL359922.2	GAS6		NEURL1B
	IL6R	AC055811.4	MIR222HG		C1orf226
	COL12A1	OR51B2	PLSCR4		FAM222A
	SH2D5	CRYBG2	AK7		EIF4E3
	SLC9A3-AS1	UNC13D	FOXF1		SPTBN2
	RELL1	HNF4A	DUSP18		DLX2
	RNF182	MCPH1-AS1	GCOM1		SOX4
	MEF2C	SYT13	DHRS3		ERVMER34-1
	GHDC	MAST4	KRT23		RGS2
	TMEM136	AK4P1	TLE1		ARMC4
	TMEM255B	LINC02458	IRF2BPL		EPPK1
	CHST7	RGS2	RNF208		CERK
	JARID2	FCGBP	MSX1		MACC1
	HTR7	PTAFR	SEC14L2		AP1M2
	ANKRD12	INAVA	LMO2		PCDH7
	SNX9	ZNF566	ADM		RN7SL3
	GID4	AC126755.2	CORO2B		FAM157B
	TBX18	FAM45BP	SOX9		FAM117B
	ARSG	ERVMER34-1	ZDHHC12		PBX1
	TLDC1	UBE2D4	NTN5		AATBC
	TGFA	MYOM2	B3GNT9		DNAAF1
	LOXL2	AC009404.1	ARL4D		XYLT1
	PCSK9	C1orf226	COL13A1		CDH1
	CHAC1	B3GNTL1	CCDC102A		MMP25
	SLC17A5	ZNF648	NPAS1		DLG4
	CDK6	MGAM	BFSP1		AL121944.1
	DPF1	NFIA	NES		FNBP1
	OSBPL10	C2orf16	NAT16		FAM45BP
	BCL3	MIR600HG	GRK5		LAMA2
	RPP25	ANGPT2	FOXD1		SMG1P3
	MYBL1	FIRRE	CD109		RNF39
	TMEM246	CASC19	VSIG10L		SPRED3
	SIM2	PRDM1	TLE2		ELF3
	EREG	DOK7	TMEM121		PLEKHA7
	ETS1	PKIB	CPOX		AC097478.1
	AMPD3	KIF26B	VWA7		HMGN5
	IL6ST	ZNF426	LOXL2		UBE2D4
	FRAS1	LTBP1	FAM120C		SKAP1
	GNB1L	ARMC4	SMIM3		AC073957.3
	TET3	GPR87	GDA		GGN
	PPL	AL512306.2	NMI		GRHL2
	GALNT14	SSPO	CDH15		TRNP1
	MYOM3	KRT80	TIAM1		EGLN3
	COL4A5	FMN1	JUND		ACSM3
	ARMC4	SPTBN2	SMIM29		TP53TG5
	MEX3A	GALNT14	BCL3		C6orf132
	IRS1	AL353625.1	NDRG1		CSTA
	ID2	ZNF485	AKAP12		PPFIBP2
	SULF2	RASGRF1	BBS12		ZNF426
	SERPINB5	SOX4	TACC2		SMG1P5
	AOC3	MKX	CAPN5		ANK3
	PITPNM3	ACSL5	H1F0		NETO2
	DLG4	FER1L6	PHF11		INAVA
	GATA2-AS1	GNG4	AQP3		PKIB
	GCA	APOE	CCDC22		GOLGA2P7
	AP1M2	CARNS1	TRPC1		ACSL5
	FNBP1	IGSF9	IFIT1		CMYA5
	HIF1A	LINC00926	GRAMD1B		VGLL3
	ANK3	INPP5D	CDKN1C		LILRB3
	PCDH7	BEST4	DNAJB9		ZNF222
	CSTA	ADAMTS16	NR2F1-AS1		AC004057.1
	CDH1	SERPINA5	ZHX2		SYK
	AOC2	SYK	ITGB4		NPM2
	SKAP1	OR51B8P	TMEM238		HNF4A
	SPTBN2	GABRE	ITPKA		KRT7
	SYNPO	LINC00475	ERAP1		GNG4
	AC097478.1	APOL6	SH2D5		GPM6A
	MTURN	AKR1C3	THBS1		ANXA10
	GREB1	ANXA10	KNTC1		PROM2
	MPP7	DMRT1	AMER1		ZNF91
	MYC	NCAM1	UPP1		RN7SL5P
	CASC19	ABCA12	FARSB		SMIM11A
	NETO2	PCDHB13	ST6GAL1
	AC004656.1	AL035661.1	MND1
	C6orf132	AC103718.1	PLEKHA7
	RGS2	OR51M1	GREB1L
	GRHL2	BEX4	MEX3A
	LINC00641	LILRB3	DPYSL3
	CFP	MAGEA2	UBE3D
	ZNF296	KLHDC7A	SLC7A2
	DUSP2	AC007342.5	BLM
	PBX1	CBWD4P	B3GNTL1
	LINC02458	OR51I2	GAL
	DLX2	PROM2	CDCA7
	HMGN5	RNF152	SNHG15
	WDR66	MAGEA2B	ADGRG6
	POU2F2	SERF1B	PRR22
	TRNP1	ZNF91	ARID5B
	LAMA2	HNF1B	GRHL2
	NOP2	ZNF595	HOXB-AS3
	AL390195.2		KNOP1
	ZNF426		BEND3
	AC011450.1		ANK3
	PKIB		SPNS2
	PLEKHA7		DDN
	AMER1		CA2
	HNF4A		HIF1A
	FIRRE		BTBD11
	UBE2D4		FAM111B
	AC025419.1		SLC39A8
	NPM2		PILRB
	MKX		NOL6
	AC004057.1		CD3EAP
	PROM2		LINC02458
	SOX4		ATAD5
	SYK		E2F2
	CDHR5		ARRDC4
	GNG4		PARGP1
	VGLL3		SCFD2
	ACSL5		ANKRD13B
	AC103718.1		LTBP1
	ANXA10		PAK1IP1
	TCEA1P2		ARL17A
	KRT7		URB2
	GPM6A		MTURN
	U2AF1L5		RFLNB
	ZNF91		CHD7
	BOLA2B		FIRRE
			CABLES1
			SLC7A1
			IGSF9
			SLC39A10
			ADGRE2
			POLQ
			SYT13
			PDSS1
			AMN
			FJX1
			NPM2
			PKIB
			JPH1
			ZNF704
			AC022098.1
			SKAP1
			FEM1A
			KIF26B
			LAMA2
			HNF4A
			HK2
			WDR4
			DDX12P
			GALNT18
			MAN1A1
			PDE3B
			GPR87
			DOCK4
			SCLY
			AC108134.1
			CSTA
			COMMD6
			SAP30
			P2RY11
			MFNG
			FANCB
			TERT
			UBE2D4
			INAVA
			GNG4
			ZNF426
			ARHGAP22
			ZNF566
			MPP7
			AC139887.4
			AC233968.1
			TLR3
			E2F8
			INPP5D
			RND3
			AL390195.2
			AL133325.3
			NETO2
			NFIA
			APOE
			RGS2
			MKX
			SGPP2
			ATP8A1
			TUBA4A
			ARMC4
			NOV
			SYK
			ZNF485
			MYC
			USP2-AS1
			PPARGC1B
			CASC19
			COL20A1
			ALOX5
			MUC19
			SPTBN2
			ERVMER34-1
			LINC02495
			PROM2
			RASGRF1
			AP001505.1
			ANXA10
			SOX4
			FAM198B
			SPDYE6
			DPP4
			NCAM1
			GALNT14
			MOB3B
			ABCA12
			MEX3B
			SALL4
			AKR1C3
			GRHL3
			ACSL5
			NOSTRIN
			KRT7
			GPM6A
			RNF152
			ZNF91
			FAM157B
